# Supplementary material for: Human Activity Determines the Presence of Integron-Associated and Antibiotic Resistance Genes in Southwestern British Columbia
Source: Front Microbiol. 2018 May 1;9:852. doi: 10.3389/fmicb.2018.00852 (PMC5938356; doi:10.3389/fmicb.2018.00852)
Supplement: SPREADSHEET FILE S1 — Summary of Primer pair collision detection. [file Table_1.XLSX]

## Sheet: Workflow
Summary of Primer pair collision detection
Context
‪A high-throughput quantitative PCR run is being conducted with a number of primer pairs at once to capture gene fragments of interest (ARGs). There may be multiple taxa of DNA in sample, or perhaps just a single isolate with multiple loci targeted.
Problem
When any forward primer matches a sequence too close to where a reverse primer from another pair occurs. Typically this problem distance is less than a sequence read length apart.
Requisites
A list of (forward and reverse) primer pairs in Fasta format (Supplementary Table S2), with names in each primer pair as [primer]_F and [primer]_R, i.e. reverse primer is named same as forward primer except for last character. This is important - no typos! The spreadsheet script below looks at the names to tell if they are a pair.
Solution
Create a list of all NCBI nt database hits that any forward or reverse primer is found in. Order the results by hit identifier, then start offset of hit. Then look at each hit and its next neighbor to see if they are a collision.
Approach
1	Upload list to your Galaxy session history. Perform the "Metagenomic study primer check" workflow (http://salk.bccdc.med.ubc.ca/galaxylab/u/damion/w/metagenomic-study-primer-check). Make sure to enter the expectation value cutoff in the range of 10 to 200, as described below. The workflow does the following:
a) Perform blastn-short search against NCBI nt database
i. Output format: custom tabular fields
ii. Lax expectation value cutoff: 200: this accommodates shortest primer length.
iii. E.g. 150 (to allow for 15 bp primer) or 38 (for 16bp primer) or 10 for 20 bp primer. Its problematic that this can't just be ignored as it controls how many shorter lengths of a query sequence are considered. Search takes longer when a single 15bp primer calls for evalue of 150, while remaining primers are 20bp. This evalue causes all 20bp veriation sequences of 19, 18, 17, 16, 15 bp long to…
iv. Percent identity cutoff (-perc_identity): 100%
b) Run a filter to clear out all records except ones where query length = subject length.
c) Then sort resulting table so that we get a list for each subject hit, of all the primer locations it contains.
i. primary sort on subjectId
ii. secondary sort on sstart
d) Take out all single subject hits.
2	Then download and import result into attached spreadsheet below, Primer Collisions sheet, under qseqid column. This sheet has 3 leading columns:
a) "Direction" - the direction a primer was found in (forward or reverse; this is regardless of its stated suffix direction);
b) "collision1" formula:
c) The main formula for checking collisions (it should be in "collision1" field):
If adjacent lines match sseqid, differ in sstart and send, and their sstart's are less than some maximum read length, and they begin with a forward primer, end in a reverse primer, and have different primer names, then this is a problem case.
d) and "collision", a boolean one can filter results on to see all primers involved in a potential collision.

## Sheet: Primer List
	Primer F	Pf seq		Primer R	Pr seq
	ARG51_strA_F	TGACTGGTTGCCTGTCAGAG	20	ARG51_strA_R	AATTGCCGTTATCACCAAGC	20
	ARG52_strB_F	ATGATGCAGATCGCCATGTA	20	ARG52_strB_R	GAAATTGCAGCGGAACTGAT	20
	ARG53_sul1_F	AGGCTGGTGGTTATGCACTC	20	ARG53_sul1_R	CCGACTTCAGCTTTTGAAGG	20
	ARG54_sul2_F	GCGGGTTGATAACTGTCGAG	20	ARG54_sul2_R	TTTCGGCATCGTCAACATAA	20
	ARG55_tet32_F	ATGGAGGGGGTTCTTTATGG	20	ARG55_tet32_R	GAGATATTCCTGCGGTGCAT	20
	ARG56_tetQ_F	CCAGACAGGTCCGAAGAGAG	20	ARG56_tetQ_R	TGGACCTTTACGGAAAATCG	20
	ARG57_tetW_F	GGTGCAGTTGGAGGTTGTTT	20	ARG57_tetW_R	TCAAGTATCCCAGCGAAACC	20
	intI1_F	GCCTTGATGTTACCCGAGAG	20	intI1_R	GATCGGTCGAATGCGTGT	18
	intI2_F	TGCTTTTCCCACCCTTACC	19	intI2_R	GACGGCTACCCTCTGTTATCTC	22
	intI3_F	GCCACCACTTGTTTGAGGA	19	intI3_R	GGATGTCTGTGCCTGCTTG	19
	aac1_F	GTAGCGGTGACCATCGAAAT	20	aac1_R	TACGGCCACAGTAACCAACA	20
	aada1_YongMUD_F	TGATTTGCTGGTTACGGTGA	20	aada1_YongMUD_R	AGTTCGCGCTTAGCTGGATA	20
	bla-imp12_F	AGTGAAATTGGGAACGCATC	20	bla-imp12_R	CAAACCATAAAACCGCGACT	20
	Bac_16S_F	ATGGYTGTCGTCAGCT	16	Bac_16S_R	ACGGGCGGTGTGTAC	15

## Sheet: Primer Collisions
		Primer Collision cases in Blast nt search results
		max collision distance:		1000	Copy Galaxy Blast workflow results under column headers below, starting with Qseqid. Columns need to be in same order.
		min collision distance:		1
		direction	collision1	collision	qseqid	sseqid	length (alignment)	sstart	send	evalue	bitscore	qlen	salltitles
TRUE		R			ARG57_tetW_R	gi|100913588|gb|DQ525023.1|	20	1436	1417	0.16	40.1	20	Lactobacillus johnsonii strain G41 tetracycline resistance protein gene, complete cds
		R			ARG55_tet32_R	gi|100913588|gb|DQ525023.1|	20	1681	1662	0.16	40.1	20	Lactobacillus johnsonii strain G41 tetracycline resistance protein gene, complete cds
					intI1_R	gi|10185049|emb|AJ294721.1|	18	34	51	2.4	36.2	18	Corynebacterium striatum sul3 gene for dihydropteroate synthetase
		R			intI1_F	gi|10185049|emb|AJ294721.1|	20	229	210	0.16	40.1	20	Corynebacterium striatum sul3 gene for dihydropteroate synthetase
					ARG53_sul1_F	gi|10185049|emb|AJ294721.1|	20	1231	1250	0.16	40.1	20	Corynebacterium striatum sul3 gene for dihydropteroate synthetase
		R			ARG53_sul1_R	gi|10185049|emb|AJ294721.1|	20	1468	1449	0.16	40.1	20	Corynebacterium striatum sul3 gene for dihydropteroate synthetase
					intI1_R	gi|10185689|gb|AF188331.1|	18	4532	4549	2.4	36.2	18	Shigella flexneri transposon TnSF1 putative transposase (tnpA), putative resolvase (tnpR), putative integrase (intI), dihydropteroate synthase (sulI), macrolide 2'-phosphotransferase (mphA), aminoglycoside 3'-phosphotransferase (aphI), and beta-lactamase (bla) genes, complete cds
		R			intI1_F	gi|10185689|gb|AF188331.1|	20	4727	4708	0.16	40.1	20	Shigella flexneri transposon TnSF1 putative transposase (tnpA), putative resolvase (tnpR), putative integrase (intI), dihydropteroate synthase (sulI), macrolide 2'-phosphotransferase (mphA), aminoglycoside 3'-phosphotransferase (aphI), and beta-lactamase (bla) genes, complete cds
		R			aac1_R	gi|10185689|gb|AF188331.1|	20	6471	6452	0.16	40.1	20	Shigella flexneri transposon TnSF1 putative transposase (tnpA), putative resolvase (tnpR), putative integrase (intI), dihydropteroate synthase (sulI), macrolide 2'-phosphotransferase (mphA), aminoglycoside 3'-phosphotransferase (aphI), and beta-lactamase (bla) genes, complete cds
					ARG53_sul1_F	gi|10185689|gb|AF188331.1|	20	7960	7979	0.16	40.1	20	Shigella flexneri transposon TnSF1 putative transposase (tnpA), putative resolvase (tnpR), putative integrase (intI), dihydropteroate synthase (sulI), macrolide 2'-phosphotransferase (mphA), aminoglycoside 3'-phosphotransferase (aphI), and beta-lactamase (bla) genes, complete cds
		R			ARG53_sul1_R	gi|10185689|gb|AF188331.1|	20	8197	8178	0.16	40.1	20	Shigella flexneri transposon TnSF1 putative transposase (tnpA), putative resolvase (tnpR), putative integrase (intI), dihydropteroate synthase (sulI), macrolide 2'-phosphotransferase (mphA), aminoglycoside 3'-phosphotransferase (aphI), and beta-lactamase (bla) genes, complete cds
					aada1_YongMUD_F	gi|102231637|gb|DQ522235.1|	20	1573	1592	0.16	40.1	20	Pseudomonas aeruginosa class I integron DNA integrase (intI1) gene, partial cds, metallo-beta-lactamase VIM-2 (blaVIM-2) and aminoglycoside 3'-adenylyltransferase (aadA1) genes, complete cds, and QacEdelta1 multidrug exporter (qacEdelta1) gene, partial cds
		R			aada1_YongMUD_R	gi|102231637|gb|DQ522235.1|	20	1749	1730	0.16	40.1	20	Pseudomonas aeruginosa class I integron DNA integrase (intI1) gene, partial cds, metallo-beta-lactamase VIM-2 (blaVIM-2) and aminoglycoside 3'-adenylyltransferase (aadA1) genes, complete cds, and QacEdelta1 multidrug exporter (qacEdelta1) gene, partial cds
					ARG54_sul2_R	gi|103055979|gb|DQ464881.1|	20	1360	1379	0.16	40.1	20	Escherichia coli isolate H14t plasmid pWSH3 RepC (repC), Sul2 (sul2), hypothetical protein, StrA (strA), and StrB (strB) genes, complete cds
		R			ARG54_sul2_F	gi|103055979|gb|DQ464881.1|	20	1608	1589	0.16	40.1	20	Escherichia coli isolate H14t plasmid pWSH3 RepC (repC), Sul2 (sul2), hypothetical protein, StrA (strA), and StrB (strB) genes, complete cds
					ARG51_strA_F	gi|103055979|gb|DQ464881.1|	20	2254	2273	0.16	40.1	20	Escherichia coli isolate H14t plasmid pWSH3 RepC (repC), Sul2 (sul2), hypothetical protein, StrA (strA), and StrB (strB) genes, complete cds
		R			ARG51_strA_R	gi|103055979|gb|DQ464881.1|	20	2470	2451	0.16	40.1	20	Escherichia coli isolate H14t plasmid pWSH3 RepC (repC), Sul2 (sul2), hypothetical protein, StrA (strA), and StrB (strB) genes, complete cds
		R			ARG52_strB_F	gi|103055979|gb|DQ464881.1|	20	3543	3524	0.16	40.1	20	Escherichia coli isolate H14t plasmid pWSH3 RepC (repC), Sul2 (sul2), hypothetical protein, StrA (strA), and StrB (strB) genes, complete cds
					ARG57_tetW_F	gi|104303730|gb|DQ519394.1|	20	2112	2131	0.16	40.1	20	Arcanobacterium pyogenes strain OX9 tetracycline resistance element ATE-3, complete sequence; OrfY (orfY) and Rlx (rlx) genes, complete cds; and unknown genes
		R			ARG57_tetW_R	gi|104303730|gb|DQ519394.1|	20	2341	2322	0.16	40.1	20	Arcanobacterium pyogenes strain OX9 tetracycline resistance element ATE-3, complete sequence; OrfY (orfY) and Rlx (rlx) genes, complete cds; and unknown genes
					ARG57_tetW_F	gi|104303740|gb|DQ519395.1|	20	4035	4054	0.16	40.1	20	Arcanobacterium pyogenes strain 52785-99 Res (res) gene, partial cds; Mod (mod) gene, partial sequence; tetracycline resistance element ATE-3, complete sequence; and unknown genes
		R			ARG57_tetW_R	gi|104303740|gb|DQ519395.1|	20	4264	4245	0.16	40.1	20	Arcanobacterium pyogenes strain 52785-99 Res (res) gene, partial cds; Mod (mod) gene, partial sequence; tetracycline resistance element ATE-3, complete sequence; and unknown genes
					aada1_YongMUD_R	gi|10442803|gb|AY005806.1|	20	2135	2154	0.16	40.1	20	Transformation vector pJYS54, plastid targeting region
		R			aada1_YongMUD_F	gi|10442803|gb|AY005806.1|	20	2311	2292	0.16	40.1	20	Transformation vector pJYS54, plastid targeting region
					aada1_YongMUD_F	gi|10444091|gb|AF282595.1|	20	2551	2570	0.16	40.1	20	Klebsiella pneumoniae integron INTCZD37 DNA integrase gene, partial cds; 6'-N-aminoglycoside acetyltransferase (aac(6')-Ib), 3-N-aminoglycoside acetyltransferase (aac(3)-Ia), aminoglycoside adenyltransferase AAD(3') (aadA1a), and quaternary ammonium compound-resistance protein (qacEdelta1) genes, complete cds; and unknown genes
		R			aada1_YongMUD_R	gi|10444091|gb|AF282595.1|	20	2727	2708	0.16	40.1	20	Klebsiella pneumoniae integron INTCZD37 DNA integrase gene, partial cds; 6'-N-aminoglycoside acetyltransferase (aac(6')-Ib), 3-N-aminoglycoside acetyltransferase (aac(3)-Ia), aminoglycoside adenyltransferase AAD(3') (aadA1a), and quaternary ammonium compound-resistance protein (qacEdelta1) genes, complete cds; and unknown genes
					ARG20_EmrY_F	gi|1060875|dbj|D78168.1|ECOEMRK	20	2239	2258	0.16	40.1	20	Escherichia coli DNA for EmrK and EmrY, complete cds
		R			ARG20_EmrY_R	gi|1060875|dbj|D78168.1|ECOEMRK	20	2472	2453	0.16	40.1	20	Escherichia coli DNA for EmrK and EmrY, complete cds
					aada1_YongMUD_F	gi|108741863|gb|DQ520934.1|	20	1120	1139	0.16	40.1	20	Escherichia coli class I integron estX and aadA1a genes, complete cds
		R			aada1_YongMUD_R	gi|108741863|gb|DQ520934.1|	20	1296	1277	0.16	40.1	20	Escherichia coli class I integron estX and aadA1a genes, complete cds
					aada1_YongMUD_F	gi|108741878|gb|DQ520940.1|	20	1520	1539	0.16	40.1	20	Proteus mirabilis class I integron estX, smr-2, and aadA1a genes, complete cds
		R			aada1_YongMUD_R	gi|108741878|gb|DQ520940.1|	20	1696	1677	0.16	40.1	20	Proteus mirabilis class I integron estX, smr-2, and aadA1a genes, complete cds
					aada1_YongMUD_F	gi|108741882|gb|DQ520941.1|	20	3873	3892	0.16	40.1	20	Proteus mirabilis class I integron orf1, cat, and aadA1a genes, complete cds
		R			aada1_YongMUD_R	gi|108741882|gb|DQ520941.1|	20	4049	4030	0.16	40.1	20	Proteus mirabilis class I integron orf1, cat, and aadA1a genes, complete cds
					intI2_F	gi|108861475|gb|DQ533990.1|	19	604	622	0.62	38.2	19	Providencia stuartii isolate ABR23a class 2 integron, complete sequence
		R			intI2_R	gi|108861475|gb|DQ533990.1|	22	798	777	0.015	44.1	22	Providencia stuartii isolate ABR23a class 2 integron, complete sequence
					intI2_F	gi|108861488|gb|DQ533991.1|	19	604	622	0.62	38.2	19	Providencia stuartii isolate ABR130a class 2 integron, complete sequence
		R			intI2_R	gi|108861488|gb|DQ533991.1|	22	798	777	0.015	44.1	22	Providencia stuartii isolate ABR130a class 2 integron, complete sequence
					intI1_R	gi|108945865|gb|DQ522239.1|	18	291	308	2.4	36.2	18	Morganella transposon class I integron In3Mor, complete sequence
		R			intI1_F	gi|108945865|gb|DQ522239.1|	20	486	467	0.16	40.1	20	Morganella transposon class I integron In3Mor, complete sequence
					aada1_YongMUD_F	gi|108945865|gb|DQ522239.1|	20	3970	3989	0.16	40.1	20	Morganella transposon class I integron In3Mor, complete sequence
		R			aada1_YongMUD_R	gi|108945865|gb|DQ522239.1|	20	4146	4127	0.16	40.1	20	Morganella transposon class I integron In3Mor, complete sequence
					ARG53_sul1_F	gi|108945865|gb|DQ522239.1|	20	5483	5502	0.16	40.1	20	Morganella transposon class I integron In3Mor, complete sequence
		R			ARG53_sul1_R	gi|108945865|gb|DQ522239.1|	20	5720	5701	0.16	40.1	20	Morganella transposon class I integron In3Mor, complete sequence
					aada1_YongMUD_F	gi|109809892|gb|DQ663487.1|	20	827	846	0.16	40.1	20	Escherichia coli isolate E3 class 1 integron trimethoprim-resistant dihydrofolate reductase (dfrA1) and aminoglycoside adenyltransferase (aadA1) genes, complete cds
		R			aada1_YongMUD_R	gi|109809892|gb|DQ663487.1|	20	1003	984	0.16	40.1	20	Escherichia coli isolate E3 class 1 integron trimethoprim-resistant dihydrofolate reductase (dfrA1) and aminoglycoside adenyltransferase (aadA1) genes, complete cds
					ARG54_sul2_R	gi|110264421|gb|DQ449578.1|	20	54161	54180	0.16	40.1	20	Klebsiella pneumoniae strain NK245 plasmid pK245, complete sequence
		R			ARG54_sul2_F	gi|110264421|gb|DQ449578.1|	20	54409	54390	0.16	40.1	20	Klebsiella pneumoniae strain NK245 plasmid pK245, complete sequence
					ARG51_strA_F	gi|110264421|gb|DQ449578.1|	20	55055	55074	0.16	40.1	20	Klebsiella pneumoniae strain NK245 plasmid pK245, complete sequence
		R			ARG51_strA_R	gi|110264421|gb|DQ449578.1|	20	55271	55252	0.16	40.1	20	Klebsiella pneumoniae strain NK245 plasmid pK245, complete sequence
		R			ARG52_strB_F	gi|110264421|gb|DQ449578.1|	20	56344	56325	0.16	40.1	20	Klebsiella pneumoniae strain NK245 plasmid pK245, complete sequence
					intI1_R	gi|110264421|gb|DQ449578.1|	18	63078	63095	2.4	36.2	18	Klebsiella pneumoniae strain NK245 plasmid pK245, complete sequence
		R			intI1_F	gi|110264421|gb|DQ449578.1|	20	63273	63254	0.16	40.1	20	Klebsiella pneumoniae strain NK245 plasmid pK245, complete sequence
					aada1_YongMUD_F	gi|110290499|emb|AM235741.1|	20	2332	2351	0.16	40.1	20	Synthetic construct for plastid to nuclear gene transfer
		R			aada1_YongMUD_R	gi|110290499|emb|AM235741.1|	20	2508	2489	0.16	40.1	20	Synthetic construct for plastid to nuclear gene transfer
		R			ARG20_EmrY_F	gi|110341805|gb|CP000247.1|	20	2504964	2504945	0.16	40.1	20	Escherichia coli 536, complete genome
					acrD_MUD_F	gi|110341805|gb|CP000247.1|	20	2600241	2600260	0.16	40.1	20	Escherichia coli 536, complete genome
		R			acrD_MUD_R	gi|110341805|gb|CP000247.1|	20	2600473	2600454	0.16	40.1	20	Escherichia coli 536, complete genome
					ARG50_soxR_F	gi|110341805|gb|CP000247.1|	20	4502699	4502718	0.16	40.1	20	Escherichia coli 536, complete genome
		R			ARG50_soxR_R	gi|110341805|gb|CP000247.1|	20	4502941	4502922	0.16	40.1	20	Escherichia coli 536, complete genome
					intI1_R	gi|110346524|emb|AM180753.1|	18	427	444	2.4	36.2	18	Pseudomonas aeruginosa In71 integron
		R			intI1_F	gi|110346524|emb|AM180753.1|	20	622	603	0.16	40.1	20	Pseudomonas aeruginosa In71 integron
					aada1_YongMUD_F	gi|110348465|gb|DQ677333.1|	20	132	151	0.16	40.1	20	Salmonella enterica subsp. enterica serovar Newport class I integron AadA24 (aadA24) gene, complete cds
		R			aada1_YongMUD_R	gi|110348465|gb|DQ677333.1|	20	308	289	0.16	40.1	20	Salmonella enterica subsp. enterica serovar Newport class I integron AadA24 (aadA24) gene, complete cds
					intI1_R	gi|110350560|emb|AM283489.1|	18	856	873	2.4	36.2	18	Pseudomonas putida partial class 1 Integron In86, isolate 48-12348A
		R			intI1_F	gi|110350560|emb|AM283489.1|	20	1051	1032	0.16	40.1	20	Pseudomonas putida partial class 1 Integron In86, isolate 48-12348A
					aada1_YongMUD_F	gi|110350560|emb|AM283489.1|	20	3387	3406	0.16	40.1	20	Pseudomonas putida partial class 1 Integron In86, isolate 48-12348A
		R			aada1_YongMUD_R	gi|110350560|emb|AM283489.1|	20	3563	3544	0.16	40.1	20	Pseudomonas putida partial class 1 Integron In86, isolate 48-12348A
					intI1_R	gi|110350566|emb|AM283490.1|	18	651	668	2.4	36.2	18	Acinetobacter baumannii partial class 1 Integron In86, isolate 48-501A
		R			intI1_F	gi|110350566|emb|AM283490.1|	20	846	827	0.16	40.1	20	Acinetobacter baumannii partial class 1 Integron In86, isolate 48-501A
					aada1_YongMUD_F	gi|110350566|emb|AM283490.1|	20	3182	3201	0.16	40.1	20	Acinetobacter baumannii partial class 1 Integron In86, isolate 48-501A
		R			aada1_YongMUD_R	gi|110350566|emb|AM283490.1|	20	3358	3339	0.16	40.1	20	Acinetobacter baumannii partial class 1 Integron In86, isolate 48-501A
					aada1_YongMUD_F	gi|110555471|gb|DQ666282.1|	20	10665	10684	0.16	40.1	20	Cloning vector pRGK 366, complete sequence
		R			aada1_YongMUD_R	gi|110555471|gb|DQ666282.1|	20	10841	10822	0.16	40.1	20	Cloning vector pRGK 366, complete sequence
					aada1_YongMUD_F	gi|110555475|gb|DQ666283.1|	20	10939	10958	0.16	40.1	20	Cloning vector pRGK 367, complete sequence
		R			aada1_YongMUD_R	gi|110555475|gb|DQ666283.1|	20	11115	11096	0.16	40.1	20	Cloning vector pRGK 367, complete sequence
					aada1_YongMUD_F	gi|110588856|gb|DQ778991.1|	20	857	876	0.16	40.1	20	Uncultured bacterium clone B1-2PM class 1 integron aminoglycoside-2''-adenylyltransferase (aadB) and aminoglycoside-3'-adenylyltransferase (aadA1) genes, complete cds
		R			aada1_YongMUD_R	gi|110588856|gb|DQ778991.1|	20	1033	1014	0.16	40.1	20	Uncultured bacterium clone B1-2PM class 1 integron aminoglycoside-2''-adenylyltransferase (aadB) and aminoglycoside-3'-adenylyltransferase (aadA1) genes, complete cds
					aada1_YongMUD_F	gi|110588859|gb|DQ778992.1|	20	857	876	0.16	40.1	20	Uncultured bacterium clone B1-32ML class 1 integron aminoglycoside-2''-adenylyltransferase (aadB) gene, complete cds, and aminoglycoside-3'-adenylyltransferase (aadA1) gene, partial cds<>Enterobacter cloacae strain NF920856 class 1 integron aminoglycoside-2''-adenylyltransferase (aadB) gene, complete cds, and aminoglycoside-3'-adenylyltransferase (aadA1) gene, partial cds
		R			aada1_YongMUD_R	gi|110588859|gb|DQ778992.1|	20	1033	1014	0.16	40.1	20	Uncultured bacterium clone B1-32ML class 1 integron aminoglycoside-2''-adenylyltransferase (aadB) gene, complete cds, and aminoglycoside-3'-adenylyltransferase (aadA1) gene, partial cds<>Enterobacter cloacae strain NF920856 class 1 integron aminoglycoside-2''-adenylyltransferase (aadB) gene, complete cds, and aminoglycoside-3'-adenylyltransferase (aadA1) gene, partial cds
					aada1_YongMUD_F	gi|110588872|gb|DQ778998.1|	20	250	269	0.16	40.1	20	Uncultured bacterium clone B3-35PM class 1 integron aminoglycoside-3'-adenylyltransferase (aadA1) gene, complete cds
		R			aada1_YongMUD_R	gi|110588872|gb|DQ778998.1|	20	426	407	0.16	40.1	20	Uncultured bacterium clone B3-35PM class 1 integron aminoglycoside-3'-adenylyltransferase (aadA1) gene, complete cds
					aada1_YongMUD_F	gi|110588882|gb|DQ779003.1|	20	250	269	0.16	40.1	20	Uncultured bacterium clone B3-16ML class 1 integron aminoglycoside-3'-adenylyltransferase (aadA1) gene, complete cds
		R			aada1_YongMUD_R	gi|110588882|gb|DQ779003.1|	20	426	407	0.16	40.1	20	Uncultured bacterium clone B3-16ML class 1 integron aminoglycoside-3'-adenylyltransferase (aadA1) gene, complete cds
					aac1_F	gi|110588884|gb|DQ779004.1|	20	113	132	0.16	40.1	20	Uncultured bacterium clone B3-30ML class 1 integron aminoglycoside-3'-adenylyltransferase (aadA2) gene, complete cds
		R			aac1_R	gi|110588884|gb|DQ779004.1|	20	274	255	0.16	40.1	20	Uncultured bacterium clone B3-30ML class 1 integron aminoglycoside-3'-adenylyltransferase (aadA2) gene, complete cds
					ARG20_EmrY_R	gi|110613622|gb|CP000266.1|	20	2478098	2478117	0.16	40.1	20	Shigella flexneri 5 str. 8401, complete genome
		R			ARG20_EmrY_F	gi|110613622|gb|CP000266.1|	20	2478331	2478312	0.16	40.1	20	Shigella flexneri 5 str. 8401, complete genome
					acrD_MUD_F	gi|110613622|gb|CP000266.1|	20	2572229	2572248	0.16	40.1	20	Shigella flexneri 5 str. 8401, complete genome
		R			acrD_MUD_R	gi|110613622|gb|CP000266.1|	20	2572461	2572442	0.16	40.1	20	Shigella flexneri 5 str. 8401, complete genome
					ARG50_soxR_R	gi|110613622|gb|CP000266.1|	20	4283647	4283666	0.16	40.1	20	Shigella flexneri 5 str. 8401, complete genome
		R			ARG50_soxR_F	gi|110613622|gb|CP000266.1|	20	4283889	4283870	0.16	40.1	20	Shigella flexneri 5 str. 8401, complete genome
		R			ARG57_tetW_R	gi|110632360|gb|DQ679926.1|	20	1408	1389	0.16	40.1	20	Uncultured bacterium tetracycline resistance protein gene, complete cds
		R			ARG55_tet32_R	gi|110632360|gb|DQ679926.1|	20	1653	1634	0.16	40.1	20	Uncultured bacterium tetracycline resistance protein gene, complete cds
					intI1_R	gi|110781057|emb|AM261282.1|	18	22174	22191	2.4	36.2	18	Uncultured bacterium IncP-1 plasmid pKJK5 complete sequence
		R			intI1_F	gi|110781057|emb|AM261282.1|	20	22369	22350	0.16	40.1	20	Uncultured bacterium IncP-1 plasmid pKJK5 complete sequence
		R			aada1_YongMUD_R	gi|110781057|emb|AM261282.1|	20	23939	23920	0.16	40.1	20	Uncultured bacterium IncP-1 plasmid pKJK5 complete sequence
					ARG53_sul1_F	gi|110781057|emb|AM261282.1|	20	25276	25295	0.16	40.1	20	Uncultured bacterium IncP-1 plasmid pKJK5 complete sequence
		R			ARG53_sul1_R	gi|110781057|emb|AM261282.1|	20	25513	25494	0.16	40.1	20	Uncultured bacterium IncP-1 plasmid pKJK5 complete sequence
					aada1_YongMUD_R	gi|11079645|gb|AF246703.2|	20	912	931	0.16	40.1	20	Synthetic construct minitransposon TnHB100 sequence
		R			aada1_YongMUD_F	gi|11079645|gb|AF246703.2|	20	1088	1069	0.16	40.1	20	Synthetic construct minitransposon TnHB100 sequence
					intI1_F	gi|11079645|gb|AF246703.2|	20	1908	1927	0.16	40.1	20	Synthetic construct minitransposon TnHB100 sequence
					aada1_YongMUD_F	gi|111183457|gb|DQ836058.1|	20	884	903	0.16	40.1	20	Escherichia coli class I integron aminoglycoside 2'-O-adenylyltransferase (aadB), aminoglycoside 3'-adenyltransferase (aadA1), and chloramphenicol transporter (cmlA6) genes, complete cds
		R			aada1_YongMUD_R	gi|111183457|gb|DQ836058.1|	20	1060	1041	0.16	40.1	20	Escherichia coli class I integron aminoglycoside 2'-O-adenylyltransferase (aadB), aminoglycoside 3'-adenyltransferase (aadA1), and chloramphenicol transporter (cmlA6) genes, complete cds
					aada1_YongMUD_F	gi|111661594|gb|DQ875875.1|	20	827	846	0.16	40.1	20	Escherichia coli isolate Rs90a class 1 integron dihydrofolate reductase (dhfr1) and aminoglycoside-3'-adenylyltransferase (aadA1) genes, complete cds<>Escherichia coli isolate Rs5a class 1 integron dihydrofolate reductase (dhfr1) and aminoglycoside-3'-adenylyltransferase (aadA1) genes, complete cds<>Escherichia coli strain NK1 class I integron dihydrofolate reductase type I (dhfrI) and aminoglyco…
		R			aada1_YongMUD_R	gi|111661594|gb|DQ875875.1|	20	1003	984	0.16	40.1	20	Escherichia coli isolate Rs90a class 1 integron dihydrofolate reductase (dhfr1) and aminoglycoside-3'-adenylyltransferase (aadA1) genes, complete cds<>Escherichia coli isolate Rs5a class 1 integron dihydrofolate reductase (dhfr1) and aminoglycoside-3'-adenylyltransferase (aadA1) genes, complete cds<>Escherichia coli strain NK1 class I integron dihydrofolate reductase type I (dhfrI) and aminoglyco…
					aac1_F	gi|112216507|gb|DQ857723.1|	20	1127	1146	0.16	40.1	20	Acinetobacter baumannii class I integron beta-lactamase PSE-1 (PSE-1), aminoglycoside adenyltransferase (aadA2), chloramphenicol transporter (cmlA1), and aminoglycoside adenyltransferase (aadA1) genes, complete cds
		R			aac1_R	gi|112216507|gb|DQ857723.1|	20	1288	1269	0.16	40.1	20	Acinetobacter baumannii class I integron beta-lactamase PSE-1 (PSE-1), aminoglycoside adenyltransferase (aadA2), chloramphenicol transporter (cmlA1), and aminoglycoside adenyltransferase (aadA1) genes, complete cds
					aada1_YongMUD_F	gi|112216507|gb|DQ857723.1|	20	3463	3482	0.16	40.1	20	Acinetobacter baumannii class I integron beta-lactamase PSE-1 (PSE-1), aminoglycoside adenyltransferase (aadA2), chloramphenicol transporter (cmlA1), and aminoglycoside adenyltransferase (aadA1) genes, complete cds
		R			aada1_YongMUD_R	gi|112216507|gb|DQ857723.1|	20	3639	3620	0.16	40.1	20	Acinetobacter baumannii class I integron beta-lactamase PSE-1 (PSE-1), aminoglycoside adenyltransferase (aadA2), chloramphenicol transporter (cmlA1), and aminoglycoside adenyltransferase (aadA1) genes, complete cds
					aada1_YongMUD_F	gi|11230716|gb|AY007807.1|	20	945	964	0.16	40.1	20	Klebsiella pneumoniae integron int22AM DNA integrase (int) gene, partial cds; and dihydrofolate reductase (dhfrhI) and aminoglycoside adenylyl transferase (aadA2) genes, complete cds
		R			aada1_YongMUD_R	gi|11230716|gb|AY007807.1|	20	1121	1102	0.16	40.1	20	Klebsiella pneumoniae integron int22AM DNA integrase (int) gene, partial cds; and dihydrofolate reductase (dhfrhI) and aminoglycoside adenylyl transferase (aadA2) genes, complete cds
					intI1_R	gi|112553469|gb|DQ839391.1|	18	35548	35565	2.4	36.2	18	Uncultured bacterium plasmid pRSB105, complete sequence
		R			intI1_F	gi|112553469|gb|DQ839391.1|	20	35743	35724	0.16	40.1	20	Uncultured bacterium plasmid pRSB105, complete sequence
					ARG53_sul1_F	gi|112553469|gb|DQ839391.1|	20	39110	39129	0.16	40.1	20	Uncultured bacterium plasmid pRSB105, complete sequence
		R			ARG53_sul1_R	gi|112553469|gb|DQ839391.1|	20	39347	39328	0.16	40.1	20	Uncultured bacterium plasmid pRSB105, complete sequence
					aada1_YongMUD_F	gi|112821045|gb|DQ865199.1|	20	803	822	0.16	40.1	20	Escherichia coli strain E021 class 1 integron aminoglycoside-2''-adenylyltransferase (aadB) and aminoglycoside-3'-adenylyltransferase (aadA1d) genes, complete cds
		R			aada1_YongMUD_R	gi|112821045|gb|DQ865199.1|	20	979	960	0.16	40.1	20	Escherichia coli strain E021 class 1 integron aminoglycoside-2''-adenylyltransferase (aadB) and aminoglycoside-3'-adenylyltransferase (aadA1d) genes, complete cds
					aac1_F	gi|112950028|gb|DQ836009.1|	20	393	412	0.16	40.1	20	Salmonella enterica subsp. enterica serovar Stanley strain SRC54 class 1 integron, partial sequence
		R			aac1_R	gi|112950028|gb|DQ836009.1|	20	554	535	0.16	40.1	20	Salmonella enterica subsp. enterica serovar Stanley strain SRC54 class 1 integron, partial sequence
					aada1_YongMUD_F	gi|113204803|gb|DQ489715.1|	20	1733	1752	0.16	40.1	20	Plastid transformation vector pPRV312L, complete sequence
		R			aada1_YongMUD_R	gi|113204803|gb|DQ489715.1|	20	1909	1890	0.16	40.1	20	Plastid transformation vector pPRV312L, complete sequence
					aada1_YongMUD_F	gi|114150676|gb|DQ861642.1|	20	1254	1273	0.16	40.1	20	Salmonella enterica subsp. enterica serovar Typhimurium class I integron oxacillinase (blaOXA-30) and aminoglycoside adenyltransferase (aadA1) genes, complete cds
		R			aada1_YongMUD_R	gi|114150676|gb|DQ861642.1|	20	1430	1411	0.16	40.1	20	Salmonella enterica subsp. enterica serovar Typhimurium class I integron oxacillinase (blaOXA-30) and aminoglycoside adenyltransferase (aadA1) genes, complete cds
					intI1_F	gi|114217148|dbj|AB273727.1|	20	298	317	0.16	40.1	20	Uncultured bacterium integron IntI gene for integron integrase, partial cds, clone: Calyptogena Sym.1
		R			intI1_R	gi|114217148|dbj|AB273727.1|	18	493	476	2.4	36.2	18	Uncultured bacterium integron IntI gene for integron integrase, partial cds, clone: Calyptogena Sym.1
					aada1_YongMUD_R	gi|114703507|emb|AM261760.1|	20	64475	64494	0.16	40.1	20	IncP-1alpha plasmid pBS228, complete sequence
		R			aada1_YongMUD_F	gi|114703507|emb|AM261760.1|	20	64651	64632	0.16	40.1	20	IncP-1alpha plasmid pBS228, complete sequence
					intI2_R	gi|114703507|emb|AM261760.1|	22	66574	66595	0.015	44.1	22	IncP-1alpha plasmid pBS228, complete sequence
		R			intI2_F	gi|114703507|emb|AM261760.1|	19	66768	66750	0.62	38.2	19	IncP-1alpha plasmid pBS228, complete sequence
		R			intI1_F	gi|114809967|gb|DQ861641.1|	20	189	170	0.16	40.1	20	Acinetobacter baumannii class I integron, partial sequence
					aada1_YongMUD_F	gi|114809967|gb|DQ861641.1|	20	1737	1756	0.16	40.1	20	Acinetobacter baumannii class I integron, partial sequence
		R			aada1_YongMUD_R	gi|114809967|gb|DQ861641.1|	20	1913	1894	0.16	40.1	20	Acinetobacter baumannii class I integron, partial sequence
					ARG53_sul1_F	gi|114809967|gb|DQ861641.1|	20	4078	4097	0.16	40.1	20	Acinetobacter baumannii class I integron, partial sequence
		R			ARG53_sul1_R	gi|114809967|gb|DQ861641.1|	20	4315	4296	0.16	40.1	20	Acinetobacter baumannii class I integron, partial sequence
					aada1_YongMUD_F	gi|115279787|gb|DQ914527.1|	20	1415	1434	0.16	40.1	20	Serratia marcescens class II integron dihydrofolate reductase 1, streptothricin acetyltransferase, and aminoglycoside adenyltransferase A genes, complete cds
		R			aada1_YongMUD_R	gi|115279787|gb|DQ914527.1|	20	1591	1572	0.16	40.1	20	Serratia marcescens class II integron dihydrofolate reductase 1, streptothricin acetyltransferase, and aminoglycoside adenyltransferase A genes, complete cds
					intI1_R	gi|115280033|gb|DQ881442.1|	18	29	46	2.4	36.2	18	Riemerella anatipestifer class I integron IntI gene, partial cds
		R			intI1_F	gi|115280033|gb|DQ881442.1|	20	224	205	0.16	40.1	20	Riemerella anatipestifer class I integron IntI gene, partial cds
					ARG53_sul1_F	gi|115280038|gb|DQ881445.1|	20	361	380	0.16	40.1	20	Riemerella anatipestifer class I integron SulI gene, partial cds
		R			ARG53_sul1_R	gi|115280038|gb|DQ881445.1|	20	598	579	0.16	40.1	20	Riemerella anatipestifer class I integron SulI gene, partial cds
		R			ARG20_EmrY_F	gi|115511419|gb|CP000468.1|	20	2615334	2615315	0.16	40.1	20	Escherichia coli APEC O1, complete genome
					acrD_MUD_F	gi|115511419|gb|CP000468.1|	20	2710520	2710539	0.16	40.1	20	Escherichia coli APEC O1, complete genome
		R			ARG25_mdtF_F	gi|115511419|gb|CP000468.1|	20	3961519	3961500	0.16	40.1	20	Escherichia coli APEC O1, complete genome
					ARG50_soxR_F	gi|115511419|gb|CP000468.1|	20	4618675	4618694	0.16	40.1	20	Escherichia coli APEC O1, complete genome
		R			ARG50_soxR_R	gi|115511419|gb|CP000468.1|	20	4618917	4618898	0.16	40.1	20	Escherichia coli APEC O1, complete genome
					ARG54_sul2_F	gi|115607409|gb|DQ995355.1|	20	2286	2305	0.16	40.1	20	Escherichia coli plasmid pMG828-5, complete sequence
		R			ARG54_sul2_R	gi|115607409|gb|DQ995355.1|	20	2534	2515	0.16	40.1	20	Escherichia coli plasmid pMG828-5, complete sequence
					aada1_YongMUD_R	gi|116119370|gb|DQ986515.1|	20	1394	1413	0.16	40.1	20	Cloning vector pECSBAC4, complete sequence
		R			aada1_YongMUD_F	gi|116119370|gb|DQ986515.1|	20	1570	1551	0.16	40.1	20	Cloning vector pECSBAC4, complete sequence
					intI1_F	gi|116119370|gb|DQ986515.1|	20	2390	2409	0.16	40.1	20	Cloning vector pECSBAC4, complete sequence
					intI1_R	gi|116294654|gb|AY522431.4|	18	7623	7640	2.4	36.2	18	Escherichia coli plasmid pMUR050, complete sequence
		R			intI1_F	gi|116294654|gb|AY522431.4|	20	7818	7799	0.16	40.1	20	Escherichia coli plasmid pMUR050, complete sequence
		R			aac1_R	gi|116294654|gb|AY522431.4|	20	8659	8640	0.16	40.1	20	Escherichia coli plasmid pMUR050, complete sequence
					intI1_R	gi|116294654|gb|AY522431.4|	18	11220	11237	2.4	36.2	18	Escherichia coli plasmid pMUR050, complete sequence
		R			intI1_F	gi|116294654|gb|AY522431.4|	20	11415	11396	0.16	40.1	20	Escherichia coli plasmid pMUR050, complete sequence
		R			aac1_R	gi|116294654|gb|AY522431.4|	20	12259	12240	0.16	40.1	20	Escherichia coli plasmid pMUR050, complete sequence
					ARG53_sul1_F	gi|116294654|gb|AY522431.4|	20	13748	13767	0.16	40.1	20	Escherichia coli plasmid pMUR050, complete sequence
		R			ARG53_sul1_R	gi|116294654|gb|AY522431.4|	20	13985	13966	0.16	40.1	20	Escherichia coli plasmid pMUR050, complete sequence
					intI1_R	gi|116294893|gb|DQ923619.1|	18	968	985	2.4	36.2	18	Shigella flexneri 5 TnpM (tnpM), IntI1 (intI1), beta-lactamase, and streptomycin adenyltransferase (aadA1) genes, complete cds
		R			intI1_F	gi|116294893|gb|DQ923619.1|	20	1163	1144	0.16	40.1	20	Shigella flexneri 5 TnpM (tnpM), IntI1 (intI1), beta-lactamase, and streptomycin adenyltransferase (aadA1) genes, complete cds
					aada1_YongMUD_F	gi|116294893|gb|DQ923619.1|	20	2987	3006	0.16	40.1	20	Shigella flexneri 5 TnpM (tnpM), IntI1 (intI1), beta-lactamase, and streptomycin adenyltransferase (aadA1) genes, complete cds
		R			aada1_YongMUD_R	gi|116294893|gb|DQ923619.1|	20	3163	3144	0.16	40.1	20	Shigella flexneri 5 TnpM (tnpM), IntI1 (intI1), beta-lactamase, and streptomycin adenyltransferase (aadA1) genes, complete cds
					aada1_YongMUD_F	gi|116561295|gb|DQ882176.1|	20	1862	1881	0.16	40.1	20	Plastid transformation vector pCLT515, partial sequence
		R			aada1_YongMUD_R	gi|116561295|gb|DQ882176.1|	20	2038	2019	0.16	40.1	20	Plastid transformation vector pCLT515, partial sequence
					aada1_YongMUD_F	gi|116561326|gb|DQ882177.1|	20	1862	1881	0.16	40.1	20	Plastid transformation vector pCLT516, partial sequence
		R			aada1_YongMUD_R	gi|116561326|gb|DQ882177.1|	20	2038	2019	0.16	40.1	20	Plastid transformation vector pCLT516, partial sequence
					aada1_YongMUD_F	gi|116585208|gb|EF042581.1|	20	38078	38097	0.16	40.1	20	Cloning vector pCAMBIA5105, complete sequence
		R			aada1_YongMUD_R	gi|116585208|gb|EF042581.1|	20	38254	38235	0.16	40.1	20	Cloning vector pCAMBIA5105, complete sequence
					ARG51_strA_F	gi|116734647|gb|EF015636.1|	20	54	73	0.16	40.1	20	Avibacterium paragallinarum strain A14 plasmid pYMH5, complete sequence
					ARG51_strA_F	gi|116734647|gb|EF015636.1|	20	335	354	0.16	40.1	20	Avibacterium paragallinarum strain A14 plasmid pYMH5, complete sequence
		R			ARG51_strA_R	gi|116734647|gb|EF015636.1|	20	551	532	0.16	40.1	20	Avibacterium paragallinarum strain A14 plasmid pYMH5, complete sequence
					ARG54_sul2_R	gi|116734647|gb|EF015636.1|	20	4245	4264	0.16	40.1	20	Avibacterium paragallinarum strain A14 plasmid pYMH5, complete sequence
		R			ARG54_sul2_F	gi|116734647|gb|EF015636.1|	20	4493	4474	0.16	40.1	20	Avibacterium paragallinarum strain A14 plasmid pYMH5, complete sequence
					intI2_F	gi|116831757|gb|EF031067.1|	19	9	27	0.62	38.2	19	Salmonella typhimurium strain 239/05 class II integron truncated tyrosine recombinase (intI2) gene, partial cds, dehydrofolate reductase type I (dhfrI) gene, complete cds, and aminoglycoside adenyltransferase (aadA1) gene, partial cds
		R			intI2_R	gi|116831757|gb|EF031067.1|	22	203	182	0.015	44.1	22	Salmonella typhimurium strain 239/05 class II integron truncated tyrosine recombinase (intI2) gene, partial cds, dehydrofolate reductase type I (dhfrI) gene, complete cds, and aminoglycoside adenyltransferase (aadA1) gene, partial cds
					aada1_YongMUD_F	gi|116831757|gb|EF031067.1|	20	1466	1485	0.16	40.1	20	Salmonella typhimurium strain 239/05 class II integron truncated tyrosine recombinase (intI2) gene, partial cds, dehydrofolate reductase type I (dhfrI) gene, complete cds, and aminoglycoside adenyltransferase (aadA1) gene, partial cds
		R			aada1_YongMUD_R	gi|116831757|gb|EF031067.1|	20	1642	1623	0.16	40.1	20	Salmonella typhimurium strain 239/05 class II integron truncated tyrosine recombinase (intI2) gene, partial cds, dehydrofolate reductase type I (dhfrI) gene, complete cds, and aminoglycoside adenyltransferase (aadA1) gene, partial cds
					intI1_F	gi|117343969|gb|DQ915900.1|	20	445	464	0.16	40.1	20	Escherichia coli strain GE50 class I integron, partial sequence
		R			intI1_R	gi|117343969|gb|DQ915900.1|	18	640	623	2.4	36.2	18	Escherichia coli strain GE50 class I integron, partial sequence
					intI2_R	gi|117343979|gb|DQ915901.1|	22	209	230	0.015	44.1	22	Escherichia coli strain GE36 class I integron, partial sequence
		R			intI2_F	gi|117343979|gb|DQ915901.1|	19	403	385	0.62	38.2	19	Escherichia coli strain GE36 class I integron, partial sequence
					intI1_F	gi|117343997|gb|DQ915902.1|	20	445	464	0.16	40.1	20	Escherichia coli strain F04 class I integron, partial sequence
		R			intI1_R	gi|117343997|gb|DQ915902.1|	18	640	623	2.4	36.2	18	Escherichia coli strain F04 class I integron, partial sequence
					intI1_F	gi|117343997|gb|DQ915902.1|	20	1348	1367	0.16	40.1	20	Escherichia coli strain F04 class I integron, partial sequence
		R			intI1_R	gi|117343997|gb|DQ915902.1|	18	1543	1526	2.4	36.2	18	Escherichia coli strain F04 class I integron, partial sequence
					aada1_YongMUD_F	gi|117343997|gb|DQ915902.1|	20	2140	2159	0.16	40.1	20	Escherichia coli strain F04 class I integron, partial sequence
					intI1_F	gi|117344006|gb|DQ915903.1|	20	445	464	0.16	40.1	20	Escherichia coli strain BE21 class I integron, partial sequence
		R			intI1_R	gi|117344006|gb|DQ915903.1|	18	640	623	2.4	36.2	18	Escherichia coli strain BE21 class I integron, partial sequence
		R			aada1_YongMUD_R	gi|117344006|gb|DQ915903.1|	20	1653	1634	0.16	40.1	20	Escherichia coli strain BE21 class I integron, partial sequence
					intI1_F	gi|117344010|gb|DQ915904.1|	20	445	464	0.16	40.1	20	Escherichia coli strain BE10 class I integron, partial sequence
		R			intI1_R	gi|117344010|gb|DQ915904.1|	18	640	623	2.4	36.2	18	Escherichia coli strain BE10 class I integron, partial sequence
		R			aada1_YongMUD_R	gi|117344010|gb|DQ915904.1|	20	1507	1488	0.16	40.1	20	Escherichia coli strain BE10 class I integron, partial sequence
					intI1_F	gi|117344013|gb|DQ915905.1|	20	473	492	0.16	40.1	20	Escherichia coli strain rl0035 class I integron, partial sequence
		R			intI1_R	gi|117344013|gb|DQ915905.1|	18	668	651	2.4	36.2	18	Escherichia coli strain rl0035 class I integron, partial sequence
					intI1_F	gi|117344029|gb|DQ915906.1|	20	445	464	0.16	40.1	20	Escherichia coli strain rl0022 class I integron, partial sequence
		R			intI1_R	gi|117344029|gb|DQ915906.1|	18	640	623	2.4	36.2	18	Escherichia coli strain rl0022 class I integron, partial sequence
		R			aada1_YongMUD_R	gi|117344029|gb|DQ915906.1|	20	1575	1556	0.16	40.1	20	Escherichia coli strain rl0022 class I integron, partial sequence
					intI1_F	gi|117344046|gb|DQ915907.1|	20	445	464	0.16	40.1	20	Escherichia coli strain LA75 class I integron, partial sequence
		R			intI1_R	gi|117344046|gb|DQ915907.1|	18	640	623	2.4	36.2	18	Escherichia coli strain LA75 class I integron, partial sequence
					intI1_F	gi|117344057|gb|DQ915908.1|	20	445	464	0.16	40.1	20	Escherichia coli strain H06 class I integron, partial sequence
		R			intI1_R	gi|117344057|gb|DQ915908.1|	18	640	623	2.4	36.2	18	Escherichia coli strain H06 class I integron, partial sequence
					aada1_YongMUD_F	gi|117344057|gb|DQ915908.1|	20	1044	1063	0.16	40.1	20	Escherichia coli strain H06 class I integron, partial sequence
		R			aada1_YongMUD_R	gi|117344057|gb|DQ915908.1|	20	1220	1201	0.16	40.1	20	Escherichia coli strain H06 class I integron, partial sequence
					intI1_F	gi|117344072|gb|DQ915909.1|	20	445	464	0.16	40.1	20	Escherichia coli strain H05 class I integron, partial sequence
		R			intI1_R	gi|117344072|gb|DQ915909.1|	18	640	623	2.4	36.2	18	Escherichia coli strain H05 class I integron, partial sequence
		R			aada1_YongMUD_R	gi|117344072|gb|DQ915909.1|	20	1595	1576	0.16	40.1	20	Escherichia coli strain H05 class I integron, partial sequence
					intI1_F	gi|117344092|gb|DQ915910.1|	20	473	492	0.16	40.1	20	Escherichia coli strain rl0437 class I integron, partial sequence
		R			intI1_R	gi|117344092|gb|DQ915910.1|	18	668	651	2.4	36.2	18	Escherichia coli strain rl0437 class I integron, partial sequence
					aada1_YongMUD_F	gi|117344092|gb|DQ915910.1|	20	1156	1175	0.16	40.1	20	Escherichia coli strain rl0437 class I integron, partial sequence
		R			aada1_YongMUD_R	gi|117344092|gb|DQ915910.1|	20	1332	1313	0.16	40.1	20	Escherichia coli strain rl0437 class I integron, partial sequence
					intI1_F	gi|117344097|gb|DQ915911.1|	20	474	493	0.16	40.1	20	Escherichia coli strain rl0409 class I integron, partial sequence
		R			intI1_R	gi|117344097|gb|DQ915911.1|	18	669	652	2.4	36.2	18	Escherichia coli strain rl0409 class I integron, partial sequence
		R			aada1_YongMUD_R	gi|117344097|gb|DQ915911.1|	20	1744	1725	0.16	40.1	20	Escherichia coli strain rl0409 class I integron, partial sequence
					intI1_F	gi|117344112|gb|DQ915912.1|	20	474	493	0.16	40.1	20	Escherichia coli strain rl0400 class I integron, partial sequence
		R			intI1_R	gi|117344112|gb|DQ915912.1|	18	669	652	2.4	36.2	18	Escherichia coli strain rl0400 class I integron, partial sequence
					aada1_YongMUD_F	gi|117344112|gb|DQ915912.1|	20	1145	1164	0.16	40.1	20	Escherichia coli strain rl0400 class I integron, partial sequence
		R			aada1_YongMUD_R	gi|117344112|gb|DQ915912.1|	20	1321	1302	0.16	40.1	20	Escherichia coli strain rl0400 class I integron, partial sequence
					intI1_F	gi|117344113|gb|DQ915913.1|	20	473	492	0.16	40.1	20	Escherichia coli strain rl0258 class I integron, partial sequence
		R			intI1_R	gi|117344113|gb|DQ915913.1|	18	668	651	2.4	36.2	18	Escherichia coli strain rl0258 class I integron, partial sequence
		R			aada1_YongMUD_R	gi|117344113|gb|DQ915913.1|	20	1962	1943	0.16	40.1	20	Escherichia coli strain rl0258 class I integron, partial sequence
					intI1_F	gi|117344115|gb|DQ915914.1|	20	474	493	0.16	40.1	20	Escherichia coli strain rl0254 class I integron, partial sequence
		R			intI1_R	gi|117344115|gb|DQ915914.1|	18	669	652	2.4	36.2	18	Escherichia coli strain rl0254 class I integron, partial sequence
					intI1_F	gi|117344122|gb|DQ915915.1|	20	474	493	0.16	40.1	20	Escherichia coli strain rl0197 class I integron, partial sequence
		R			intI1_R	gi|117344122|gb|DQ915915.1|	18	669	652	2.4	36.2	18	Escherichia coli strain rl0197 class I integron, partial sequence
		R			aada1_YongMUD_R	gi|117344122|gb|DQ915915.1|	20	1631	1612	0.16	40.1	20	Escherichia coli strain rl0197 class I integron, partial sequence
					intI1_F	gi|117344142|gb|DQ915916.1|	20	473	492	0.16	40.1	20	Escherichia coli strain rl0170b class I integron, partial sequence
		R			intI1_R	gi|117344142|gb|DQ915916.1|	18	668	651	2.4	36.2	18	Escherichia coli strain rl0170b class I integron, partial sequence
					intI1_F	gi|117344162|gb|DQ915917.1|	20	473	492	0.16	40.1	20	Escherichia coli strain rl0148 class I integron, partial sequence
		R			intI1_R	gi|117344162|gb|DQ915917.1|	18	668	651	2.4	36.2	18	Escherichia coli strain rl0148 class I integron, partial sequence
		R			aada1_YongMUD_R	gi|117344162|gb|DQ915917.1|	20	1690	1671	0.16	40.1	20	Escherichia coli strain rl0148 class I integron, partial sequence
					intI1_F	gi|117344179|gb|DQ915918.1|	20	474	493	0.16	40.1	20	Escherichia coli strain rl0123 class I integron, partial sequence
		R			intI1_R	gi|117344179|gb|DQ915918.1|	18	669	652	2.4	36.2	18	Escherichia coli strain rl0123 class I integron, partial sequence
		R			aada1_YongMUD_R	gi|117344179|gb|DQ915918.1|	20	1885	1866	0.16	40.1	20	Escherichia coli strain rl0123 class I integron, partial sequence
					intI1_F	gi|117344201|gb|DQ915919.1|	20	474	493	0.16	40.1	20	Escherichia coli strain rl0110 class I integron, partial sequence
		R			intI1_R	gi|117344201|gb|DQ915919.1|	18	669	652	2.4	36.2	18	Escherichia coli strain rl0110 class I integron, partial sequence
					aada1_YongMUD_F	gi|117344201|gb|DQ915919.1|	20	1149	1168	0.16	40.1	20	Escherichia coli strain rl0110 class I integron, partial sequence
		R			aada1_YongMUD_R	gi|117344201|gb|DQ915919.1|	20	1325	1306	0.16	40.1	20	Escherichia coli strain rl0110 class I integron, partial sequence
					intI1_F	gi|117344211|gb|DQ915920.1|	20	474	493	0.16	40.1	20	Escherichia coli strain rl0040 class I integron, partial sequence
		R			intI1_R	gi|117344211|gb|DQ915920.1|	18	669	652	2.4	36.2	18	Escherichia coli strain rl0040 class I integron, partial sequence
					intI1_F	gi|117344223|gb|DQ915921.1|	20	473	492	0.16	40.1	20	Escherichia coli strain rl0597 class I integron, partial sequence
		R			intI1_R	gi|117344223|gb|DQ915921.1|	18	668	651	2.4	36.2	18	Escherichia coli strain rl0597 class I integron, partial sequence
					intI1_F	gi|117344225|gb|DQ915922.1|	20	474	493	0.16	40.1	20	Escherichia coli strain rl0552 class I integron, partial sequence
		R			intI1_R	gi|117344225|gb|DQ915922.1|	18	669	652	2.4	36.2	18	Escherichia coli strain rl0552 class I integron, partial sequence
		R			aada1_YongMUD_R	gi|117344225|gb|DQ915922.1|	20	1625	1606	0.16	40.1	20	Escherichia coli strain rl0552 class I integron, partial sequence
					intI1_F	gi|117344226|gb|DQ915923.1|	20	474	493	0.16	40.1	20	Escherichia coli strain rl0520 class I integron, partial sequence
		R			intI1_R	gi|117344226|gb|DQ915923.1|	18	669	652	2.4	36.2	18	Escherichia coli strain rl0520 class I integron, partial sequence
					aada1_YongMUD_F	gi|117344226|gb|DQ915923.1|	20	1154	1173	0.16	40.1	20	Escherichia coli strain rl0520 class I integron, partial sequence
		R			aada1_YongMUD_R	gi|117344226|gb|DQ915923.1|	20	1330	1311	0.16	40.1	20	Escherichia coli strain rl0520 class I integron, partial sequence
					intI1_F	gi|117344238|gb|DQ915924.1|	20	474	493	0.16	40.1	20	Escherichia coli strain rl0508 class I integron, partial sequence
		R			intI1_R	gi|117344238|gb|DQ915924.1|	18	669	652	2.4	36.2	18	Escherichia coli strain rl0508 class I integron, partial sequence
					aada1_YongMUD_F	gi|117344238|gb|DQ915924.1|	20	1145	1164	0.16	40.1	20	Escherichia coli strain rl0508 class I integron, partial sequence
		R			aada1_YongMUD_R	gi|117344238|gb|DQ915924.1|	20	1321	1302	0.16	40.1	20	Escherichia coli strain rl0508 class I integron, partial sequence
					intI1_F	gi|117344257|gb|DQ915925.1|	20	474	493	0.16	40.1	20	Escherichia coli strain rl0504 class I integron, partial sequence
		R			intI1_R	gi|117344257|gb|DQ915925.1|	18	669	652	2.4	36.2	18	Escherichia coli strain rl0504 class I integron, partial sequence
		R			aada1_YongMUD_R	gi|117344257|gb|DQ915925.1|	20	1758	1739	0.16	40.1	20	Escherichia coli strain rl0504 class I integron, partial sequence
					intI1_F	gi|117344266|gb|DQ915926.1|	20	471	490	0.16	40.1	20	Escherichia coli strain rl0484 class I integron, partial sequence
		R			intI1_R	gi|117344266|gb|DQ915926.1|	18	666	649	2.4	36.2	18	Escherichia coli strain rl0484 class I integron, partial sequence
					aada1_YongMUD_F	gi|117344266|gb|DQ915926.1|	20	1157	1176	0.16	40.1	20	Escherichia coli strain rl0484 class I integron, partial sequence
		R			aada1_YongMUD_R	gi|117344266|gb|DQ915926.1|	20	1333	1314	0.16	40.1	20	Escherichia coli strain rl0484 class I integron, partial sequence
					intI1_F	gi|117344282|gb|DQ915927.1|	20	474	493	0.16	40.1	20	Escherichia coli strain rl0472 class I integron, partial sequence
		R			intI1_R	gi|117344282|gb|DQ915927.1|	18	669	652	2.4	36.2	18	Escherichia coli strain rl0472 class I integron, partial sequence
		R			aada1_YongMUD_R	gi|117344282|gb|DQ915927.1|	20	1852	1833	0.16	40.1	20	Escherichia coli strain rl0472 class I integron, partial sequence
					intI1_F	gi|117344298|gb|DQ915928.1|	20	474	493	0.16	40.1	20	Escherichia coli strain rl0467 class I integron, partial sequence
		R			intI1_R	gi|117344298|gb|DQ915928.1|	18	669	652	2.4	36.2	18	Escherichia coli strain rl0467 class I integron, partial sequence
					intI1_F	gi|117344304|gb|DQ915929.1|	20	474	493	0.16	40.1	20	Escherichia coli strain rl0457 class I integron, partial sequence
		R			intI1_R	gi|117344304|gb|DQ915929.1|	18	669	652	2.4	36.2	18	Escherichia coli strain rl0457 class I integron, partial sequence
					intI1_F	gi|117344312|gb|DQ915930.1|	20	445	464	0.16	40.1	20	Escherichia coli strain S13 class I integron, partial sequence
		R			intI1_R	gi|117344312|gb|DQ915930.1|	18	640	623	2.4	36.2	18	Escherichia coli strain S13 class I integron, partial sequence
					aac1_F	gi|117344312|gb|DQ915930.1|	20	974	993	0.16	40.1	20	Escherichia coli strain S13 class I integron, partial sequence
					aada1_YongMUD_F	gi|117344312|gb|DQ915930.1|	20	1111	1130	0.16	40.1	20	Escherichia coli strain S13 class I integron, partial sequence
		R			aada1_YongMUD_R	gi|117344312|gb|DQ915930.1|	20	1287	1268	0.16	40.1	20	Escherichia coli strain S13 class I integron, partial sequence
					intI2_R	gi|117344316|gb|DQ915931.1|	22	209	230	0.015	44.1	22	Escherichia coli strain S05 class I integron, partial sequence
		R			intI2_F	gi|117344316|gb|DQ915931.1|	19	403	385	0.62	38.2	19	Escherichia coli strain S05 class I integron, partial sequence
					intI1_F	gi|117344342|gb|DQ915932.1|	20	474	493	0.16	40.1	20	Escherichia coli strain rl0678 class I integron, partial sequence
		R			intI1_R	gi|117344342|gb|DQ915932.1|	18	669	652	2.4	36.2	18	Escherichia coli strain rl0678 class I integron, partial sequence
					aada1_YongMUD_F	gi|117344342|gb|DQ915932.1|	20	1154	1173	0.16	40.1	20	Escherichia coli strain rl0678 class I integron, partial sequence
		R			aada1_YongMUD_R	gi|117344342|gb|DQ915932.1|	20	1330	1311	0.16	40.1	20	Escherichia coli strain rl0678 class I integron, partial sequence
					intI1_F	gi|117344357|gb|DQ915933.1|	20	474	493	0.16	40.1	20	Escherichia coli strain rl0637 class I integron, partial sequence
		R			intI1_R	gi|117344357|gb|DQ915933.1|	18	669	652	2.4	36.2	18	Escherichia coli strain rl0637 class I integron, partial sequence
		R			aada1_YongMUD_R	gi|117344357|gb|DQ915933.1|	20	1714	1695	0.16	40.1	20	Escherichia coli strain rl0637 class I integron, partial sequence
					intI2_R	gi|117344374|gb|DQ915934.1|	22	209	230	0.015	44.1	22	Escherichia coli strain rl0614 class I integron, partial sequence
		R			intI2_F	gi|117344374|gb|DQ915934.1|	19	403	385	0.62	38.2	19	Escherichia coli strain rl0614 class I integron, partial sequence
		R			aada1_YongMUD_R	gi|117344374|gb|DQ915934.1|	20	1605	1586	0.16	40.1	20	Escherichia coli strain rl0614 class I integron, partial sequence
					intI1_F	gi|117344391|gb|DQ915935.1|	20	445	464	0.16	40.1	20	Escherichia coli strain ZH90 class I integron, partial sequence
		R			intI1_R	gi|117344391|gb|DQ915935.1|	18	640	623	2.4	36.2	18	Escherichia coli strain ZH90 class I integron, partial sequence
					intI1_F	gi|117344402|gb|DQ915936.1|	20	445	464	0.16	40.1	20	Escherichia coli strain ZH77 class I integron, partial sequence
		R			intI1_R	gi|117344402|gb|DQ915936.1|	18	640	623	2.4	36.2	18	Escherichia coli strain ZH77 class I integron, partial sequence
					intI1_F	gi|117344403|gb|DQ915937.1|	20	445	464	0.16	40.1	20	Escherichia coli strain V06 class I integron, partial sequence
		R			intI1_R	gi|117344403|gb|DQ915937.1|	18	640	623	2.4	36.2	18	Escherichia coli strain V06 class I integron, partial sequence
		R			aada1_YongMUD_R	gi|117344403|gb|DQ915937.1|	20	1559	1540	0.16	40.1	20	Escherichia coli strain V06 class I integron, partial sequence
					intI1_F	gi|117344404|gb|DQ915938.1|	20	445	464	0.16	40.1	20	Escherichia coli strain TI06 class I integron, partial sequence
		R			intI1_R	gi|117344404|gb|DQ915938.1|	18	640	623	2.4	36.2	18	Escherichia coli strain TI06 class I integron, partial sequence
					intI1_F	gi|117344423|gb|DQ915939.1|	20	445	464	0.16	40.1	20	Escherichia coli strain TI05b class I integron, partial sequence
		R			intI1_R	gi|117344423|gb|DQ915939.1|	18	640	623	2.4	36.2	18	Escherichia coli strain TI05b class I integron, partial sequence
		R			aada1_YongMUD_R	gi|117344423|gb|DQ915939.1|	20	1514	1495	0.16	40.1	20	Escherichia coli strain TI05b class I integron, partial sequence
					aada1_YongMUD_F	gi|117549976|gb|EF033072.1|	20	1747	1766	0.16	40.1	20	Acinetobacter baumannii isolate 17368 class 1 integron 3-N-aminoglycoside acetyltransferase (aacC1), hypothetical proteins, aminoglycoside adenyltransferase (aadDA1), and quaternary ammonium compound-resistance protein (qacEdelta1) genes, complete cds, and dihydropteroate synthase type 1 (sul1) gene, partial cds<>Acinetobacter baumannii strain AC0023 class 1 integron, partial sequence
		R			aada1_YongMUD_R	gi|117549976|gb|EF033072.1|	20	1923	1904	0.16	40.1	20	Acinetobacter baumannii isolate 17368 class 1 integron 3-N-aminoglycoside acetyltransferase (aacC1), hypothetical proteins, aminoglycoside adenyltransferase (aadDA1), and quaternary ammonium compound-resistance protein (qacEdelta1) genes, complete cds, and dihydropteroate synthase type 1 (sul1) gene, partial cds<>Acinetobacter baumannii strain AC0023 class 1 integron, partial sequence
					intI2_F	gi|117573144|gb|EF042190.1|	19	256	274	0.62	38.2	19	Enterobacter cloacae transposon Tn7::In2-10, complete sequence
		R			intI2_R	gi|117573144|gb|EF042190.1|	22	450	429	0.015	44.1	22	Enterobacter cloacae transposon Tn7::In2-10, complete sequence
					aada1_YongMUD_F	gi|117573144|gb|EF042190.1|	20	3150	3169	0.16	40.1	20	Enterobacter cloacae transposon Tn7::In2-10, complete sequence
		R			aada1_YongMUD_R	gi|117573144|gb|EF042190.1|	20	3326	3307	0.16	40.1	20	Enterobacter cloacae transposon Tn7::In2-10, complete sequence
					intI1_R	gi|117580238|dbj|AB281182.1|	18	10	27	2.4	36.2	18	Pseudomonas aeruginosa defective class 1 integron intI1, sul3 genes for IntI1 integrase, dihydropteroate synthetase, partial and complete cds
		R			intI1_F	gi|117580238|dbj|AB281182.1|	20	205	186	0.16	40.1	20	Pseudomonas aeruginosa defective class 1 integron intI1, sul3 genes for IntI1 integrase, dihydropteroate synthetase, partial and complete cds
					ARG53_sul1_F	gi|117580238|dbj|AB281182.1|	20	1207	1226	0.16	40.1	20	Pseudomonas aeruginosa defective class 1 integron intI1, sul3 genes for IntI1 integrase, dihydropteroate synthetase, partial and complete cds
		R			ARG53_sul1_R	gi|117580238|dbj|AB281182.1|	20	1444	1425	0.16	40.1	20	Pseudomonas aeruginosa defective class 1 integron intI1, sul3 genes for IntI1 integrase, dihydropteroate synthetase, partial and complete cds
					ARG53_sul1_F	gi|117580241|dbj|AB281183.1|	20	400	419	0.16	40.1	20	Pseudomonas aeruginosa defective class 1 integron sul3 gene for dihydropteroate synthetase, complete cds
		R			ARG53_sul1_R	gi|117580241|dbj|AB281183.1|	20	637	618	0.16	40.1	20	Pseudomonas aeruginosa defective class 1 integron sul3 gene for dihydropteroate synthetase, complete cds
					aada1_YongMUD_F	gi|117643751|gb|EF034153.1|	20	2839	2858	0.16	40.1	20	Aeromonas veronii bv. Sobria class I integron CmlA5 (cmlA5), Oxa10 (oxa10), and AadA1 (aadA1) genes, complete cds
		R			aada1_YongMUD_R	gi|117643751|gb|EF034153.1|	20	3015	2996	0.16	40.1	20	Aeromonas veronii bv. Sobria class I integron CmlA5 (cmlA5), Oxa10 (oxa10), and AadA1 (aadA1) genes, complete cds
					aada1_YongMUD_F	gi|117647118|dbj|AB269891.1|	20	838	857	0.16	40.1	20	Proteus mirabilis class 2 integron sat2, aadA1 genes for streptothricin acetyltransferase 2, aminoglycoside adenyltransferase, complete cds
		R			aada1_YongMUD_R	gi|117647118|dbj|AB269891.1|	20	1014	995	0.16	40.1	20	Proteus mirabilis class 2 integron sat2, aadA1 genes for streptothricin acetyltransferase 2, aminoglycoside adenyltransferase, complete cds
					aada1_YongMUD_F	gi|117670114|gb|EF042579.1|	20	735	754	0.16	40.1	20	Salmonella typhimurium class I integron, partial sequence
		R			aada1_YongMUD_R	gi|117670114|gb|EF042579.1|	20	911	892	0.16	40.1	20	Salmonella typhimurium class I integron, partial sequence
					aada1_YongMUD_F	gi|117670117|gb|EF042580.1|	20	235	254	0.16	40.1	20	Salmonella enterica subsp. enterica serovar Stanley class I integron, partial sequence
		R			aada1_YongMUD_R	gi|117670117|gb|EF042580.1|	20	411	392	0.16	40.1	20	Salmonella enterica subsp. enterica serovar Stanley class I integron, partial sequence
					aada1_YongMUD_F	gi|118076534|gb|EF078697.1|	20	2210	2229	0.16	40.1	20	Escherichia coli class I integron IntI1 (intI1) gene, partial cds, and metallo-beta-lactamase VIM-1 (blaVIM-1), DhfrI (dhfrI), and ANT(3')-Ia (aadA1) genes, complete cds<>Enterobacter aerogenes class I integron In1159, partial sequence<>Proteus mirabilis class I integron In73, partial sequence
		R			aada1_YongMUD_R	gi|118076534|gb|EF078697.1|	20	2386	2367	0.16	40.1	20	Escherichia coli class I integron IntI1 (intI1) gene, partial cds, and metallo-beta-lactamase VIM-1 (blaVIM-1), DhfrI (dhfrI), and ANT(3')-Ia (aadA1) genes, complete cds<>Enterobacter aerogenes class I integron In1159, partial sequence<>Proteus mirabilis class I integron In73, partial sequence
					ARG18_embB_R	gi|118163506|gb|CP000479.1|	20	223636	223655	0.16	40.1	20	Mycobacterium avium 104, complete genome
		R			ARG18_embB_F	gi|118163506|gb|CP000479.1|	20	223830	223811	0.16	40.1	20	Mycobacterium avium 104, complete genome
		R			ARG19_embC_F	gi|118163506|gb|CP000479.1|	20	233431	233412	0.16	40.1	20	Mycobacterium avium 104, complete genome
					ARG19_embC_F	gi|118168627|gb|CP000480.1|	20	6444766	6444785	0.16	40.1	20	Mycobacterium smegmatis str. MC2 155, complete genome
					ARG18_embB_F	gi|118168627|gb|CP000480.1|	20	6452042	6452061	0.16	40.1	20	Mycobacterium smegmatis str. MC2 155, complete genome
					ARG54_sul2_R	gi|118197419|gb|EF090911.1|	20	161	180	0.16	40.1	20	Escherichia coli plasmid pVI678, complete sequence
		R			ARG54_sul2_F	gi|118197419|gb|EF090911.1|	20	409	390	0.16	40.1	20	Escherichia coli plasmid pVI678, complete sequence
					ARG51_strA_F	gi|118197419|gb|EF090911.1|	20	1055	1074	0.16	40.1	20	Escherichia coli plasmid pVI678, complete sequence
		R			ARG51_strA_R	gi|118197419|gb|EF090911.1|	20	1271	1252	0.16	40.1	20	Escherichia coli plasmid pVI678, complete sequence
		R			ARG52_strB_F	gi|118197419|gb|EF090911.1|	20	2344	2325	0.16	40.1	20	Escherichia coli plasmid pVI678, complete sequence
					intI1_R	gi|118402686|emb|AJ969233.1|	18	1124	1141	2.4	36.2	18	Pseudomonas aeruginosa Tn5051-like transposon and class 1 integron In70, isolate 66MG
		R			intI1_F	gi|118402686|emb|AJ969233.1|	20	1319	1300	0.16	40.1	20	Pseudomonas aeruginosa Tn5051-like transposon and class 1 integron In70, isolate 66MG
					aada1_YongMUD_F	gi|118402686|emb|AJ969233.1|	20	4601	4620	0.16	40.1	20	Pseudomonas aeruginosa Tn5051-like transposon and class 1 integron In70, isolate 66MG
		R			aada1_YongMUD_R	gi|118402686|emb|AJ969233.1|	20	4777	4758	0.16	40.1	20	Pseudomonas aeruginosa Tn5051-like transposon and class 1 integron In70, isolate 66MG
					intI1_R	gi|118402695|emb|AJ969234.1|	18	493	510	2.4	36.2	18	Pseudomonas aeruginosa class 1 integron In110, isolate 67MG
		R			intI1_F	gi|118402695|emb|AJ969234.1|	20	688	669	0.16	40.1	20	Pseudomonas aeruginosa class 1 integron In110, isolate 67MG
					aada1_YongMUD_F	gi|118402695|emb|AJ969234.1|	20	3058	3077	0.16	40.1	20	Pseudomonas aeruginosa class 1 integron In110, isolate 67MG
		R			aada1_YongMUD_R	gi|118402695|emb|AJ969234.1|	20	3234	3215	0.16	40.1	20	Pseudomonas aeruginosa class 1 integron In110, isolate 67MG
					intI1_R	gi|118402702|emb|AJ969235.1|	18	2147	2164	2.4	36.2	18	Pseudomonas aeruginosa class 1 integron In70, isolate 35MG
		R			intI1_F	gi|118402702|emb|AJ969235.1|	20	2342	2323	0.16	40.1	20	Pseudomonas aeruginosa class 1 integron In70, isolate 35MG
					aada1_YongMUD_F	gi|118402702|emb|AJ969235.1|	20	5627	5646	0.16	40.1	20	Pseudomonas aeruginosa class 1 integron In70, isolate 35MG
		R			aada1_YongMUD_R	gi|118402702|emb|AJ969235.1|	20	5803	5784	0.16	40.1	20	Pseudomonas aeruginosa class 1 integron In70, isolate 35MG
					intI1_R	gi|118402711|emb|AJ969236.1|	18	2147	2164	2.4	36.2	18	Pseudomonas aeruginosa class 1 integron In70, isolate 17MG
		R			intI1_F	gi|118402711|emb|AJ969236.1|	20	2342	2323	0.16	40.1	20	Pseudomonas aeruginosa class 1 integron In70, isolate 17MG
					aada1_YongMUD_F	gi|118402711|emb|AJ969236.1|	20	5624	5643	0.16	40.1	20	Pseudomonas aeruginosa class 1 integron In70, isolate 17MG
		R			aada1_YongMUD_R	gi|118402711|emb|AJ969236.1|	20	5800	5781	0.16	40.1	20	Pseudomonas aeruginosa class 1 integron In70, isolate 17MG
					intI1_R	gi|118402720|emb|AJ969237.1|	18	2147	2164	2.4	36.2	18	Pseudomonas aeruginosa class 1 integron In80, isolate 54MG
		R			intI1_F	gi|118402720|emb|AJ969237.1|	20	2342	2323	0.16	40.1	20	Pseudomonas aeruginosa class 1 integron In80, isolate 54MG
					intI1_R	gi|118402755|emb|AJ867812.2|	18	1352	1369	2.4	36.2	18	Pseudomonas aeruginosa Tn5051-like transposon and class I integron In110, strain 134MG
		R			intI1_F	gi|118402755|emb|AJ867812.2|	20	1547	1528	0.16	40.1	20	Pseudomonas aeruginosa Tn5051-like transposon and class I integron In110, strain 134MG
					aada1_YongMUD_F	gi|118402755|emb|AJ867812.2|	20	3917	3936	0.16	40.1	20	Pseudomonas aeruginosa Tn5051-like transposon and class I integron In110, strain 134MG
		R			aada1_YongMUD_R	gi|118402755|emb|AJ867812.2|	20	4093	4074	0.16	40.1	20	Pseudomonas aeruginosa Tn5051-like transposon and class I integron In110, strain 134MG
					aada1_YongMUD_F	gi|118480541|gb|EF090608.1|	20	917	936	0.16	40.1	20	Aeromonas hydrophila class I integron chloramphenicol acetyltransferase (catB8) and aminoglycoside 3'-adenyltransferase (aadA1) genes, complete cds
		R			aada1_YongMUD_R	gi|118480541|gb|EF090608.1|	20	1093	1074	0.16	40.1	20	Aeromonas hydrophila class I integron chloramphenicol acetyltransferase (catB8) and aminoglycoside 3'-adenyltransferase (aadA1) genes, complete cds
					intI1_R	gi|118511772|emb|AJ311891.3|	18	1794	1811	2.4	36.2	18	Salmonella enterica subsp. enterica serovar Infantis plasmid pS21 class I sulI-type integron (InS21)
		R			intI1_F	gi|118511772|emb|AJ311891.3|	20	1989	1970	0.16	40.1	20	Salmonella enterica subsp. enterica serovar Infantis plasmid pS21 class I sulI-type integron (InS21)
					ARG53_sul1_F	gi|118511772|emb|AJ311891.3|	20	5287	5306	0.16	40.1	20	Salmonella enterica subsp. enterica serovar Infantis plasmid pS21 class I sulI-type integron (InS21)
		R			ARG53_sul1_R	gi|118511772|emb|AJ311891.3|	20	5524	5505	0.16	40.1	20	Salmonella enterica subsp. enterica serovar Infantis plasmid pS21 class I sulI-type integron (InS21)
					ARG53_sul1_F	gi|118511772|emb|AJ311891.3|	20	10871	10890	0.16	40.1	20	Salmonella enterica subsp. enterica serovar Infantis plasmid pS21 class I sulI-type integron (InS21)
		R			ARG53_sul1_R	gi|118511772|emb|AJ311891.3|	20	11108	11089	0.16	40.1	20	Salmonella enterica subsp. enterica serovar Infantis plasmid pS21 class I sulI-type integron (InS21)
					ARG54_sul2_F	gi|118596719|dbj|AB277723.1|	20	18120	18139	0.16	40.1	20	Photobacterium damselae subsp. piscicida plasmid pP99-018 DNA, complete sequence
		R			ARG54_sul2_R	gi|118596719|dbj|AB277723.1|	20	18368	18349	0.16	40.1	20	Photobacterium damselae subsp. piscicida plasmid pP99-018 DNA, complete sequence
					ARG54_sul2_F	gi|118596907|dbj|AB277724.1|	20	12574	12593	0.16	40.1	20	Photobacterium damselae subsp. piscicida plasmid pP91278 DNA, complete sequence
		R			ARG54_sul2_R	gi|118596907|dbj|AB277724.1|	20	12822	12803	0.16	40.1	20	Photobacterium damselae subsp. piscicida plasmid pP91278 DNA, complete sequence
					aada1_YongMUD_F	gi|118603306|gb|EF105290.1|	20	1593	1612	0.16	40.1	20	Riemerella anatipestifer class I integron In I-2 aminoglycoside 6'-N-acetyltransferase (aa6II), chloramphenicol acetyltransferase (catB3), and AAD(3' ') aminoglycoside (3' ')adenylyltransferase (aadA1) genes, complete cds
		R			aada1_YongMUD_R	gi|118603306|gb|EF105290.1|	20	1769	1750	0.16	40.1	20	Riemerella anatipestifer class I integron In I-2 aminoglycoside 6'-N-acetyltransferase (aa6II), chloramphenicol acetyltransferase (catB3), and AAD(3' ') aminoglycoside (3' ')adenylyltransferase (aadA1) genes, complete cds
					ARG51_strA_F	gi|118723146|gb|EF108308.1|	20	7583	7602	0.16	40.1	20	Escherichia coli plasmid pVI-W9608 RepA (repA) and TnpA (tnpA) genes, complete cds; insertion sequence IS1133 YahA (yahA) gene, complete cds; and aminoglycoside 3''-phosphotransferase (strA) and aminoglycoside 6''-phosphotransferase (strB) genes, complete cds
		R			ARG51_strA_R	gi|118723146|gb|EF108308.1|	20	7799	7780	0.16	40.1	20	Escherichia coli plasmid pVI-W9608 RepA (repA) and TnpA (tnpA) genes, complete cds; insertion sequence IS1133 YahA (yahA) gene, complete cds; and aminoglycoside 3''-phosphotransferase (strA) and aminoglycoside 6''-phosphotransferase (strB) genes, complete cds
		R			ARG52_strB_F	gi|118723146|gb|EF108308.1|	20	8872	8853	0.16	40.1	20	Escherichia coli plasmid pVI-W9608 RepA (repA) and TnpA (tnpA) genes, complete cds; insertion sequence IS1133 YahA (yahA) gene, complete cds; and aminoglycoside 3''-phosphotransferase (strA) and aminoglycoside 6''-phosphotransferase (strB) genes, complete cds
					intI1_R	gi|119034463|gb|EF059993.1|	18	2451	2468	2.4	36.2	18	Cosmid vector pHM1, complete sequence
		R			intI1_F	gi|119034463|gb|EF059993.1|	20	2646	2627	0.16	40.1	20	Cosmid vector pHM1, complete sequence
					aada1_YongMUD_R	gi|119034463|gb|EF059993.1|	20	5778	5797	0.16	40.1	20	Cosmid vector pHM1, complete sequence
		R			aada1_YongMUD_F	gi|119034463|gb|EF059993.1|	20	5954	5935	0.16	40.1	20	Cosmid vector pHM1, complete sequence
					intI1_F	gi|119034463|gb|EF059993.1|	20	6774	6793	0.16	40.1	20	Cosmid vector pHM1, complete sequence
		R			intI1_R	gi|119034463|gb|EF059993.1|	18	6969	6952	2.4	36.2	18	Cosmid vector pHM1, complete sequence
					intI1_R	gi|119116287|emb|AJ786649.2|	18	1353	1370	2.4	36.2	18	Pseudomonas aeruginosa Tn5051-like transposon and class I integron In115
		R			intI1_F	gi|119116287|emb|AJ786649.2|	20	1548	1529	0.16	40.1	20	Pseudomonas aeruginosa Tn5051-like transposon and class I integron In115
					aada1_YongMUD_F	gi|119350571|gb|EF125010.1|	20	2860	2879	0.16	40.1	20	Acinetobacter berezinae strain YMC 05/10/R155-VIM-2/SIM-1 class I integron DNA integrase IntI1 (intI1) gene, partial cds, metallo-beta-lactamase SIM-1 (blaSIM-1), ADP-ribosylating transferase (arr-3), chloramphenicol acetyltransferase (catB3), and aminoglycoside 3'-adenyltransferase (aadA1) genes, complete cds, and quaternary ammonium compound-resistance protein (qacEdelta1) gene, partial cds
		R			aada1_YongMUD_R	gi|119350571|gb|EF125010.1|	20	3036	3017	0.16	40.1	20	Acinetobacter berezinae strain YMC 05/10/R155-VIM-2/SIM-1 class I integron DNA integrase IntI1 (intI1) gene, partial cds, metallo-beta-lactamase SIM-1 (blaSIM-1), ADP-ribosylating transferase (arr-3), chloramphenicol acetyltransferase (catB3), and aminoglycoside 3'-adenyltransferase (aadA1) genes, complete cds, and quaternary ammonium compound-resistance protein (qacEdelta1) gene, partial cds
					aada1_YongMUD_F	gi|119443898|gb|EF133467.1|	20	686	705	0.16	40.1	20	Cloning vector pKOS405-156, complete sequence
		R			aada1_YongMUD_R	gi|119443898|gb|EF133467.1|	20	862	843	0.16	40.1	20	Cloning vector pKOS405-156, complete sequence
					aada1_YongMUD_F	gi|11968179|gb|AF309825.2|AF309825	20	5683	5702	0.16	40.1	20	Plant expression vector pER8, complete plasmid sequence
		R			aada1_YongMUD_R	gi|11968179|gb|AF309825.2|AF309825	20	5859	5840	0.16	40.1	20	Plant expression vector pER8, complete plasmid sequence
		R			aac1_R	gi|119698196|gb|EF051037.1|	20	1596	1577	0.16	40.1	20	Salmonella typhimurium strain IH184/03 class 1 integron integrase (intI1) gene, partial cds; dihydrofolate reductase (dfrA12), putative protein, aminoglycoside adenyltransferase (aadA2), chloramphenicol-resistance protein (cmlA1), aminoglycoside adenyltransferase (aadA1), quaternary ammonium compound-resistance protein (qacH), and transposase (tnp) genes, complete cds; and dihydropteroate synthas…
					aada1_YongMUD_F	gi|119698196|gb|EF051037.1|	20	3977	3996	0.16	40.1	20	Salmonella typhimurium strain IH184/03 class 1 integron integrase (intI1) gene, partial cds; dihydrofolate reductase (dfrA12), putative protein, aminoglycoside adenyltransferase (aadA2), chloramphenicol-resistance protein (cmlA1), aminoglycoside adenyltransferase (aadA1), quaternary ammonium compound-resistance protein (qacH), and transposase (tnp) genes, complete cds; and dihydropteroate synthas…
		R			aada1_YongMUD_R	gi|119698196|gb|EF051037.1|	20	4153	4134	0.16	40.1	20	Salmonella typhimurium strain IH184/03 class 1 integron integrase (intI1) gene, partial cds; dihydrofolate reductase (dfrA12), putative protein, aminoglycoside adenyltransferase (aadA2), chloramphenicol-resistance protein (cmlA1), aminoglycoside adenyltransferase (aadA1), quaternary ammonium compound-resistance protein (qacH), and transposase (tnp) genes, complete cds; and dihydropteroate synthas…
		R			aac1_R	gi|119698206|gb|EF051038.1|	20	1483	1464	0.16	40.1	20	Salmonella enterica subsp. enterica serovar Rissen strain BF128 class 1 integron integrase (intI1) gene, partial cds; dihydrofolate reductase (dfrA12), unknown protein, aminoglycoside adenyltransferase (aadA21), quaternary ammonium compound-resistance protein (qacH), and transposase (tnp) genes, complete cds; and dihydropteroate synthase (sul3) gene, partial cds
		R			aada1_YongMUD_R	gi|119698206|gb|EF051038.1|	20	1635	1616	0.16	40.1	20	Salmonella enterica subsp. enterica serovar Rissen strain BF128 class 1 integron integrase (intI1) gene, partial cds; dihydrofolate reductase (dfrA12), unknown protein, aminoglycoside adenyltransferase (aadA21), quaternary ammonium compound-resistance protein (qacH), and transposase (tnp) genes, complete cds; and dihydropteroate synthase (sul3) gene, partial cds
					aac1_F	gi|119698214|gb|EF051039.1|	20	1698	1717	0.16	40.1	20	Salmonella typhimurium strain BF272 class 1 integron, partial sequence; putative esterase (estX), phosphoserine phosphatase (psp), aminoglycoside adenyltransferase (aadA2), chloramphenicol-resistance protein (cmlA1), aminoglycoside adenyltransferase (aadA1), quaternary ammonium compound-resistance protein (qacH), and transposase (tnp) genes, complete cds; and dihydropteroate synthase (sul3) gene,…
		R			aac1_R	gi|119698214|gb|EF051039.1|	20	1859	1840	0.16	40.1	20	Salmonella typhimurium strain BF272 class 1 integron, partial sequence; putative esterase (estX), phosphoserine phosphatase (psp), aminoglycoside adenyltransferase (aadA2), chloramphenicol-resistance protein (cmlA1), aminoglycoside adenyltransferase (aadA1), quaternary ammonium compound-resistance protein (qacH), and transposase (tnp) genes, complete cds; and dihydropteroate synthase (sul3) gene,…
					aada1_YongMUD_F	gi|119698214|gb|EF051039.1|	20	4240	4259	0.16	40.1	20	Salmonella typhimurium strain BF272 class 1 integron, partial sequence; putative esterase (estX), phosphoserine phosphatase (psp), aminoglycoside adenyltransferase (aadA2), chloramphenicol-resistance protein (cmlA1), aminoglycoside adenyltransferase (aadA1), quaternary ammonium compound-resistance protein (qacH), and transposase (tnp) genes, complete cds; and dihydropteroate synthase (sul3) gene,…
		R			aada1_YongMUD_R	gi|119698214|gb|EF051039.1|	20	4416	4397	0.16	40.1	20	Salmonella typhimurium strain BF272 class 1 integron, partial sequence; putative esterase (estX), phosphoserine phosphatase (psp), aminoglycoside adenyltransferase (aadA2), chloramphenicol-resistance protein (cmlA1), aminoglycoside adenyltransferase (aadA1), quaternary ammonium compound-resistance protein (qacH), and transposase (tnp) genes, complete cds; and dihydropteroate synthase (sul3) gene,…
					aada1_YongMUD_R	gi|1197593|gb|U46780.1|SCU46780	20	872	891	0.16	40.1	20	Synthetic construct trap vector for isolation of bacterial IS elements, aminoglycoside-3:adenyltransferase (aadA), neomycin phosphotransferase (neo), chloramphenicol acetyl transferase (cat), beta-lactamase (bla) genes, complete cds
		R			aada1_YongMUD_F	gi|1197593|gb|U46780.1|SCU46780	20	1048	1029	0.16	40.1	20	Synthetic construct trap vector for isolation of bacterial IS elements, aminoglycoside-3:adenyltransferase (aadA), neomycin phosphotransferase (neo), chloramphenicol acetyl transferase (cat), beta-lactamase (bla) genes, complete cds
					intI1_F	gi|1197593|gb|U46780.1|SCU46780	20	1868	1887	0.16	40.1	20	Synthetic construct trap vector for isolation of bacterial IS elements, aminoglycoside-3:adenyltransferase (aadA), neomycin phosphotransferase (neo), chloramphenicol acetyl transferase (cat), beta-lactamase (bla) genes, complete cds
					ARG54_sul2_R	gi|12054883|emb|AJ249249.1|	20	1634	1653	0.16	40.1	20	Mannheimia haemolytica plasmid pMHSCS1
					ARG51_strA_F	gi|12054883|emb|AJ249249.1|	20	3244	3263	0.16	40.1	20	Mannheimia haemolytica plasmid pMHSCS1
		R			ARG51_strA_R	gi|12054883|emb|AJ249249.1|	20	3460	3441	0.16	40.1	20	Mannheimia haemolytica plasmid pMHSCS1
					ARG51_strA_F	gi|120573441|gb|EF189157.1|	20	101	120	0.16	40.1	20	Broad-host-range expression vector pQLICE, complete sequence
		R			ARG51_strA_R	gi|120573441|gb|EF189157.1|	20	317	298	0.16	40.1	20	Broad-host-range expression vector pQLICE, complete sequence
		R			ARG52_strB_F	gi|120573441|gb|EF189157.1|	20	1390	1371	0.16	40.1	20	Broad-host-range expression vector pQLICE, complete sequence
					ARG54_sul2_R	gi|120573441|gb|EF189157.1|	20	9757	9776	0.16	40.1	20	Broad-host-range expression vector pQLICE, complete sequence
		R			ARG54_sul2_F	gi|120573441|gb|EF189157.1|	20	10002	9983	0.16	40.1	20	Broad-host-range expression vector pQLICE, complete sequence
					ARG36_mtrA_F	gi|121491530|emb|AM408590.1|	20	3579162	3579181	0.16	40.1	20	Mycobacterium bovis BCG Pasteur 1173P2, complete genome
		R			ARG36_mtrA_R	gi|121491530|emb|AM408590.1|	20	3579364	3579345	0.16	40.1	20	Mycobacterium bovis BCG Pasteur 1173P2, complete genome
					ARG19_embC_F	gi|121491530|emb|AM408590.1|	20	4213145	4213164	0.16	40.1	20	Mycobacterium bovis BCG Pasteur 1173P2, complete genome
		R			ARG19_embC_R	gi|121491530|emb|AM408590.1|	20	4213358	4213339	0.16	40.1	20	Mycobacterium bovis BCG Pasteur 1173P2, complete genome
					ARG55_tet32_F	gi|121505102|gb|CP000549.1|	20	42706	42725	0.16	40.1	20	Campylobacter jejuni subsp. jejuni 81-176 plasmid pTet, partial sequence
		R			ARG55_tet32_R	gi|121505102|gb|CP000549.1|	20	42927	42908	0.16	40.1	20	Campylobacter jejuni subsp. jejuni 81-176 plasmid pTet, partial sequence
					intI1_R	gi|1220464|gb|L36547.1|PSEMT	18	1953	1970	2.4	36.2	18	Pseudomonas aeruginosa 2293E multiresistance b-lactamase transposon Tn1412
		R			intI1_F	gi|1220464|gb|L36547.1|PSEMT	20	2148	2129	0.16	40.1	20	Pseudomonas aeruginosa 2293E multiresistance b-lactamase transposon Tn1412
					aada1_YongMUD_F	gi|1220464|gb|L36547.1|PSEMT	20	3556	3575	0.16	40.1	20	Pseudomonas aeruginosa 2293E multiresistance b-lactamase transposon Tn1412
		R			aada1_YongMUD_R	gi|1220464|gb|L36547.1|PSEMT	20	3732	3713	0.16	40.1	20	Pseudomonas aeruginosa 2293E multiresistance b-lactamase transposon Tn1412
					aada1_YongMUD_F	gi|1220464|gb|L36547.1|PSEMT	20	5003	5022	0.16	40.1	20	Pseudomonas aeruginosa 2293E multiresistance b-lactamase transposon Tn1412
		R			aada1_YongMUD_R	gi|1220464|gb|L36547.1|PSEMT	20	5179	5160	0.16	40.1	20	Pseudomonas aeruginosa 2293E multiresistance b-lactamase transposon Tn1412
					ARG53_sul1_F	gi|1220464|gb|L36547.1|PSEMT	20	6516	6535	0.16	40.1	20	Pseudomonas aeruginosa 2293E multiresistance b-lactamase transposon Tn1412
		R			ARG53_sul1_R	gi|1220464|gb|L36547.1|PSEMT	20	6753	6734	0.16	40.1	20	Pseudomonas aeruginosa 2293E multiresistance b-lactamase transposon Tn1412
					intI1_R	gi|122938374|gb|EF192606.1|	18	14910	14927	2.4	36.2	18	Cloning vector pBEO210, complete sequence
		R			intI1_F	gi|122938374|gb|EF192606.1|	20	15105	15086	0.16	40.1	20	Cloning vector pBEO210, complete sequence
					aada1_YongMUD_F	gi|124054945|gb|EF206349.1|	20	4477	4496	0.16	40.1	20	Pseudomonas aeruginosa strain YMC 05/5/U1361 class I integron, partial sequence
		R			aada1_YongMUD_R	gi|124054945|gb|EF206349.1|	20	4653	4634	0.16	40.1	20	Pseudomonas aeruginosa strain YMC 05/5/U1361 class I integron, partial sequence
					aada1_YongMUD_F	gi|124244217|gb|EF204551.1|	20	827	846	0.16	40.1	20	Salmonella typhimurium 8/03 phagetype U302 class I integron dihydrofolatereductase (DHFR1) and aminoadenylyltransferase (AADA1) genes, complete cds
		R			aada1_YongMUD_R	gi|124244217|gb|EF204551.1|	20	1003	984	0.16	40.1	20	Salmonella typhimurium 8/03 phagetype U302 class I integron dihydrofolatereductase (DHFR1) and aminoadenylyltransferase (AADA1) genes, complete cds
					aac1_F	gi|124244222|gb|EF204553.1|	20	90	109	0.16	40.1	20	Salmonella typhimurium 30/04 phagetype DT104 class I integron aminoadenylyltransferase (AADA2) gene, complete cds
		R			aac1_R	gi|124244222|gb|EF204553.1|	20	251	232	0.16	40.1	20	Salmonella typhimurium 30/04 phagetype DT104 class I integron aminoadenylyltransferase (AADA2) gene, complete cds
					aac1_F	gi|124387978|gb|EF207717.1|	20	2084	2103	0.16	40.1	20	Pseudomonas aeruginosa strain YMC 05/5/1785 class 1 integron DNA integrase (intI1) gene, partial cds, metallo-beta-lactamase VIM-2 (blaVIM-2), aminoglycoside 6'-N-acetyltransferase type I (aac6'-Ib), and 3''-adenyl transferase (aadA2) genes, complete cds, and quaternary ammonium compound-resistance protein (qacEdelta1) gene, partial cds
		R			aac1_R	gi|124387978|gb|EF207717.1|	20	2245	2226	0.16	40.1	20	Pseudomonas aeruginosa strain YMC 05/5/1785 class 1 integron DNA integrase (intI1) gene, partial cds, metallo-beta-lactamase VIM-2 (blaVIM-2), aminoglycoside 6'-N-acetyltransferase type I (aac6'-Ib), and 3''-adenyl transferase (aadA2) genes, complete cds, and quaternary ammonium compound-resistance protein (qacEdelta1) gene, partial cds
					aada1_YongMUD_F	gi|124387984|gb|EF207718.1|	20	2757	2776	0.16	40.1	20	Pseudomonas aeruginosa strain YMC 05/5/1103 class 1 integron DNA integrase (intI1) gene, partial cds, aminoglycoside 3'-N-acetyltransferase (aac3-I), aminoglycoside 6'-N-acetyltransferase I1 (aacA7), metallo-beta-lactamase VIM-2 (blaVIM-2), and aminoglycoside 3'-adenylyltransferase (aadA1) genes, complete cds, quaternary ammonium compound-resistance protein (qacEdelta1) gene, partial cds, and unk…
		R			aada1_YongMUD_R	gi|124387984|gb|EF207718.1|	20	2933	2914	0.16	40.1	20	Pseudomonas aeruginosa strain YMC 05/5/1103 class 1 integron DNA integrase (intI1) gene, partial cds, aminoglycoside 3'-N-acetyltransferase (aac3-I), aminoglycoside 6'-N-acetyltransferase I1 (aacA7), metallo-beta-lactamase VIM-2 (blaVIM-2), and aminoglycoside 3'-adenylyltransferase (aadA1) genes, complete cds, quaternary ammonium compound-resistance protein (qacEdelta1) gene, partial cds, and unk…
					aac1_F	gi|124494576|gb|EF368053.1|	20	752	771	0.16	40.1	20	Pseudomonas aeruginosa isolate PaTBIZP2 class I integron aminoglycoside 6'-N-acetyltyransferase (aac(6')-Ib), streptomycin 3''-adenyl transferase (aadA2), and quaternary ammonium compound-resistance protein (qacEdelta1) genes, complete cds
		R			aac1_R	gi|124494576|gb|EF368053.1|	20	913	894	0.16	40.1	20	Pseudomonas aeruginosa isolate PaTBIZP2 class I integron aminoglycoside 6'-N-acetyltyransferase (aac(6')-Ib), streptomycin 3''-adenyl transferase (aadA2), and quaternary ammonium compound-resistance protein (qacEdelta1) genes, complete cds
					intI2_F	gi|125380577|gb|DQ975275.1|	19	1422	1440	0.62	38.2	19	Shigella sonnei truncated integrase (intI2), dehydrofolate reductase type I (dfrA1), streptothricin acetyltransferase (sat1), aminoglycoside adenyltransferase (aadA1), and hypothetical protein genes, complete cds
		R			intI2_R	gi|125380577|gb|DQ975275.1|	22	1616	1595	0.015	44.1	22	Shigella sonnei truncated integrase (intI2), dehydrofolate reductase type I (dfrA1), streptothricin acetyltransferase (sat1), aminoglycoside adenyltransferase (aadA1), and hypothetical protein genes, complete cds
					aada1_YongMUD_F	gi|125380577|gb|DQ975275.1|	20	4697	4716	0.16	40.1	20	Shigella sonnei truncated integrase (intI2), dehydrofolate reductase type I (dfrA1), streptothricin acetyltransferase (sat1), aminoglycoside adenyltransferase (aadA1), and hypothetical protein genes, complete cds
		R			aada1_YongMUD_R	gi|125380577|gb|DQ975275.1|	20	4873	4854	0.16	40.1	20	Shigella sonnei truncated integrase (intI2), dehydrofolate reductase type I (dfrA1), streptothricin acetyltransferase (sat1), aminoglycoside adenyltransferase (aadA1), and hypothetical protein genes, complete cds
		R			intI1_F	gi|125743008|gb|EF370423.1|	20	10920	10901	0.16	40.1	20	Escherichia coli plasmid pUMB-9, partial sequence
					aada1_YongMUD_F	gi|125743008|gb|EF370423.1|	20	12364	12383	0.16	40.1	20	Escherichia coli plasmid pUMB-9, partial sequence
		R			aada1_YongMUD_R	gi|125743008|gb|EF370423.1|	20	12540	12521	0.16	40.1	20	Escherichia coli plasmid pUMB-9, partial sequence
					ARG53_sul1_F	gi|125743008|gb|EF370423.1|	20	13874	13893	0.16	40.1	20	Escherichia coli plasmid pUMB-9, partial sequence
					aada1_YongMUD_F	gi|126037747|gb|EF416276.1|	20	1775	1794	0.16	40.1	20	Plastid transformation vector pPRV111Batt, complete sequence
		R			aada1_YongMUD_R	gi|126037747|gb|EF416276.1|	20	1951	1932	0.16	40.1	20	Plastid transformation vector pPRV111Batt, complete sequence
					aada1_YongMUD_F	gi|126037763|gb|EF416277.1|	20	1775	1794	0.16	40.1	20	Plastid transformation vector pPRV111Aatt, complete sequence
		R			aada1_YongMUD_R	gi|126037763|gb|EF416277.1|	20	1951	1932	0.16	40.1	20	Plastid transformation vector pPRV111Aatt, complete sequence
					ARG55_tet32_F	gi|126105448|gb|EF065523.1|	20	1530	1549	0.16	40.1	20	Uncultured bacterium mosaic tetracycline resistance protein (tet(O/W/32/O)) gene, complete cds
		R			ARG55_tet32_R	gi|126105448|gb|EF065523.1|	20	1751	1732	0.16	40.1	20	Uncultured bacterium mosaic tetracycline resistance protein (tet(O/W/32/O)) gene, complete cds
		R			ARG57_tetW_R	gi|126105450|gb|EF065524.1|	20	1507	1488	0.16	40.1	20	Uncultured bacterium mosaic tetracycline resistance protein (tet(O/W/O)-3) gene, complete cds
		R			ARG55_tet32_R	gi|126105450|gb|EF065524.1|	20	1752	1733	0.16	40.1	20	Uncultured bacterium mosaic tetracycline resistance protein (tet(O/W/O)-3) gene, complete cds
					aada1_YongMUD_F	gi|126131389|gb|EF422367.1|	20	1327	1346	0.16	40.1	20	Aeromonas encheleia strain BFDA-Aer168 class I integron dihydrofolate reductase (dfr2d), chloramphenicol acetyltransferase (catB3), and aminoglycoside-3'-adenylyltransferase (aadA1) genes, complete cds
		R			aada1_YongMUD_R	gi|126131389|gb|EF422367.1|	20	1503	1484	0.16	40.1	20	Aeromonas encheleia strain BFDA-Aer168 class I integron dihydrofolate reductase (dfr2d), chloramphenicol acetyltransferase (catB3), and aminoglycoside-3'-adenylyltransferase (aadA1) genes, complete cds
					aada1_YongMUD_F	gi|126145056|dbj|AB294475.1|	20	6234	6253	0.16	40.1	20	Gateway binary vector pGWB508 DNA, complete sequence
		R			aada1_YongMUD_R	gi|126145056|dbj|AB294475.1|	20	6410	6391	0.16	40.1	20	Gateway binary vector pGWB508 DNA, complete sequence
					aada1_YongMUD_F	gi|126145060|dbj|AB294476.1|	20	6236	6255	0.16	40.1	20	Gateway binary vector pGWB509 DNA, complete sequence
		R			aada1_YongMUD_R	gi|126145060|dbj|AB294476.1|	20	6412	6393	0.16	40.1	20	Gateway binary vector pGWB509 DNA, complete sequence
					aada1_YongMUD_F	gi|126145064|dbj|AB294477.1|	20	5399	5418	0.16	40.1	20	Gateway binary vector pGWB510 DNA, complete sequence
		R			aada1_YongMUD_R	gi|126145064|dbj|AB294477.1|	20	5575	5556	0.16	40.1	20	Gateway binary vector pGWB510 DNA, complete sequence
					aada1_YongMUD_F	gi|126145068|dbj|AB294478.1|	20	6240	6259	0.16	40.1	20	Gateway binary vector pGWB511 DNA, complete sequence
		R			aada1_YongMUD_R	gi|126145068|dbj|AB294478.1|	20	6416	6397	0.16	40.1	20	Gateway binary vector pGWB511 DNA, complete sequence
					aada1_YongMUD_F	gi|126145072|dbj|AB294479.1|	20	6242	6261	0.16	40.1	20	Gateway binary vector pGWB512 DNA, complete sequence
		R			aada1_YongMUD_R	gi|126145072|dbj|AB294479.1|	20	6418	6399	0.16	40.1	20	Gateway binary vector pGWB512 DNA, complete sequence
					aada1_YongMUD_F	gi|126145076|dbj|AB294480.1|	20	5495	5514	0.16	40.1	20	Gateway binary vector pGWB513 DNA, complete sequence
		R			aada1_YongMUD_R	gi|126145076|dbj|AB294480.1|	20	5671	5652	0.16	40.1	20	Gateway binary vector pGWB513 DNA, complete sequence
					aada1_YongMUD_F	gi|126145080|dbj|AB294481.1|	20	6336	6355	0.16	40.1	20	Gateway binary vector pGWB514 DNA, complete sequence
		R			aada1_YongMUD_R	gi|126145080|dbj|AB294481.1|	20	6512	6493	0.16	40.1	20	Gateway binary vector pGWB514 DNA, complete sequence
					aada1_YongMUD_F	gi|126145084|dbj|AB294482.1|	20	6338	6357	0.16	40.1	20	Gateway binary vector pGWB515 DNA, complete sequence
		R			aada1_YongMUD_R	gi|126145084|dbj|AB294482.1|	20	6514	6495	0.16	40.1	20	Gateway binary vector pGWB515 DNA, complete sequence
					aada1_YongMUD_F	gi|126145088|dbj|AB294483.1|	20	5531	5550	0.16	40.1	20	Gateway binary vector pGWB516 DNA, complete sequence
		R			aada1_YongMUD_R	gi|126145088|dbj|AB294483.1|	20	5707	5688	0.16	40.1	20	Gateway binary vector pGWB516 DNA, complete sequence
					aada1_YongMUD_F	gi|126145092|dbj|AB294484.1|	20	6387	6406	0.16	40.1	20	Gateway binary vector pGWB517 DNA, complete sequence
		R			aada1_YongMUD_R	gi|126145092|dbj|AB294484.1|	20	6563	6544	0.16	40.1	20	Gateway binary vector pGWB517 DNA, complete sequence
					aada1_YongMUD_F	gi|126145096|dbj|AB294485.1|	20	6389	6408	0.16	40.1	20	Gateway binary vector pGWB518 DNA, complete sequence
		R			aada1_YongMUD_R	gi|126145096|dbj|AB294485.1|	20	6565	6546	0.16	40.1	20	Gateway binary vector pGWB518 DNA, complete sequence
					aada1_YongMUD_F	gi|126145100|dbj|AB294486.1|	20	5762	5781	0.16	40.1	20	Gateway binary vector pGWB519 DNA, complete sequence
		R			aada1_YongMUD_R	gi|126145100|dbj|AB294486.1|	20	5938	5919	0.16	40.1	20	Gateway binary vector pGWB519 DNA, complete sequence
					aada1_YongMUD_F	gi|126145104|dbj|AB294487.1|	20	6618	6637	0.16	40.1	20	Gateway binary vector pGWB520 DNA, complete sequence
		R			aada1_YongMUD_R	gi|126145104|dbj|AB294487.1|	20	6794	6775	0.16	40.1	20	Gateway binary vector pGWB520 DNA, complete sequence
					aada1_YongMUD_F	gi|126145108|dbj|AB294488.1|	20	6623	6642	0.16	40.1	20	Gateway binary vector pGWB521 DNA, complete sequence
		R			aada1_YongMUD_R	gi|126145108|dbj|AB294488.1|	20	6799	6780	0.16	40.1	20	Gateway binary vector pGWB521 DNA, complete sequence
					aada1_YongMUD_F	gi|126145112|dbj|AB294489.1|	20	6038	6057	0.16	40.1	20	Gateway binary vector pGWB522 DNA, complete sequence
		R			aada1_YongMUD_R	gi|126145112|dbj|AB294489.1|	20	6214	6195	0.16	40.1	20	Gateway binary vector pGWB522 DNA, complete sequence
					aada1_YongMUD_F	gi|126145116|dbj|AB294490.1|	20	6894	6913	0.16	40.1	20	Gateway binary vector pGWB523 DNA, complete sequence
		R			aada1_YongMUD_R	gi|126145116|dbj|AB294490.1|	20	7070	7051	0.16	40.1	20	Gateway binary vector pGWB523 DNA, complete sequence
					aada1_YongMUD_F	gi|126145120|dbj|AB294491.1|	20	6896	6915	0.16	40.1	20	Gateway binary vector pGWB524 DNA, complete sequence
		R			aada1_YongMUD_R	gi|126145120|dbj|AB294491.1|	20	7072	7053	0.16	40.1	20	Gateway binary vector pGWB524 DNA, complete sequence
					aada1_YongMUD_F	gi|126145124|dbj|AB294492.1|	20	5393	5412	0.16	40.1	20	Gateway binary vector pGWB525 DNA, complete sequence
		R			aada1_YongMUD_R	gi|126145124|dbj|AB294492.1|	20	5569	5550	0.16	40.1	20	Gateway binary vector pGWB525 DNA, complete sequence
					aada1_YongMUD_F	gi|126145128|dbj|AB294493.1|	20	6249	6268	0.16	40.1	20	Gateway binary vector pGWB526 DNA, complete sequence
		R			aada1_YongMUD_R	gi|126145128|dbj|AB294493.1|	20	6425	6406	0.16	40.1	20	Gateway binary vector pGWB526 DNA, complete sequence
					aada1_YongMUD_F	gi|126145132|dbj|AB294494.1|	20	6251	6270	0.16	40.1	20	Gateway binary vector pGWB527 DNA, complete sequence
		R			aada1_YongMUD_R	gi|126145132|dbj|AB294494.1|	20	6427	6408	0.16	40.1	20	Gateway binary vector pGWB527 DNA, complete sequence
					aada1_YongMUD_F	gi|126145136|dbj|AB294495.1|	20	5906	5925	0.16	40.1	20	Gateway binary vector pGWB528 DNA, complete sequence
		R			aada1_YongMUD_R	gi|126145136|dbj|AB294495.1|	20	6082	6063	0.16	40.1	20	Gateway binary vector pGWB528 DNA, complete sequence
					aada1_YongMUD_F	gi|126145140|dbj|AB294496.1|	20	6762	6781	0.16	40.1	20	Gateway binary vector pGWB529 DNA, complete sequence
		R			aada1_YongMUD_R	gi|126145140|dbj|AB294496.1|	20	6938	6919	0.16	40.1	20	Gateway binary vector pGWB529 DNA, complete sequence
					aada1_YongMUD_F	gi|126145144|dbj|AB294497.1|	20	7187	7206	0.16	40.1	20	Gateway binary vector pGWB533 DNA, complete sequence
		R			aada1_YongMUD_R	gi|126145144|dbj|AB294497.1|	20	7363	7344	0.16	40.1	20	Gateway binary vector pGWB533 DNA, complete sequence
					aada1_YongMUD_F	gi|126145149|dbj|AB294498.1|	20	7028	7047	0.16	40.1	20	Gateway binary vector pGWB535 DNA, complete sequence
		R			aada1_YongMUD_R	gi|126145149|dbj|AB294498.1|	20	7204	7185	0.16	40.1	20	Gateway binary vector pGWB535 DNA, complete sequence
					aada1_YongMUD_F	gi|126145154|dbj|AB294499.1|	20	6092	6111	0.16	40.1	20	Gateway binary vector pGWB540 DNA, complete sequence
		R			aada1_YongMUD_R	gi|126145154|dbj|AB294499.1|	20	6268	6249	0.16	40.1	20	Gateway binary vector pGWB540 DNA, complete sequence
					aada1_YongMUD_F	gi|126145158|dbj|AB294500.1|	20	6933	6952	0.16	40.1	20	Gateway binary vector pGWB541 DNA, complete sequence
		R			aada1_YongMUD_R	gi|126145158|dbj|AB294500.1|	20	7109	7090	0.16	40.1	20	Gateway binary vector pGWB541 DNA, complete sequence
					aada1_YongMUD_F	gi|126145162|dbj|AB294501.1|	20	6935	6954	0.16	40.1	20	Gateway binary vector pGWB542 DNA, complete sequence
		R			aada1_YongMUD_R	gi|126145162|dbj|AB294501.1|	20	7111	7092	0.16	40.1	20	Gateway binary vector pGWB542 DNA, complete sequence
					aada1_YongMUD_F	gi|126145166|dbj|AB294502.1|	20	6092	6111	0.16	40.1	20	Gateway binary vector pGWB543 DNA, complete sequence
		R			aada1_YongMUD_R	gi|126145166|dbj|AB294502.1|	20	6268	6249	0.16	40.1	20	Gateway binary vector pGWB543 DNA, complete sequence
					aada1_YongMUD_F	gi|126145170|dbj|AB294503.1|	20	6933	6952	0.16	40.1	20	Gateway binary vector pGWB544 DNA, complete sequence
		R			aada1_YongMUD_R	gi|126145170|dbj|AB294503.1|	20	7109	7090	0.16	40.1	20	Gateway binary vector pGWB544 DNA, complete sequence
					aada1_YongMUD_F	gi|126145174|dbj|AB294504.1|	20	6935	6954	0.16	40.1	20	Gateway binary vector pGWB545 DNA, complete sequence
		R			aada1_YongMUD_R	gi|126145174|dbj|AB294504.1|	20	7111	7092	0.16	40.1	20	Gateway binary vector pGWB545 DNA, complete sequence
					aada1_YongMUD_F	gi|126145178|dbj|AB294505.1|	20	6092	6111	0.16	40.1	20	Gateway binary vector pGWB550 DNA, complete sequence
		R			aada1_YongMUD_R	gi|126145178|dbj|AB294505.1|	20	6268	6249	0.16	40.1	20	Gateway binary vector pGWB550 DNA, complete sequence
					aada1_YongMUD_F	gi|126145183|dbj|AB294506.1|	20	6933	6952	0.16	40.1	20	Gateway binary vector pGWB551 DNA, complete sequence
		R			aada1_YongMUD_R	gi|126145183|dbj|AB294506.1|	20	7109	7090	0.16	40.1	20	Gateway binary vector pGWB551 DNA, complete sequence
					aada1_YongMUD_F	gi|126145188|dbj|AB294507.1|	20	6932	6951	0.16	40.1	20	Gateway binary vector pGWB552 DNA, complete sequence
		R			aada1_YongMUD_R	gi|126145188|dbj|AB294507.1|	20	7108	7089	0.16	40.1	20	Gateway binary vector pGWB552 DNA, complete sequence
					aada1_YongMUD_F	gi|126145192|dbj|AB294508.1|	20	6053	6072	0.16	40.1	20	Gateway binary vector pGWB553 DNA, complete sequence
		R			aada1_YongMUD_R	gi|126145192|dbj|AB294508.1|	20	6229	6210	0.16	40.1	20	Gateway binary vector pGWB553 DNA, complete sequence
					aada1_YongMUD_F	gi|126145197|dbj|AB294509.1|	20	6894	6913	0.16	40.1	20	Gateway binary vector pGWB554 DNA, complete sequence
		R			aada1_YongMUD_R	gi|126145197|dbj|AB294509.1|	20	7070	7051	0.16	40.1	20	Gateway binary vector pGWB554 DNA, complete sequence
					aada1_YongMUD_F	gi|126145202|dbj|AB294510.1|	20	6893	6912	0.16	40.1	20	Gateway binary vector pGWB555 DNA, complete sequence
		R			aada1_YongMUD_R	gi|126145202|dbj|AB294510.1|	20	7069	7050	0.16	40.1	20	Gateway binary vector pGWB555 DNA, complete sequence
					aada1_YongMUD_F	gi|126148710|dbj|AB294425.1|	20	5054	5073	0.16	40.1	20	Gateway binary vector pGWB401 DNA, complete sequence
		R			aada1_YongMUD_R	gi|126148710|dbj|AB294425.1|	20	5230	5211	0.16	40.1	20	Gateway binary vector pGWB401 DNA, complete sequence
					aada1_YongMUD_F	gi|126148714|dbj|AB294426.1|	20	5895	5914	0.16	40.1	20	Gateway binary vector pGWB402 DNA, complete sequence
		R			aada1_YongMUD_R	gi|126148714|dbj|AB294426.1|	20	6071	6052	0.16	40.1	20	Gateway binary vector pGWB402 DNA, complete sequence
					aada1_YongMUD_F	gi|126148718|dbj|AB294427.1|	20	5888	5907	0.16	40.1	20	Gateway binary vector pGWB402omega DNA, complete sequence
		R			aada1_YongMUD_R	gi|126148718|dbj|AB294427.1|	20	6064	6045	0.16	40.1	20	Gateway binary vector pGWB402omega DNA, complete sequence
					aada1_YongMUD_F	gi|126148722|dbj|AB294428.1|	20	5761	5780	0.16	40.1	20	Gateway binary vector pGWB404 DNA, complete sequence
		R			aada1_YongMUD_R	gi|126148722|dbj|AB294428.1|	20	5937	5918	0.16	40.1	20	Gateway binary vector pGWB404 DNA, complete sequence
					aada1_YongMUD_F	gi|126149045|dbj|AB294429.1|	20	6624	6643	0.16	40.1	20	Gateway binary vector pGWB405 DNA, complete sequence
		R			aada1_YongMUD_R	gi|126149045|dbj|AB294429.1|	20	6800	6781	0.16	40.1	20	Gateway binary vector pGWB405 DNA, complete sequence
					aada1_YongMUD_F	gi|126149050|dbj|AB294430.1|	20	6617	6636	0.16	40.1	20	Gateway binary vector pGWB406 DNA, complete sequence
		R			aada1_YongMUD_R	gi|126149050|dbj|AB294430.1|	20	6793	6774	0.16	40.1	20	Gateway binary vector pGWB406 DNA, complete sequence
					aada1_YongMUD_F	gi|126149054|dbj|AB294431.1|	20	5072	5091	0.16	40.1	20	Gateway binary vector pGWB407 DNA, complete sequence
		R			aada1_YongMUD_R	gi|126149054|dbj|AB294431.1|	20	5248	5229	0.16	40.1	20	Gateway binary vector pGWB407 DNA, complete sequence
					aada1_YongMUD_F	gi|126149058|dbj|AB294432.1|	20	5913	5932	0.16	40.1	20	Gateway binary vector pGWB408 DNA, complete sequence
		R			aada1_YongMUD_R	gi|126149058|dbj|AB294432.1|	20	6089	6070	0.16	40.1	20	Gateway binary vector pGWB408 DNA, complete sequence
					aada1_YongMUD_F	gi|126149062|dbj|AB294433.1|	20	5915	5934	0.16	40.1	20	Gateway binary vector pGWB409 DNA, complete sequence
		R			aada1_YongMUD_R	gi|126149062|dbj|AB294433.1|	20	6091	6072	0.16	40.1	20	Gateway binary vector pGWB409 DNA, complete sequence
					aada1_YongMUD_F	gi|126149066|dbj|AB294434.1|	20	5078	5097	0.16	40.1	20	Gateway binary vector pGWB410 DNA, complete sequence
		R			aada1_YongMUD_R	gi|126149066|dbj|AB294434.1|	20	5254	5235	0.16	40.1	20	Gateway binary vector pGWB410 DNA, complete sequence
					aada1_YongMUD_F	gi|126149070|dbj|AB294435.1|	20	5919	5938	0.16	40.1	20	Gateway binary vector pGWB411 DNA, complete sequence
		R			aada1_YongMUD_R	gi|126149070|dbj|AB294435.1|	20	6095	6076	0.16	40.1	20	Gateway binary vector pGWB411 DNA, complete sequence
					aada1_YongMUD_F	gi|126149074|dbj|AB294436.1|	20	5921	5940	0.16	40.1	20	Gateway binary vector pGWB412 DNA, complete sequence
		R			aada1_YongMUD_R	gi|126149074|dbj|AB294436.1|	20	6097	6078	0.16	40.1	20	Gateway binary vector pGWB412 DNA, complete sequence
					aada1_YongMUD_F	gi|126149078|dbj|AB294437.1|	20	5174	5193	0.16	40.1	20	Gateway binary vector pGWB413 DNA, complete sequence
		R			aada1_YongMUD_R	gi|126149078|dbj|AB294437.1|	20	5350	5331	0.16	40.1	20	Gateway binary vector pGWB413 DNA, complete sequence
					aada1_YongMUD_F	gi|126149082|dbj|AB294438.1|	20	6015	6034	0.16	40.1	20	Gateway binary vector pGWB414 DNA, complete sequence
		R			aada1_YongMUD_R	gi|126149082|dbj|AB294438.1|	20	6191	6172	0.16	40.1	20	Gateway binary vector pGWB414 DNA, complete sequence
					aada1_YongMUD_F	gi|126149086|dbj|AB294439.1|	20	6017	6036	0.16	40.1	20	Gateway binary vector pGWB415 DNA, complete sequence
		R			aada1_YongMUD_R	gi|126149086|dbj|AB294439.1|	20	6193	6174	0.16	40.1	20	Gateway binary vector pGWB415 DNA, complete sequence
					aada1_YongMUD_F	gi|126149090|dbj|AB294440.1|	20	5210	5229	0.16	40.1	20	Gateway binary vector pGWB416 DNA, complete sequence
		R			aada1_YongMUD_R	gi|126149090|dbj|AB294440.1|	20	5386	5367	0.16	40.1	20	Gateway binary vector pGWB416 DNA, complete sequence
					aada1_YongMUD_F	gi|126149094|dbj|AB294441.1|	20	6066	6085	0.16	40.1	20	Gateway binary vector pGWB417 DNA, complete sequence
		R			aada1_YongMUD_R	gi|126149094|dbj|AB294441.1|	20	6242	6223	0.16	40.1	20	Gateway binary vector pGWB417 DNA, complete sequence
					aada1_YongMUD_F	gi|126149098|dbj|AB294442.1|	20	6068	6087	0.16	40.1	20	Gateway binary vector pGWB418 DNA, complete sequence
		R			aada1_YongMUD_R	gi|126149098|dbj|AB294442.1|	20	6244	6225	0.16	40.1	20	Gateway binary vector pGWB418 DNA, complete sequence
					aada1_YongMUD_F	gi|126149102|dbj|AB294443.1|	20	5441	5460	0.16	40.1	20	Gateway binary vector pGWB419 DNA, complete sequence
		R			aada1_YongMUD_R	gi|126149102|dbj|AB294443.1|	20	5617	5598	0.16	40.1	20	Gateway binary vector pGWB419 DNA, complete sequence
					aada1_YongMUD_F	gi|126149106|dbj|AB294444.1|	20	6297	6316	0.16	40.1	20	Gateway binary vector pGWB420 DNA, complete sequence
		R			aada1_YongMUD_R	gi|126149106|dbj|AB294444.1|	20	6473	6454	0.16	40.1	20	Gateway binary vector pGWB420 DNA, complete sequence
					aada1_YongMUD_F	gi|126149110|dbj|AB294445.1|	20	6302	6321	0.16	40.1	20	Gateway binary vector pGWB421 DNA, complete sequence
		R			aada1_YongMUD_R	gi|126149110|dbj|AB294445.1|	20	6478	6459	0.16	40.1	20	Gateway binary vector pGWB421 DNA, complete sequence
					aada1_YongMUD_F	gi|126149114|dbj|AB294446.1|	20	5717	5736	0.16	40.1	20	Gateway binary vector pGWB422 DNA, complete sequence
		R			aada1_YongMUD_R	gi|126149114|dbj|AB294446.1|	20	5893	5874	0.16	40.1	20	Gateway binary vector pGWB422 DNA, complete sequence
					aada1_YongMUD_F	gi|126149118|dbj|AB294447.1|	20	6573	6592	0.16	40.1	20	Gateway binary vector pGWB423 DNA, complete sequence
		R			aada1_YongMUD_R	gi|126149118|dbj|AB294447.1|	20	6749	6730	0.16	40.1	20	Gateway binary vector pGWB423 DNA, complete sequence
					aada1_YongMUD_F	gi|126149122|dbj|AB294448.1|	20	6575	6594	0.16	40.1	20	Gateway binary vector pGWB424 DNA, complete sequence
		R			aada1_YongMUD_R	gi|126149122|dbj|AB294448.1|	20	6751	6732	0.16	40.1	20	Gateway binary vector pGWB424 DNA, complete sequence
					aada1_YongMUD_F	gi|126149126|dbj|AB294449.1|	20	5072	5091	0.16	40.1	20	Gateway binary vector pGWB425 DNA, complete sequence
		R			aada1_YongMUD_R	gi|126149126|dbj|AB294449.1|	20	5248	5229	0.16	40.1	20	Gateway binary vector pGWB425 DNA, complete sequence
					aada1_YongMUD_F	gi|126149130|dbj|AB294450.1|	20	5928	5947	0.16	40.1	20	Gateway binary vector pGWB426 DNA, complete sequence
		R			aada1_YongMUD_R	gi|126149130|dbj|AB294450.1|	20	6104	6085	0.16	40.1	20	Gateway binary vector pGWB426 DNA, complete sequence
					aada1_YongMUD_F	gi|126149134|dbj|AB294451.1|	20	5930	5949	0.16	40.1	20	Gateway binary vector pGWB427 DNA, complete sequence
		R			aada1_YongMUD_R	gi|126149134|dbj|AB294451.1|	20	6106	6087	0.16	40.1	20	Gateway binary vector pGWB427 DNA, complete sequence
					aada1_YongMUD_F	gi|126149138|dbj|AB294452.1|	20	5585	5604	0.16	40.1	20	Gateway binary vector pGWB428 DNA, complete sequence
		R			aada1_YongMUD_R	gi|126149138|dbj|AB294452.1|	20	5761	5742	0.16	40.1	20	Gateway binary vector pGWB428 DNA, complete sequence
					aada1_YongMUD_F	gi|126149142|dbj|AB294453.1|	20	6441	6460	0.16	40.1	20	Gateway binary vector pGWB429 DNA, complete sequence
		R			aada1_YongMUD_R	gi|126149142|dbj|AB294453.1|	20	6617	6598	0.16	40.1	20	Gateway binary vector pGWB429 DNA, complete sequence
					aada1_YongMUD_F	gi|126149146|dbj|AB294454.1|	20	6866	6885	0.16	40.1	20	Gateway binary vector pGWB433 DNA, complete sequence
		R			aada1_YongMUD_R	gi|126149146|dbj|AB294454.1|	20	7042	7023	0.16	40.1	20	Gateway binary vector pGWB433 DNA, complete sequence
					aada1_YongMUD_F	gi|126149151|dbj|AB294455.1|	20	6707	6726	0.16	40.1	20	Gateway binary vector pGWB435 DNA, complete sequence
		R			aada1_YongMUD_R	gi|126149151|dbj|AB294455.1|	20	6883	6864	0.16	40.1	20	Gateway binary vector pGWB435 DNA, complete sequence
					aada1_YongMUD_F	gi|126149156|dbj|AB294456.1|	20	5771	5790	0.16	40.1	20	Gateway binary vector pGWB440 DNA, complete sequence
		R			aada1_YongMUD_R	gi|126149156|dbj|AB294456.1|	20	5947	5928	0.16	40.1	20	Gateway binary vector pGWB440 DNA, complete sequence
					aada1_YongMUD_F	gi|126149160|dbj|AB294457.1|	20	6612	6631	0.16	40.1	20	Gateway binary vector pGWB441 DNA, complete sequence
		R			aada1_YongMUD_R	gi|126149160|dbj|AB294457.1|	20	6788	6769	0.16	40.1	20	Gateway binary vector pGWB441 DNA, complete sequence
					aada1_YongMUD_F	gi|126149164|dbj|AB294458.1|	20	6614	6633	0.16	40.1	20	Gateway binary vector pGWB442 DNA, complete sequence
		R			aada1_YongMUD_R	gi|126149164|dbj|AB294458.1|	20	6790	6771	0.16	40.1	20	Gateway binary vector pGWB442 DNA, complete sequence
					aada1_YongMUD_F	gi|126149168|dbj|AB294459.1|	20	5771	5790	0.16	40.1	20	Gateway binary vector pGWB443 DNA, complete sequence
		R			aada1_YongMUD_R	gi|126149168|dbj|AB294459.1|	20	5947	5928	0.16	40.1	20	Gateway binary vector pGWB443 DNA, complete sequence
					aada1_YongMUD_F	gi|126149172|dbj|AB294460.1|	20	6612	6631	0.16	40.1	20	Gateway binary vector pGWB444 DNA, complete sequence
		R			aada1_YongMUD_R	gi|126149172|dbj|AB294460.1|	20	6788	6769	0.16	40.1	20	Gateway binary vector pGWB444 DNA, complete sequence
					aada1_YongMUD_F	gi|126149176|dbj|AB294461.1|	20	6614	6633	0.16	40.1	20	Gateway binary vector pGWB445 DNA, complete sequence
		R			aada1_YongMUD_R	gi|126149176|dbj|AB294461.1|	20	6790	6771	0.16	40.1	20	Gateway binary vector pGWB445 DNA, complete sequence
					aada1_YongMUD_F	gi|126149180|dbj|AB294462.1|	20	5771	5790	0.16	40.1	20	Gateway binary vector pGWB450 DNA, complete sequence
		R			aada1_YongMUD_R	gi|126149180|dbj|AB294462.1|	20	5947	5928	0.16	40.1	20	Gateway binary vector pGWB450 DNA, complete sequence
					aada1_YongMUD_F	gi|126149185|dbj|AB294463.1|	20	6612	6631	0.16	40.1	20	Gateway binary vector pGWB451 DNA, complete sequence
		R			aada1_YongMUD_R	gi|126149185|dbj|AB294463.1|	20	6788	6769	0.16	40.1	20	Gateway binary vector pGWB451 DNA, complete sequence
					aada1_YongMUD_F	gi|126149190|dbj|AB294464.1|	20	6611	6630	0.16	40.1	20	Gateway binary vector pGWB452 DNA, complete sequence
		R			aada1_YongMUD_R	gi|126149190|dbj|AB294464.1|	20	6787	6768	0.16	40.1	20	Gateway binary vector pGWB452 DNA, complete sequence
					aada1_YongMUD_F	gi|126149194|dbj|AB294465.1|	20	5732	5751	0.16	40.1	20	Gateway binary vector pGWB453 DNA, complete sequence
		R			aada1_YongMUD_R	gi|126149194|dbj|AB294465.1|	20	5908	5889	0.16	40.1	20	Gateway binary vector pGWB453 DNA, complete sequence
					aada1_YongMUD_F	gi|126149199|dbj|AB294466.1|	20	6573	6592	0.16	40.1	20	Gateway binary vector pGWB454 DNA, complete sequence
		R			aada1_YongMUD_R	gi|126149199|dbj|AB294466.1|	20	6749	6730	0.16	40.1	20	Gateway binary vector pGWB454 DNA, complete sequence
					aada1_YongMUD_F	gi|126149204|dbj|AB294467.1|	20	6572	6591	0.16	40.1	20	Gateway binary vector pGWB455 DNA, complete sequence
		R			aada1_YongMUD_R	gi|126149204|dbj|AB294467.1|	20	6748	6729	0.16	40.1	20	Gateway binary vector pGWB455 DNA, complete sequence
					aada1_YongMUD_F	gi|126149208|dbj|AB294468.1|	20	5375	5394	0.16	40.1	20	Gateway binary vector pGWB501 DNA, complete sequence
		R			aada1_YongMUD_R	gi|126149208|dbj|AB294468.1|	20	5551	5532	0.16	40.1	20	Gateway binary vector pGWB501 DNA, complete sequence
					aada1_YongMUD_F	gi|126149212|dbj|AB294469.1|	20	6216	6235	0.16	40.1	20	Gateway binary vector pGWB502 DNA, complete sequence
		R			aada1_YongMUD_R	gi|126149212|dbj|AB294469.1|	20	6392	6373	0.16	40.1	20	Gateway binary vector pGWB502 DNA, complete sequence
					aada1_YongMUD_F	gi|126149216|dbj|AB294470.1|	20	6209	6228	0.16	40.1	20	Gateway binary vector pGWB502omega DNA, complete sequence
		R			aada1_YongMUD_R	gi|126149216|dbj|AB294470.1|	20	6385	6366	0.16	40.1	20	Gateway binary vector pGWB502omega DNA, complete sequence
					aada1_YongMUD_F	gi|126149220|dbj|AB294471.1|	20	6082	6101	0.16	40.1	20	Gateway binary vector pGWB504 DNA, complete sequence
		R			aada1_YongMUD_R	gi|126149220|dbj|AB294471.1|	20	6258	6239	0.16	40.1	20	Gateway binary vector pGWB504 DNA, complete sequence
					aada1_YongMUD_F	gi|126149225|dbj|AB294472.1|	20	6945	6964	0.16	40.1	20	Gateway binary vector pGWB505 DNA, complete sequence
		R			aada1_YongMUD_R	gi|126149225|dbj|AB294472.1|	20	7121	7102	0.16	40.1	20	Gateway binary vector pGWB505 DNA, complete sequence
					aada1_YongMUD_F	gi|126149230|dbj|AB294473.1|	20	6938	6957	0.16	40.1	20	Gateway binary vector pGWB506 DNA, complete sequence
		R			aada1_YongMUD_R	gi|126149230|dbj|AB294473.1|	20	7114	7095	0.16	40.1	20	Gateway binary vector pGWB506 DNA, complete sequence
					aada1_YongMUD_F	gi|126149234|dbj|AB294474.1|	20	5393	5412	0.16	40.1	20	Gateway binary vector pGWB507 DNA, complete sequence
		R			aada1_YongMUD_R	gi|126149234|dbj|AB294474.1|	20	5569	5550	0.16	40.1	20	Gateway binary vector pGWB507 DNA, complete sequence
					ARG57_tetW_R	gi|126165452|gb|EF177463.1|	20	6906	6925	0.16	40.1	20	Rothia sp. T40-1 Mef, asparate/ornithine binding domain, IS30 transposase family protein, and tet(W) genes, complete cds
		R			ARG57_tetW_F	gi|126165452|gb|EF177463.1|	20	7135	7116	0.16	40.1	20	Rothia sp. T40-1 Mef, asparate/ornithine binding domain, IS30 transposase family protein, and tet(W) genes, complete cds
					ARG54_sul2_F	gi|126385999|gb|CP000521.1|	20	799447	799466	0.16	40.1	20	Acinetobacter baumannii ATCC 17978, complete genome
		R			ARG54_sul2_R	gi|126385999|gb|CP000521.1|	20	799695	799676	0.16	40.1	20	Acinetobacter baumannii ATCC 17978, complete genome
					intI2_F	gi|126632236|gb|EF397634.1|	19	11	29	0.62	38.2	19	Klebsiella pneumoniae class II integron intI2 pseudogene, partial sequence, dehydrofolate reductase type I (dfrA1), streptothricin acetyltransferase (sat), and streptomycin 3''-adenyltransferase (aadA1) genes, complete cds, and hypothetical protein (ybeA) gene, partial cds<>Klebsiella oxytoca class II integron intI2 pseudogene, partial sequence, dehydrofolate reductase type I (dfrA1), streptothri…
		R			intI2_R	gi|126632236|gb|EF397634.1|	22	205	184	0.015	44.1	22	Klebsiella pneumoniae class II integron intI2 pseudogene, partial sequence, dehydrofolate reductase type I (dfrA1), streptothricin acetyltransferase (sat), and streptomycin 3''-adenyltransferase (aadA1) genes, complete cds, and hypothetical protein (ybeA) gene, partial cds<>Klebsiella oxytoca class II integron intI2 pseudogene, partial sequence, dehydrofolate reductase type I (dfrA1), streptothri…
					aada1_YongMUD_F	gi|126632236|gb|EF397634.1|	20	2128	2147	0.16	40.1	20	Klebsiella pneumoniae class II integron intI2 pseudogene, partial sequence, dehydrofolate reductase type I (dfrA1), streptothricin acetyltransferase (sat), and streptomycin 3''-adenyltransferase (aadA1) genes, complete cds, and hypothetical protein (ybeA) gene, partial cds<>Klebsiella oxytoca class II integron intI2 pseudogene, partial sequence, dehydrofolate reductase type I (dfrA1), streptothri…
		R			aada1_YongMUD_R	gi|126632236|gb|EF397634.1|	20	2304	2285	0.16	40.1	20	Klebsiella pneumoniae class II integron intI2 pseudogene, partial sequence, dehydrofolate reductase type I (dfrA1), streptothricin acetyltransferase (sat), and streptomycin 3''-adenyltransferase (aadA1) genes, complete cds, and hypothetical protein (ybeA) gene, partial cds<>Klebsiella oxytoca class II integron intI2 pseudogene, partial sequence, dehydrofolate reductase type I (dfrA1), streptothri…
					intI1_R	gi|126635811|gb|EF138817.1|	18	4157	4174	2.4	36.2	18	Pseudomonas aeruginosa strain 450 transposon Tn6001 containing In450 integron, complete sequence; and unknown genes
		R			intI1_F	gi|126635811|gb|EF138817.1|	20	4352	4333	0.16	40.1	20	Pseudomonas aeruginosa strain 450 transposon Tn6001 containing In450 integron, complete sequence; and unknown genes
					ARG53_sul1_F	gi|126635811|gb|EF138817.1|	20	9710	9729	0.16	40.1	20	Pseudomonas aeruginosa strain 450 transposon Tn6001 containing In450 integron, complete sequence; and unknown genes
		R			ARG53_sul1_R	gi|126635811|gb|EF138817.1|	20	9947	9928	0.16	40.1	20	Pseudomonas aeruginosa strain 450 transposon Tn6001 containing In450 integron, complete sequence; and unknown genes
					intI1_R	gi|12719011|gb|AF261825.2|	18	27129	27146	2.4	36.2	18	Salmonella enterica subsp. enterica serovar Typhimurium genomic island I, complete sequence
		R			intI1_F	gi|12719011|gb|AF261825.2|	20	27324	27305	0.16	40.1	20	Salmonella enterica subsp. enterica serovar Typhimurium genomic island I, complete sequence
					aac1_F	gi|12719011|gb|AF261825.2|	20	28004	28023	0.16	40.1	20	Salmonella enterica subsp. enterica serovar Typhimurium genomic island I, complete sequence
		R			aac1_R	gi|12719011|gb|AF261825.2|	20	28165	28146	0.16	40.1	20	Salmonella enterica subsp. enterica serovar Typhimurium genomic island I, complete sequence
					ARG53_sul1_F	gi|12719011|gb|AF261825.2|	20	29654	29673	0.16	40.1	20	Salmonella enterica subsp. enterica serovar Typhimurium genomic island I, complete sequence
					ARG53_sul1_F	gi|12719011|gb|AF261825.2|	20	39114	39133	0.16	40.1	20	Salmonella enterica subsp. enterica serovar Typhimurium genomic island I, complete sequence
		R			ARG53_sul1_R	gi|12719011|gb|AF261825.2|	20	39351	39332	0.16	40.1	20	Salmonella enterica subsp. enterica serovar Typhimurium genomic island I, complete sequence
					aada1_YongMUD_F	gi|12831187|gb|AF330636.1|AF330636	20	8264	8283	0.16	40.1	20	Plant DNA excision vector pX6-GFP, complete sequence
		R			aada1_YongMUD_R	gi|12831187|gb|AF330636.1|AF330636	20	8440	8421	0.16	40.1	20	Plant DNA excision vector pX6-GFP, complete sequence
					aada1_YongMUD_F	gi|13160974|gb|AF324464.1|	20	2175	2194	0.16	40.1	20	Acinetobacter baumannii class 1 integron integrase (intI1) gene, partial cds; VIM-2 beta-lactamase (blaVIM-2), aminoglycoside acetyltransferase-6' type I (aacA7), and AADA1 (aadA1) genes, complete cds; and quaternary ammonium compound-resistance protein (qacEdelta1) gene, partial cds<>Pseudomonas aeruginosa strain YMC 98/1/3834 class I integron DNA integrase IntI1 (IntI1) gene, partial cds, metal…
		R			aada1_YongMUD_R	gi|13160974|gb|AF324464.1|	20	2351	2332	0.16	40.1	20	Acinetobacter baumannii class 1 integron integrase (intI1) gene, partial cds; VIM-2 beta-lactamase (blaVIM-2), aminoglycoside acetyltransferase-6' type I (aacA7), and AADA1 (aadA1) genes, complete cds; and quaternary ammonium compound-resistance protein (qacEdelta1) gene, partial cds<>Pseudomonas aeruginosa strain YMC 98/1/3834 class I integron DNA integrase IntI1 (IntI1) gene, partial cds, metal…
					aada1_YongMUD_F	gi|13161031|gb|AF327064.1|	20	2175	2194	0.16	40.1	20	Pseudomonas putida class 1 integron integrase (intI1) gene, partial cds; VIM-2 beta-lactamase (blaVIM-2), aminoglycoside acetyltransferase-6' type I (aacA7), and AADA1 (aadA1) genes, complete cds; and quaternary ammonium compound-resistance protein (qacEdelta1) gene, partial cds
		R			aada1_YongMUD_R	gi|13161031|gb|AF327064.1|	20	2351	2332	0.16	40.1	20	Pseudomonas putida class 1 integron integrase (intI1) gene, partial cds; VIM-2 beta-lactamase (blaVIM-2), aminoglycoside acetyltransferase-6' type I (aacA7), and AADA1 (aadA1) genes, complete cds; and quaternary ammonium compound-resistance protein (qacEdelta1) gene, partial cds
					intI1_R	gi|13344937|gb|AF263520.1|	18	426	443	2.4	36.2	18	Pseudomonas aeruginosa integron In58, partial sequence
		R			intI1_F	gi|13344937|gb|AF263520.1|	20	621	602	0.16	40.1	20	Pseudomonas aeruginosa integron In58, partial sequence
					ARG53_sul1_F	gi|13344937|gb|AF263520.1|	20	4810	4829	0.16	40.1	20	Pseudomonas aeruginosa integron In58, partial sequence
		R			ARG53_sul1_R	gi|13344937|gb|AF263520.1|	20	5047	5028	0.16	40.1	20	Pseudomonas aeruginosa integron In58, partial sequence
		R			intI1_F	gi|133854397|gb|EF450773.1|	20	1195	1176	0.16	40.1	20	Cloning vector pJY-mini-Tn7T-Sm, complete sequence
					aada1_YongMUD_F	gi|133854397|gb|EF450773.1|	20	2015	2034	0.16	40.1	20	Cloning vector pJY-mini-Tn7T-Sm, complete sequence
		R			aada1_YongMUD_R	gi|133854397|gb|EF450773.1|	20	2191	2172	0.16	40.1	20	Cloning vector pJY-mini-Tn7T-Sm, complete sequence
		R			intI1_F	gi|133854406|gb|EF450774.1|	20	3084	3065	0.16	40.1	20	Cloning vector pJY-mini-Tn7T-gus-Sm, complete sequence
					aada1_YongMUD_F	gi|133854406|gb|EF450774.1|	20	3904	3923	0.16	40.1	20	Cloning vector pJY-mini-Tn7T-gus-Sm, complete sequence
		R			aada1_YongMUD_R	gi|133854406|gb|EF450774.1|	20	4080	4061	0.16	40.1	20	Cloning vector pJY-mini-Tn7T-gus-Sm, complete sequence
					aada1_YongMUD_F	gi|133902721|gb|EF015496.1|	20	1753	1772	0.16	40.1	20	Acinetobacter baumannii isolate PW01c (A85) class 1 integron, partial sequence
		R			aada1_YongMUD_R	gi|133902721|gb|EF015496.1|	20	1929	1910	0.16	40.1	20	Acinetobacter baumannii isolate PW01c (A85) class 1 integron, partial sequence
					aada1_YongMUD_F	gi|133902731|gb|EF015499.1|	20	2309	2328	0.16	40.1	20	Acinetobacter baumannii isolate WM99c (99-153-2357) class 1 integron, partial sequence
		R			aada1_YongMUD_R	gi|133902731|gb|EF015499.1|	20	2485	2466	0.16	40.1	20	Acinetobacter baumannii isolate WM99c (99-153-2357) class 1 integron, partial sequence
					ARG54_sul2_F	gi|133904815|gb|CP000602.1|	20	34267	34286	0.16	40.1	20	Yersinia ruckeri strain YR71 plasmid pYR1, complete sequence
		R			ARG54_sul2_R	gi|133904815|gb|CP000602.1|	20	34515	34496	0.16	40.1	20	Yersinia ruckeri strain YR71 plasmid pYR1, complete sequence
					ARG51_strA_F	gi|133904815|gb|CP000602.1|	20	136382	136401	0.16	40.1	20	Yersinia ruckeri strain YR71 plasmid pYR1, complete sequence
		R			ARG51_strA_R	gi|133904815|gb|CP000602.1|	20	136598	136579	0.16	40.1	20	Yersinia ruckeri strain YR71 plasmid pYR1, complete sequence
		R			ARG52_strB_F	gi|133904815|gb|CP000602.1|	20	137671	137652	0.16	40.1	20	Yersinia ruckeri strain YR71 plasmid pYR1, complete sequence
					ARG52_strB_F	gi|133905002|gb|CP000604.1|	20	30191	30210	0.16	40.1	20	Salmonella enterica subsp. enterica serovar Newport str. SL254 plasmid pSN254, complete sequence
					ARG51_strA_R	gi|133905002|gb|CP000604.1|	20	31264	31283	0.16	40.1	20	Salmonella enterica subsp. enterica serovar Newport str. SL254 plasmid pSN254, complete sequence
		R			ARG51_strA_F	gi|133905002|gb|CP000604.1|	20	31480	31461	0.16	40.1	20	Salmonella enterica subsp. enterica serovar Newport str. SL254 plasmid pSN254, complete sequence
					ARG54_sul2_F	gi|133905002|gb|CP000604.1|	20	32126	32145	0.16	40.1	20	Salmonella enterica subsp. enterica serovar Newport str. SL254 plasmid pSN254, complete sequence
		R			ARG54_sul2_R	gi|133905002|gb|CP000604.1|	20	32374	32355	0.16	40.1	20	Salmonella enterica subsp. enterica serovar Newport str. SL254 plasmid pSN254, complete sequence
					intI1_R	gi|133905002|gb|CP000604.1|	18	125235	125252	2.4	36.2	18	Salmonella enterica subsp. enterica serovar Newport str. SL254 plasmid pSN254, complete sequence
		R			intI1_F	gi|133905002|gb|CP000604.1|	20	125430	125411	0.16	40.1	20	Salmonella enterica subsp. enterica serovar Newport str. SL254 plasmid pSN254, complete sequence
					aac1_F	gi|133905002|gb|CP000604.1|	20	126110	126129	0.16	40.1	20	Salmonella enterica subsp. enterica serovar Newport str. SL254 plasmid pSN254, complete sequence
					aada1_YongMUD_F	gi|133905002|gb|CP000604.1|	20	126247	126266	0.16	40.1	20	Salmonella enterica subsp. enterica serovar Newport str. SL254 plasmid pSN254, complete sequence
		R			aada1_YongMUD_R	gi|133905002|gb|CP000604.1|	20	126423	126404	0.16	40.1	20	Salmonella enterica subsp. enterica serovar Newport str. SL254 plasmid pSN254, complete sequence
					ARG53_sul1_F	gi|133905002|gb|CP000604.1|	20	134321	134340	0.16	40.1	20	Salmonella enterica subsp. enterica serovar Newport str. SL254 plasmid pSN254, complete sequence
		R			ARG53_sul1_R	gi|133905002|gb|CP000604.1|	20	134558	134539	0.16	40.1	20	Salmonella enterica subsp. enterica serovar Newport str. SL254 plasmid pSN254, complete sequence
					ARG51_strA_F	gi|133905277|gb|CP000603.1|	20	34753	34772	0.16	40.1	20	Yersinia pestis biovar Orientalis str. IP275 plasmid pIP1202, complete sequence
		R			ARG51_strA_R	gi|133905277|gb|CP000603.1|	20	34969	34950	0.16	40.1	20	Yersinia pestis biovar Orientalis str. IP275 plasmid pIP1202, complete sequence
		R			ARG52_strB_F	gi|133905277|gb|CP000603.1|	20	36042	36023	0.16	40.1	20	Yersinia pestis biovar Orientalis str. IP275 plasmid pIP1202, complete sequence
					ARG54_sul2_F	gi|133905277|gb|CP000603.1|	20	49488	49507	0.16	40.1	20	Yersinia pestis biovar Orientalis str. IP275 plasmid pIP1202, complete sequence
		R			ARG54_sul2_R	gi|133905277|gb|CP000603.1|	20	49736	49717	0.16	40.1	20	Yersinia pestis biovar Orientalis str. IP275 plasmid pIP1202, complete sequence
					ARG53_sul1_R	gi|133905277|gb|CP000603.1|	20	152771	152790	0.16	40.1	20	Yersinia pestis biovar Orientalis str. IP275 plasmid pIP1202, complete sequence
		R			ARG53_sul1_F	gi|133905277|gb|CP000603.1|	20	153008	152989	0.16	40.1	20	Yersinia pestis biovar Orientalis str. IP275 plasmid pIP1202, complete sequence
					aac1_R	gi|133905277|gb|CP000603.1|	20	154497	154516	0.16	40.1	20	Yersinia pestis biovar Orientalis str. IP275 plasmid pIP1202, complete sequence
		R			aac1_F	gi|133905277|gb|CP000603.1|	20	154658	154639	0.16	40.1	20	Yersinia pestis biovar Orientalis str. IP275 plasmid pIP1202, complete sequence
					intI1_F	gi|133905277|gb|CP000603.1|	20	155341	155360	0.16	40.1	20	Yersinia pestis biovar Orientalis str. IP275 plasmid pIP1202, complete sequence
		R			intI1_R	gi|133905277|gb|CP000603.1|	18	155536	155519	2.4	36.2	18	Yersinia pestis biovar Orientalis str. IP275 plasmid pIP1202, complete sequence
					ARG55_tet32_F	gi|133919907|emb|AM419751.1|	20	13672	13691	0.16	40.1	20	Uncultured bacterium containing tandem tetracycline resistance genes, clone T45
		R			ARG55_tet32_R	gi|133919907|emb|AM419751.1|	20	13893	13874	0.16	40.1	20	Uncultured bacterium containing tandem tetracycline resistance genes, clone T45
					ARG57_tetW_F	gi|133930560|gb|EF421935.1|	20	1179	1198	0.16	40.1	20	Lactobacillus reuteri strain ATCC 55730 TetW (lr1996) gene, complete cds
		R			ARG57_tetW_R	gi|133930560|gb|EF421935.1|	20	1408	1389	0.16	40.1	20	Lactobacillus reuteri strain ATCC 55730 TetW (lr1996) gene, complete cds
					intI1_R	gi|134034957|gb|EF467306.1|	18	291	308	2.4	36.2	18	Enterobacter cloacae class I integron integrase (intI1), metallo-beta-lactamase (blaVIM-4), aminoglycoside acetyl transferase AAC(6')-Ib (aacA7), and dihydrofolate reductase I (dhfrA1) genes, complete cds, and aminoglycoside adenyltransferase ANT(3')-Ia (aadA1) gene, partial cds
		R			intI1_F	gi|134034957|gb|EF467306.1|	20	486	467	0.16	40.1	20	Enterobacter cloacae class I integron integrase (intI1), metallo-beta-lactamase (blaVIM-4), aminoglycoside acetyl transferase AAC(6')-Ib (aacA7), and dihydrofolate reductase I (dhfrA1) genes, complete cds, and aminoglycoside adenyltransferase ANT(3')-Ia (aadA1) gene, partial cds
					aada1_YongMUD_F	gi|134034957|gb|EF467306.1|	20	3385	3404	0.16	40.1	20	Enterobacter cloacae class I integron integrase (intI1), metallo-beta-lactamase (blaVIM-4), aminoglycoside acetyl transferase AAC(6')-Ib (aacA7), and dihydrofolate reductase I (dhfrA1) genes, complete cds, and aminoglycoside adenyltransferase ANT(3')-Ia (aadA1) gene, partial cds
		R			aada1_YongMUD_R	gi|134034957|gb|EF467306.1|	20	3561	3542	0.16	40.1	20	Enterobacter cloacae class I integron integrase (intI1), metallo-beta-lactamase (blaVIM-4), aminoglycoside acetyl transferase AAC(6')-Ib (aacA7), and dihydrofolate reductase I (dhfrA1) genes, complete cds, and aminoglycoside adenyltransferase ANT(3')-Ia (aadA1) gene, partial cds
					aada1_YongMUD_F	gi|134035513|gb|EF184215.1|	20	1507	1526	0.16	40.1	20	Pseudomonas aeruginosa isolate 4660 class I integron In96, partial sequence
		R			aada1_YongMUD_R	gi|134035513|gb|EF184215.1|	20	1683	1664	0.16	40.1	20	Pseudomonas aeruginosa isolate 4660 class I integron In96, partial sequence
					aada1_YongMUD_F	gi|134035518|gb|EF184216.1|	20	3190	3209	0.16	40.1	20	Pseudomonas aeruginosa isolate 4677 class I integron In95, partial sequence
		R			aada1_YongMUD_R	gi|134035518|gb|EF184216.1|	20	3366	3347	0.16	40.1	20	Pseudomonas aeruginosa isolate 4677 class I integron In95, partial sequence
					aada1_YongMUD_F	gi|134035518|gb|EF184216.1|	20	4922	4941	0.16	40.1	20	Pseudomonas aeruginosa isolate 4677 class I integron In95, partial sequence
		R			aada1_YongMUD_R	gi|134035518|gb|EF184216.1|	20	5098	5079	0.16	40.1	20	Pseudomonas aeruginosa isolate 4677 class I integron In95, partial sequence
					intI1_R	gi|13445487|gb|AF263519.1|	18	426	443	2.4	36.2	18	Pseudomonas aeruginosa integron In59, partial sequence
		R			intI1_F	gi|13445487|gb|AF263519.1|	20	621	602	0.16	40.1	20	Pseudomonas aeruginosa integron In59, partial sequence
					ARG53_sul1_F	gi|13445487|gb|AF263519.1|	20	4223	4242	0.16	40.1	20	Pseudomonas aeruginosa integron In59, partial sequence
		R			ARG53_sul1_R	gi|13445487|gb|AF263519.1|	20	4460	4441	0.16	40.1	20	Pseudomonas aeruginosa integron In59, partial sequence
					ARG54_sul2_R	gi|13509196|emb|AJ306553.1|	20	136	155	0.16	40.1	20	Marine psychrotrophic bacterium Mst37 plasmid p37 sulII gene for dihydropteroate synthase and partial glmM gene for phosphoglucosamine mutase
		R			ARG54_sul2_F	gi|13509196|emb|AJ306553.1|	20	384	365	0.16	40.1	20	Marine psychrotrophic bacterium Mst37 plasmid p37 sulII gene for dihydropteroate synthase and partial glmM gene for phosphoglucosamine mutase
					ARG54_sul2_R	gi|13509199|emb|AJ306554.1|	20	146	165	0.16	40.1	20	Marine psychrotrophic bacterium MstK25 plasmid p25 sulII gene for dihydropteroate synthase and partial glmM gene for phosphoglucosamine mutase
		R			ARG54_sul2_F	gi|13509199|emb|AJ306554.1|	20	394	375	0.16	40.1	20	Marine psychrotrophic bacterium MstK25 plasmid p25 sulII gene for dihydropteroate synthase and partial glmM gene for phosphoglucosamine mutase
					aada1_YongMUD_F	gi|14017420|gb|AY029772.1|	20	2860	2879	0.16	40.1	20	Pseudomonas aeruginosa isolate YMC704 class I integron, partial sequence
		R			aada1_YongMUD_R	gi|14017420|gb|AY029772.1|	20	3036	3017	0.16	40.1	20	Pseudomonas aeruginosa isolate YMC704 class I integron, partial sequence
					aada1_YongMUD_F	gi|14091015|gb|AF327727.1|	20	171	190	0.16	40.1	20	Aeromonas salmonicida subsp. salmonicida class I integron aminoglycoside adenylyltransferase (aadA1) gene, complete cds
		R			aada1_YongMUD_R	gi|14091015|gb|AF327727.1|	20	347	328	0.16	40.1	20	Aeromonas salmonicida subsp. salmonicida class I integron aminoglycoside adenylyltransferase (aadA1) gene, complete cds
					aac1_F	gi|14091017|gb|AF327728.1|	20	31	50	0.16	40.1	20	Aeromonas salmonicida subsp. salmonicida class I integron aminoglycoside adenylyltransferase (aadA2) gene, complete cds
		R			aac1_R	gi|14091017|gb|AF327728.1|	20	192	173	0.16	40.1	20	Aeromonas salmonicida subsp. salmonicida class I integron aminoglycoside adenylyltransferase (aadA2) gene, complete cds
					ARG54_sul2_R	gi|141327069|gb|CP000641.1|	20	5800	5819	0.16	40.1	20	Shigella sonnei Ss046 plasmid pSS046_spA, complete sequence
		R			ARG54_sul2_F	gi|141327069|gb|CP000641.1|	20	6048	6029	0.16	40.1	20	Shigella sonnei Ss046 plasmid pSS046_spA, complete sequence
					ARG51_strA_F	gi|141327069|gb|CP000641.1|	20	6694	6713	0.16	40.1	20	Shigella sonnei Ss046 plasmid pSS046_spA, complete sequence
		R			ARG51_strA_R	gi|141327069|gb|CP000641.1|	20	6910	6891	0.16	40.1	20	Shigella sonnei Ss046 plasmid pSS046_spA, complete sequence
		R			ARG52_strB_F	gi|141327069|gb|CP000641.1|	20	7983	7964	0.16	40.1	20	Shigella sonnei Ss046 plasmid pSS046_spA, complete sequence
					aada1_YongMUD_F	gi|14133992|gb|AF369871.1|	20	2223	2242	0.16	40.1	20	Acinetobacter genomosp. 3 class I integron DNA integrase IntI1 (intI1) gene, partial cds; metallo-beta-lactamase VIM-2 (blaVIM-2), aminoglycoside 6'-acetyltransferase type I (aac6'-Ib), and aminoglycoside 3'-adenylyltransferase (aadA1) genes, complete cds; quaternary ammonium compound-resistance protein (qacEdelta1) gene, partial cds; and unknown genes
		R			aada1_YongMUD_R	gi|14133992|gb|AF369871.1|	20	2399	2380	0.16	40.1	20	Acinetobacter genomosp. 3 class I integron DNA integrase IntI1 (intI1) gene, partial cds; metallo-beta-lactamase VIM-2 (blaVIM-2), aminoglycoside 6'-acetyltransferase type I (aac6'-Ib), and aminoglycoside 3'-adenylyltransferase (aadA1) genes, complete cds; quaternary ammonium compound-resistance protein (qacEdelta1) gene, partial cds; and unknown genes
					ARG53_sul1_R	gi|142855988|gb|CP000645.1|	20	90402	90421	0.16	40.1	20	Aeromonas salmonicida subsp. salmonicida A449 plasmid 4, complete sequence
		R			ARG53_sul1_F	gi|142855988|gb|CP000645.1|	20	90639	90620	0.16	40.1	20	Aeromonas salmonicida subsp. salmonicida A449 plasmid 4, complete sequence
					aada1_YongMUD_R	gi|142855988|gb|CP000645.1|	20	91976	91995	0.16	40.1	20	Aeromonas salmonicida subsp. salmonicida A449 plasmid 4, complete sequence
		R			aada1_YongMUD_F	gi|142855988|gb|CP000645.1|	20	92152	92133	0.16	40.1	20	Aeromonas salmonicida subsp. salmonicida A449 plasmid 4, complete sequence
					intI1_F	gi|142855988|gb|CP000645.1|	20	96128	96147	0.16	40.1	20	Aeromonas salmonicida subsp. salmonicida A449 plasmid 4, complete sequence
		R			intI1_R	gi|142855988|gb|CP000645.1|	18	96323	96306	2.4	36.2	18	Aeromonas salmonicida subsp. salmonicida A449 plasmid 4, complete sequence
					aada1_YongMUD_F	gi|14336443|gb|AF382145.1|	20	827	846	0.16	40.1	20	Salmonella enterica subsp. enterica serovar Bredeney class I integron dihydrofolate reductase (dhfrI) and aminoglycoside adenyltransferase (aadA) genes, complete cds
		R			aada1_YongMUD_R	gi|14336443|gb|AF382145.1|	20	1003	984	0.16	40.1	20	Salmonella enterica subsp. enterica serovar Bredeney class I integron dihydrofolate reductase (dhfrI) and aminoglycoside adenyltransferase (aadA) genes, complete cds
					ARG54_sul2_R	gi|1435085|emb|Z74787.1|	20	7851	7870	0.16	40.1	20	Uncultured bacterium IncQ-like plasmid pIE1107
		R			ARG54_sul2_F	gi|1435085|emb|Z74787.1|	20	8099	8080	0.16	40.1	20	Uncultured bacterium IncQ-like plasmid pIE1107
					intI1_R	gi|1435171|emb|X98393.1|	18	287	304	2.4	36.2	18	Pseudomonas aeruginosa plasmid genes, cat, aac(6'), imp and tnpI
		R			intI1_F	gi|1435171|emb|X98393.1|	20	482	463	0.16	40.1	20	Pseudomonas aeruginosa plasmid genes, cat, aac(6'), imp and tnpI
		R			intI1_F	gi|1437495|emb|X99314.1|	20	207	188	0.16	40.1	20	Artificial sequence for S.vinaceaus vph gene
					aada1_YongMUD_F	gi|1437495|emb|X99314.1|	20	1027	1046	0.16	40.1	20	Artificial sequence for S.vinaceaus vph gene
					aada1_YongMUD_F	gi|145076712|gb|EF488370.1|	20	870	889	0.16	40.1	20	Escherichia coli clone 1012 class I integron, complete sequence
		R			aada1_YongMUD_R	gi|145076712|gb|EF488370.1|	20	1046	1027	0.16	40.1	20	Escherichia coli clone 1012 class I integron, complete sequence
					aada1_YongMUD_F	gi|145284438|gb|EF527229.1|	20	827	846	0.16	40.1	20	Escherichia coli strain 55 class I integron dihydrofolate reductase (dfrA1) and aminoglycosidase adenyltransferase (aadA1) genes, complete cds
		R			aada1_YongMUD_R	gi|145284438|gb|EF527229.1|	20	1003	984	0.16	40.1	20	Escherichia coli strain 55 class I integron dihydrofolate reductase (dfrA1) and aminoglycosidase adenyltransferase (aadA1) genes, complete cds
					aada1_YongMUD_R	gi|145308261|gb|EF515874.1|	20	6477	6496	0.16	40.1	20	Gateway binary vector pKPFWG2, complete sequence
		R			aada1_YongMUD_F	gi|145308261|gb|EF515874.1|	20	6653	6634	0.16	40.1	20	Gateway binary vector pKPFWG2, complete sequence
					aada1_YongMUD_R	gi|145308267|gb|EF515875.1|	20	6477	6496	0.16	40.1	20	Gateway binary vector pKPWGF2, complete sequence
		R			aada1_YongMUD_F	gi|145308267|gb|EF515875.1|	20	6653	6634	0.16	40.1	20	Gateway binary vector pKPWGF2, complete sequence
					ARG51_strA_F	gi|145315364|gb|EF467358.1|	20	101	120	0.16	40.1	20	Cloning vector RSFmobcat, complete sequence
		R			ARG51_strA_R	gi|145315364|gb|EF467358.1|	20	317	298	0.16	40.1	20	Cloning vector RSFmobcat, complete sequence
		R			ARG52_strB_F	gi|145315364|gb|EF467358.1|	20	1390	1371	0.16	40.1	20	Cloning vector RSFmobcat, complete sequence
					ARG54_sul2_R	gi|145315364|gb|EF467358.1|	20	8574	8593	0.16	40.1	20	Cloning vector RSFmobcat, complete sequence
		R			ARG54_sul2_F	gi|145315364|gb|EF467358.1|	20	8819	8800	0.16	40.1	20	Cloning vector RSFmobcat, complete sequence
					ARG51_strA_F	gi|145315375|gb|EF467359.1|	20	101	120	0.16	40.1	20	Cloning vector RSFmob, complete sequence
		R			ARG51_strA_R	gi|145315375|gb|EF467359.1|	20	317	298	0.16	40.1	20	Cloning vector RSFmob, complete sequence
		R			ARG52_strB_F	gi|145315375|gb|EF467359.1|	20	1390	1371	0.16	40.1	20	Cloning vector RSFmob, complete sequence
					ARG54_sul2_R	gi|145315375|gb|EF467359.1|	20	7546	7565	0.16	40.1	20	Cloning vector RSFmob, complete sequence
		R			ARG54_sul2_F	gi|145315375|gb|EF467359.1|	20	7791	7772	0.16	40.1	20	Cloning vector RSFmob, complete sequence
					ARG51_strA_F	gi|145315385|gb|EF467360.1|	20	101	120	0.16	40.1	20	Cloning vector RSFmob-I, complete sequence
		R			ARG51_strA_R	gi|145315385|gb|EF467360.1|	20	317	298	0.16	40.1	20	Cloning vector RSFmob-I, complete sequence
		R			ARG52_strB_F	gi|145315385|gb|EF467360.1|	20	1390	1371	0.16	40.1	20	Cloning vector RSFmob-I, complete sequence
					ARG54_sul2_R	gi|145315385|gb|EF467360.1|	20	6423	6442	0.16	40.1	20	Cloning vector RSFmob-I, complete sequence
		R			ARG54_sul2_F	gi|145315385|gb|EF467360.1|	20	6668	6649	0.16	40.1	20	Cloning vector RSFmob-I, complete sequence
					intI1_R	gi|145321079|gb|EF522838.1|	18	167	184	2.4	36.2	18	Pseudomonas putida class I integron integrase gene, partial cds, metallo-beta-lactamase VIM-6 (blaVIM-6), oxacillinase (blaOXA-10), aminoglycoside 6'-N-acetyltransferase (aacA4), and aminoglycoside adenyltransferase (aadA1) genes, complete cds, and quaternary ammonium compound-resistance (qacEdelta1) gene, partial cds
		R			intI1_F	gi|145321079|gb|EF522838.1|	20	362	343	0.16	40.1	20	Pseudomonas putida class I integron integrase gene, partial cds, metallo-beta-lactamase VIM-6 (blaVIM-6), oxacillinase (blaOXA-10), aminoglycoside 6'-N-acetyltransferase (aacA4), and aminoglycoside adenyltransferase (aadA1) genes, complete cds, and quaternary ammonium compound-resistance (qacEdelta1) gene, partial cds
					aada1_YongMUD_F	gi|145321079|gb|EF522838.1|	20	4280	4299	0.16	40.1	20	Pseudomonas putida class I integron integrase gene, partial cds, metallo-beta-lactamase VIM-6 (blaVIM-6), oxacillinase (blaOXA-10), aminoglycoside 6'-N-acetyltransferase (aacA4), and aminoglycoside adenyltransferase (aadA1) genes, complete cds, and quaternary ammonium compound-resistance (qacEdelta1) gene, partial cds
		R			aada1_YongMUD_R	gi|145321079|gb|EF522838.1|	20	4456	4437	0.16	40.1	20	Pseudomonas putida class I integron integrase gene, partial cds, metallo-beta-lactamase VIM-6 (blaVIM-6), oxacillinase (blaOXA-10), aminoglycoside 6'-N-acetyltransferase (aacA4), and aminoglycoside adenyltransferase (aadA1) genes, complete cds, and quaternary ammonium compound-resistance (qacEdelta1) gene, partial cds
					aac1_F	gi|14582737|gb|AF326210.1|	20	7	26	0.16	40.1	20	Klebsiella pneumoniae class I integron adenyl transferase (aadA8) gene, complete cds
		R			aac1_R	gi|14582737|gb|AF326210.1|	20	168	149	0.16	40.1	20	Klebsiella pneumoniae class I integron adenyl transferase (aadA8) gene, complete cds
					ARG53_sul1_R	gi|145848882|emb|AM412236.1|	20	89509	89528	0.16	40.1	20	Salmonella enterica Paratyphi A IncH1 multiple drug resistance, serovar Paratyphi A
		R			ARG53_sul1_F	gi|145848882|emb|AM412236.1|	20	89746	89727	0.16	40.1	20	Salmonella enterica Paratyphi A IncH1 multiple drug resistance, serovar Paratyphi A
					intI1_F	gi|145848882|emb|AM412236.1|	20	91836	91855	0.16	40.1	20	Salmonella enterica Paratyphi A IncH1 multiple drug resistance, serovar Paratyphi A
		R			intI1_R	gi|145848882|emb|AM412236.1|	18	92031	92014	2.4	36.2	18	Salmonella enterica Paratyphi A IncH1 multiple drug resistance, serovar Paratyphi A
					ARG54_sul2_R	gi|145848882|emb|AM412236.1|	20	98662	98681	0.16	40.1	20	Salmonella enterica Paratyphi A IncH1 multiple drug resistance, serovar Paratyphi A
		R			ARG54_sul2_F	gi|145848882|emb|AM412236.1|	20	98910	98891	0.16	40.1	20	Salmonella enterica Paratyphi A IncH1 multiple drug resistance, serovar Paratyphi A
					ARG51_strA_F	gi|145848882|emb|AM412236.1|	20	99556	99575	0.16	40.1	20	Salmonella enterica Paratyphi A IncH1 multiple drug resistance, serovar Paratyphi A
		R			ARG51_strA_R	gi|145848882|emb|AM412236.1|	20	99772	99753	0.16	40.1	20	Salmonella enterica Paratyphi A IncH1 multiple drug resistance, serovar Paratyphi A
		R			ARG52_strB_F	gi|145848882|emb|AM412236.1|	20	100845	100826	0.16	40.1	20	Salmonella enterica Paratyphi A IncH1 multiple drug resistance, serovar Paratyphi A
					ARG52_strB_F	gi|145848882|emb|AM412236.1|	20	137717	137736	0.16	40.1	20	Salmonella enterica Paratyphi A IncH1 multiple drug resistance, serovar Paratyphi A
					ARG51_strA_R	gi|145848882|emb|AM412236.1|	20	138790	138809	0.16	40.1	20	Salmonella enterica Paratyphi A IncH1 multiple drug resistance, serovar Paratyphi A
		R			ARG51_strA_F	gi|145848882|emb|AM412236.1|	20	139006	138987	0.16	40.1	20	Salmonella enterica Paratyphi A IncH1 multiple drug resistance, serovar Paratyphi A
					aada1_YongMUD_F	gi|146148674|gb|EF543148.1|	20	1254	1273	0.16	40.1	20	Escherichia coli isolate FD8bA class I integron oxacillinase (blaOXA-30) and aminoglycoside adenyltransferase A (aadA1) genes, complete cds
		R			aada1_YongMUD_R	gi|146148674|gb|EF543148.1|	20	1430	1411	0.16	40.1	20	Escherichia coli isolate FD8bA class I integron oxacillinase (blaOXA-30) and aminoglycoside adenyltransferase A (aadA1) genes, complete cds
					ARG53_sul1_F	gi|146150962|gb|EF382672.1|	20	105931	105950	0.16	40.1	20	Klebsiella pneumoniae strain NK29 plasmid pK29, complete sequence
		R			ARG53_sul1_R	gi|146150962|gb|EF382672.1|	20	106168	106149	0.16	40.1	20	Klebsiella pneumoniae strain NK29 plasmid pK29, complete sequence
					ARG53_sul1_R	gi|146150962|gb|EF382672.1|	20	109938	109957	0.16	40.1	20	Klebsiella pneumoniae strain NK29 plasmid pK29, complete sequence
		R			ARG53_sul1_F	gi|146150962|gb|EF382672.1|	20	110175	110156	0.16	40.1	20	Klebsiella pneumoniae strain NK29 plasmid pK29, complete sequence
					aac1_R	gi|146150962|gb|EF382672.1|	20	111664	111683	0.16	40.1	20	Klebsiella pneumoniae strain NK29 plasmid pK29, complete sequence
					intI1_F	gi|146150962|gb|EF382672.1|	20	113885	113904	0.16	40.1	20	Klebsiella pneumoniae strain NK29 plasmid pK29, complete sequence
		R			intI1_R	gi|146150962|gb|EF382672.1|	18	114080	114063	2.4	36.2	18	Klebsiella pneumoniae strain NK29 plasmid pK29, complete sequence
					aada1_YongMUD_F	gi|146217025|gb|EF490315.1|	20	1840	1859	0.16	40.1	20	Pantoea agglomerans class I integron muconate cycloisomerase (catB-8), beta-lactamase resistance protein (blaoxa-10), aminoglycoside-3'-adenylyltransferase (aadA1), and aminoglycoside 6'-N-acetyltransferase (aac(6')) genes, complete cds
		R			aada1_YongMUD_R	gi|146217025|gb|EF490315.1|	20	2016	1997	0.16	40.1	20	Pantoea agglomerans class I integron muconate cycloisomerase (catB-8), beta-lactamase resistance protein (blaoxa-10), aminoglycoside-3'-adenylyltransferase (aadA1), and aminoglycoside 6'-N-acetyltransferase (aac(6')) genes, complete cds
					aada1_YongMUD_R	gi|146330293|gb|EF540894.1|	20	3352	3371	0.16	40.1	20	Single-copy integration vector pCL25, complete sequence
		R			aada1_YongMUD_F	gi|146330293|gb|EF540894.1|	20	3528	3509	0.16	40.1	20	Single-copy integration vector pCL25, complete sequence
					intI1_F	gi|146330293|gb|EF540894.1|	20	4348	4367	0.16	40.1	20	Single-copy integration vector pCL25, complete sequence
					aada1_YongMUD_R	gi|146330297|gb|EF540895.1|	20	3757	3776	0.16	40.1	20	Single-copy integtation vector pLL29, complete sequence
		R			aada1_YongMUD_F	gi|146330297|gb|EF540895.1|	20	3933	3914	0.16	40.1	20	Single-copy integtation vector pLL29, complete sequence
					intI1_F	gi|146330297|gb|EF540895.1|	20	4753	4772	0.16	40.1	20	Single-copy integtation vector pLL29, complete sequence
					aada1_YongMUD_R	gi|146330301|gb|EF540896.1|	20	3757	3776	0.16	40.1	20	Single-copy integration vector pLL39, complete sequence
		R			aada1_YongMUD_F	gi|146330301|gb|EF540896.1|	20	3933	3914	0.16	40.1	20	Single-copy integration vector pLL39, complete sequence
					intI1_F	gi|146330301|gb|EF540896.1|	20	4753	4772	0.16	40.1	20	Single-copy integration vector pLL39, complete sequence
					ARG52_strB_F	gi|146453394|gb|EF495198.1|	20	14696	14715	0.16	40.1	20	Aeromonas bestiarum plasmid pAb5S9, complete sequence
					ARG51_strA_R	gi|146453394|gb|EF495198.1|	20	15769	15788	0.16	40.1	20	Aeromonas bestiarum plasmid pAb5S9, complete sequence
		R			ARG51_strA_F	gi|146453394|gb|EF495198.1|	20	15985	15966	0.16	40.1	20	Aeromonas bestiarum plasmid pAb5S9, complete sequence
					ARG54_sul2_F	gi|146453394|gb|EF495198.1|	20	16631	16650	0.16	40.1	20	Aeromonas bestiarum plasmid pAb5S9, complete sequence
		R			ARG54_sul2_R	gi|146453394|gb|EF495198.1|	20	16879	16860	0.16	40.1	20	Aeromonas bestiarum plasmid pAb5S9, complete sequence
					ARG54_sul2_R	gi|1477693|gb|U57647.1|PMU57647	20	147	166	0.16	40.1	20	Pasteurella multocida plasmid pIG1, complete sequence
					ARG51_strA_F	gi|1477693|gb|U57647.1|PMU57647	20	388	407	0.16	40.1	20	Pasteurella multocida plasmid pIG1, complete sequence
		R			ARG51_strA_R	gi|1477693|gb|U57647.1|PMU57647	20	604	585	0.16	40.1	20	Pasteurella multocida plasmid pIG1, complete sequence
					ARG54_sul2_R	gi|1477693|gb|U57647.1|PMU57647	20	1442	1461	0.16	40.1	20	Pasteurella multocida plasmid pIG1, complete sequence
		R			ARG54_sul2_F	gi|1477693|gb|U57647.1|PMU57647	20	1690	1671	0.16	40.1	20	Pasteurella multocida plasmid pIG1, complete sequence
					ARG50_soxR_F	gi|147847|gb|M60111.1|ECOSOXRS	20	705	724	0.16	40.1	20	E.coli SoxR and SoxS protein (soxR, soxS) genes, complete cds
		R			ARG50_soxR_R	gi|147847|gb|M60111.1|ECOSOXRS	20	947	928	0.16	40.1	20	E.coli SoxR and SoxS protein (soxR, soxS) genes, complete cds
					aac1_F	gi|147886610|gb|EF560797.1|	20	1968	1987	0.16	40.1	20	Escherichia coli isolate P185.10.99.C2 class 1 integron, partial sequence
		R			aac1_R	gi|147886610|gb|EF560797.1|	20	2129	2110	0.16	40.1	20	Escherichia coli isolate P185.10.99.C2 class 1 integron, partial sequence
					aac1_F	gi|147886615|gb|EF560798.1|	20	1969	1988	0.16	40.1	20	Escherichia coli isolate P311.10.99.C3 class 1 integron, partial sequence
		R			aac1_R	gi|147886615|gb|EF560798.1|	20	2130	2111	0.16	40.1	20	Escherichia coli isolate P311.10.99.C3 class 1 integron, partial sequence
					intI2_F	gi|147886620|gb|EF560799.1|	19	13	31	0.62	38.2	19	Escherichia coli isolate P187.11.99.C2 class 2 integron, partial sequence
		R			intI2_R	gi|147886620|gb|EF560799.1|	22	207	186	0.015	44.1	22	Escherichia coli isolate P187.11.99.C2 class 2 integron, partial sequence
					aada1_YongMUD_F	gi|147886620|gb|EF560799.1|	20	1681	1700	0.16	40.1	20	Escherichia coli isolate P187.11.99.C2 class 2 integron, partial sequence
		R			aada1_YongMUD_R	gi|147886620|gb|EF560799.1|	20	1857	1838	0.16	40.1	20	Escherichia coli isolate P187.11.99.C2 class 2 integron, partial sequence
					intI1_R	gi|148455748|gb|EF577406.1|	18	291	308	2.4	36.2	18	Pseudomonas aeruginosa strain PA-SL1 class I integron IntI1 (intI1), AacA7 (aacA7), and class B carbapenemase VIM-2 (blaVIM-2) genes, complete cds
		R			intI1_F	gi|148455748|gb|EF577406.1|	20	486	467	0.16	40.1	20	Pseudomonas aeruginosa strain PA-SL1 class I integron IntI1 (intI1), AacA7 (aacA7), and class B carbapenemase VIM-2 (blaVIM-2) genes, complete cds
					intI1_R	gi|148455767|gb|EF577407.1|	18	291	308	2.4	36.2	18	Pseudomonas aeruginosa strain PA-SL2 class I integron IntI1 (intI1), class B carbapenemase VIM-13 (blaVIM-13), and AacA4 variant (aac) genes, complete cds
		R			intI1_F	gi|148455767|gb|EF577407.1|	20	486	467	0.16	40.1	20	Pseudomonas aeruginosa strain PA-SL2 class I integron IntI1 (intI1), class B carbapenemase VIM-13 (blaVIM-13), and AacA4 variant (aac) genes, complete cds
					intI1_R	gi|148455792|gb|EF577409.1|	18	291	308	2.4	36.2	18	Pseudomonas putida strain PP-SD1 class I integron IntI1 (intI1), AacA4 variant (aac), and class B carbapenemase VIM-2 (blaVIM-2) genes, complete cds
		R			intI1_F	gi|148455792|gb|EF577409.1|	20	486	467	0.16	40.1	20	Pseudomonas putida strain PP-SD1 class I integron IntI1 (intI1), AacA4 variant (aac), and class B carbapenemase VIM-2 (blaVIM-2) genes, complete cds
					ARG36_mtrA_F	gi|148503909|gb|CP000611.1|	20	3637462	3637481	0.16	40.1	20	Mycobacterium tuberculosis H37Ra, complete genome
		R			ARG36_mtrA_R	gi|148503909|gb|CP000611.1|	20	3637664	3637645	0.16	40.1	20	Mycobacterium tuberculosis H37Ra, complete genome
					ARG19_embC_F	gi|148503909|gb|CP000611.1|	20	4249188	4249207	0.16	40.1	20	Mycobacterium tuberculosis H37Ra, complete genome
		R			ARG19_embC_R	gi|148503909|gb|CP000611.1|	20	4249401	4249382	0.16	40.1	20	Mycobacterium tuberculosis H37Ra, complete genome
					aac1_F	gi|148717267|dbj|AB285089.1|	20	95	114	0.16	40.1	20	Uncultured bacterium aadA2 gene for aminoglycoside-3'-adenylyltransferase, complete cds, clone: A3a-8
		R			aac1_R	gi|148717267|dbj|AB285089.1|	20	256	237	0.16	40.1	20	Uncultured bacterium aadA2 gene for aminoglycoside-3'-adenylyltransferase, complete cds, clone: A3a-8
					aada1_YongMUD_F	gi|148717275|dbj|AB287976.1|	20	232	251	0.16	40.1	20	Uncultured bacterium aadA1 gene for aminoglycoside-3'-adenylyltransferase, complete cds, clone: KM11
		R			aada1_YongMUD_R	gi|148717275|dbj|AB287976.1|	20	408	389	0.16	40.1	20	Uncultured bacterium aadA1 gene for aminoglycoside-3'-adenylyltransferase, complete cds, clone: KM11
					ARG36_mtrA_F	gi|148719718|gb|CP000717.1|	20	3638457	3638476	0.16	40.1	20	Mycobacterium tuberculosis F11, complete genome
		R			ARG36_mtrA_R	gi|148719718|gb|CP000717.1|	20	3638659	3638640	0.16	40.1	20	Mycobacterium tuberculosis F11, complete genome
					ARG19_embC_F	gi|148719718|gb|CP000717.1|	20	4253743	4253762	0.16	40.1	20	Mycobacterium tuberculosis F11, complete genome
		R			ARG19_embC_R	gi|148719718|gb|CP000717.1|	20	4253956	4253937	0.16	40.1	20	Mycobacterium tuberculosis F11, complete genome
					ARG54_sul2_R	gi|148735|gb|M36657.1|GS5SULII	20	335	354	0.16	40.1	20	Plasmid pGS05 type II sulfonamide resistance dihydropteroate synthase (sulII) gene, complete cds
		R			ARG54_sul2_F	gi|148735|gb|M36657.1|GS5SULII	20	583	564	0.16	40.1	20	Plasmid pGS05 type II sulfonamide resistance dihydropteroate synthase (sulII) gene, complete cds
					intI3_R	gi|149774731|gb|EF469602.1|	19	3276	3294	0.62	38.2	19	Delftia tsuruhatensis conserved hypothetical protein (lf1) gene, partial cds; conserved hypothetical protein (lf2), hypothetical protein (lf3), and hypothetical protein (lf4) genes, complete cds; In3-4 integron integrase (intI3), hypothetical protein (orfA), hypothetical protein (orfB), hypothetical protein (orfC), unknown (orfD), and hypothetical protein (orfE) genes, complete cds; putative inte…
		R			intI3_F	gi|149774731|gb|EF469602.1|	19	3413	3395	0.62	38.2	19	Delftia tsuruhatensis conserved hypothetical protein (lf1) gene, partial cds; conserved hypothetical protein (lf2), hypothetical protein (lf3), and hypothetical protein (lf4) genes, complete cds; In3-4 integron integrase (intI3), hypothetical protein (orfA), hypothetical protein (orfB), hypothetical protein (orfC), unknown (orfD), and hypothetical protein (orfE) genes, complete cds; putative inte…
					ARG54_sul2_R	gi|150036847|emb|AM748705.1|	20	166	185	0.16	40.1	20	Actinobacillus porcitonsillarum pKMA5 plasmid
		R			ARG54_sul2_F	gi|150036847|emb|AM748705.1|	20	414	395	0.16	40.1	20	Actinobacillus porcitonsillarum pKMA5 plasmid
					ARG51_strA_F	gi|150036847|emb|AM748705.1|	20	1025	1044	0.16	40.1	20	Actinobacillus porcitonsillarum pKMA5 plasmid
		R			ARG51_strA_R	gi|150036847|emb|AM748705.1|	20	1241	1222	0.16	40.1	20	Actinobacillus porcitonsillarum pKMA5 plasmid
					ARG54_sul2_R	gi|150036857|emb|AM748706.1|	20	166	185	0.16	40.1	20	Actinobacillus porcitonsillarum pKMA202 plasmid
		R			ARG54_sul2_F	gi|150036857|emb|AM748706.1|	20	414	395	0.16	40.1	20	Actinobacillus porcitonsillarum pKMA202 plasmid
					ARG51_strA_F	gi|150036857|emb|AM748706.1|	20	1025	1044	0.16	40.1	20	Actinobacillus porcitonsillarum pKMA202 plasmid
		R			ARG51_strA_R	gi|150036857|emb|AM748706.1|	20	1241	1222	0.16	40.1	20	Actinobacillus porcitonsillarum pKMA202 plasmid
					ARG54_sul2_R	gi|150036869|emb|AM748707.1|	20	166	185	0.16	40.1	20	Actinobacillus pleuropneumoniae pARD3079 plasmid
		R			ARG54_sul2_F	gi|150036869|emb|AM748707.1|	20	414	395	0.16	40.1	20	Actinobacillus pleuropneumoniae pARD3079 plasmid
					ARG54_sul2_R	gi|150499|gb|M83717.1|PASAMR	20	147	166	0.16	40.1	20	Pasteurella haemolytica antimicrobial resistance protein gene, complete cds; (strA) gene, complete cds; (strBX) gene, 5' end; (mbeA) pseudogene, complete cds
		R			ARG54_sul2_F	gi|150499|gb|M83717.1|PASAMR	20	395	376	0.16	40.1	20	Pasteurella haemolytica antimicrobial resistance protein gene, complete cds; (strA) gene, complete cds; (strBX) gene, 5' end; (mbeA) pseudogene, complete cds
					ARG51_strA_F	gi|150499|gb|M83717.1|PASAMR	20	1003	1022	0.16	40.1	20	Pasteurella haemolytica antimicrobial resistance protein gene, complete cds; (strA) gene, complete cds; (strBX) gene, 5' end; (mbeA) pseudogene, complete cds
		R			ARG51_strA_R	gi|150499|gb|M83717.1|PASAMR	20	1219	1200	0.16	40.1	20	Pasteurella haemolytica antimicrobial resistance protein gene, complete cds; (strA) gene, complete cds; (strBX) gene, 5' end; (mbeA) pseudogene, complete cds
					aada1_YongMUD_F	gi|150950|gb|L06163.1|PSEAAC	20	1312	1331	0.16	40.1	20	Pseudomonas fluorescens aminoglycoside 6'-N-acetyltransferase (aac(6')-IIb gene, complete cds
		R			aada1_YongMUD_R	gi|150950|gb|L06163.1|PSEAAC	20	1488	1469	0.16	40.1	20	Pseudomonas fluorescens aminoglycoside 6'-N-acetyltransferase (aac(6')-IIb gene, complete cds
					aada1_YongMUD_F	gi|150958389|gb|CP000649.1|	20	19653	19672	0.16	40.1	20	Klebsiella pneumoniae subsp. pneumoniae MGH 78578 plasmid pKPN4, complete sequence
		R			aada1_YongMUD_R	gi|150958389|gb|CP000649.1|	20	19829	19810	0.16	40.1	20	Klebsiella pneumoniae subsp. pneumoniae MGH 78578 plasmid pKPN4, complete sequence
					ARG51_strA_F	gi|150958513|gb|CP000650.1|	20	12264	12283	0.16	40.1	20	Klebsiella pneumoniae subsp. pneumoniae MGH 78578 plasmid pKPN5, complete sequence
		R			ARG51_strA_R	gi|150958513|gb|CP000650.1|	20	12480	12461	0.16	40.1	20	Klebsiella pneumoniae subsp. pneumoniae MGH 78578 plasmid pKPN5, complete sequence
		R			ARG52_strB_F	gi|150958513|gb|CP000650.1|	20	13553	13534	0.16	40.1	20	Klebsiella pneumoniae subsp. pneumoniae MGH 78578 plasmid pKPN5, complete sequence
					ARG54_sul2_R	gi|150958513|gb|CP000650.1|	20	18549	18568	0.16	40.1	20	Klebsiella pneumoniae subsp. pneumoniae MGH 78578 plasmid pKPN5, complete sequence
		R			ARG54_sul2_F	gi|150958513|gb|CP000650.1|	20	18797	18778	0.16	40.1	20	Klebsiella pneumoniae subsp. pneumoniae MGH 78578 plasmid pKPN5, complete sequence
					ARG53_sul1_R	gi|150958513|gb|CP000650.1|	20	34317	34336	0.16	40.1	20	Klebsiella pneumoniae subsp. pneumoniae MGH 78578 plasmid pKPN5, complete sequence
		R			ARG53_sul1_F	gi|150958513|gb|CP000650.1|	20	34554	34535	0.16	40.1	20	Klebsiella pneumoniae subsp. pneumoniae MGH 78578 plasmid pKPN5, complete sequence
					intI1_F	gi|150958513|gb|CP000650.1|	20	38874	38893	0.16	40.1	20	Klebsiella pneumoniae subsp. pneumoniae MGH 78578 plasmid pKPN5, complete sequence
		R			intI1_R	gi|150958513|gb|CP000650.1|	18	39069	39052	2.4	36.2	18	Klebsiella pneumoniae subsp. pneumoniae MGH 78578 plasmid pKPN5, complete sequence
					ARG51_strA_F	gi|150958624|gb|CP000744.1|	20	5503127	5503146	0.16	40.1	20	Pseudomonas aeruginosa PA7, complete genome
		R			ARG51_strA_R	gi|150958624|gb|CP000744.1|	20	5503343	5503324	0.16	40.1	20	Pseudomonas aeruginosa PA7, complete genome
		R			ARG52_strB_F	gi|150958624|gb|CP000744.1|	20	5504416	5504397	0.16	40.1	20	Pseudomonas aeruginosa PA7, complete genome
					ARG53_sul1_R	gi|150958624|gb|CP000744.1|	20	5509177	5509196	0.16	40.1	20	Pseudomonas aeruginosa PA7, complete genome
		R			ARG53_sul1_F	gi|150958624|gb|CP000744.1|	20	5509414	5509395	0.16	40.1	20	Pseudomonas aeruginosa PA7, complete genome
		R			intI1_R	gi|150958624|gb|CP000744.1|	18	5510611	5510594	2.4	36.2	18	Pseudomonas aeruginosa PA7, complete genome
					intI1_R	gi|151299|gb|M73819.1|PSEIN0PVS1	18	427	444	2.4	36.2	18	Pseudomonas aeruginosa plasmid pVS1 integron In0 integrase (int) gene, putative ethidium bromide-resistance protein gene, and dihydropteroate synthase (sul1) gene, complete cds; and unknown gene, partial cds
		R			intI1_F	gi|151299|gb|M73819.1|PSEIN0PVS1	20	622	603	0.16	40.1	20	Pseudomonas aeruginosa plasmid pVS1 integron In0 integrase (int) gene, putative ethidium bromide-resistance protein gene, and dihydropteroate synthase (sul1) gene, complete cds; and unknown gene, partial cds
					ARG53_sul1_F	gi|151299|gb|M73819.1|PSEIN0PVS1	20	2096	2115	0.16	40.1	20	Pseudomonas aeruginosa plasmid pVS1 integron In0 integrase (int) gene, putative ethidium bromide-resistance protein gene, and dihydropteroate synthase (sul1) gene, complete cds; and unknown gene, partial cds
		R			ARG53_sul1_R	gi|151299|gb|M73819.1|PSEIN0PVS1	20	2333	2314	0.16	40.1	20	Pseudomonas aeruginosa plasmid pVS1 integron In0 integrase (int) gene, putative ethidium bromide-resistance protein gene, and dihydropteroate synthase (sul1) gene, complete cds; and unknown gene, partial cds
					intI3_R	gi|151500307|gb|EF467661.1|	19	3276	3294	0.62	38.2	19	Delftia acidovorans cosmid CC17, partial sequence
		R			intI3_F	gi|151500307|gb|EF467661.1|	19	3413	3395	0.62	38.2	19	Delftia acidovorans cosmid CC17, partial sequence
					intI2_F	gi|151828|gb|K00052.1|R48FOL	19	147	165	0.62	38.2	19	Plasmid R483 trimethropin-resistant (Dhfr) gene
		R			intI2_R	gi|151828|gb|K00052.1|R48FOL	22	341	320	0.015	44.1	22	Plasmid R483 trimethropin-resistant (Dhfr) gene
					intI1_R	gi|15193453|gb|M95287.4|R46INTEGRO	18	1575	1592	2.4	36.2	18	Plasmid R46 class 1 integron In1 integrase, beta-lactamase, aminoglycoside adenylyltransferase and dihydropteroate synthase genes, complete cds
		R			intI1_F	gi|15193453|gb|M95287.4|R46INTEGRO	20	1770	1751	0.16	40.1	20	Plasmid R46 class 1 integron In1 integrase, beta-lactamase, aminoglycoside adenylyltransferase and dihydropteroate synthase genes, complete cds
					aada1_YongMUD_F	gi|15193453|gb|M95287.4|R46INTEGRO	20	3463	3482	0.16	40.1	20	Plasmid R46 class 1 integron In1 integrase, beta-lactamase, aminoglycoside adenylyltransferase and dihydropteroate synthase genes, complete cds
		R			aada1_YongMUD_R	gi|15193453|gb|M95287.4|R46INTEGRO	20	3639	3620	0.16	40.1	20	Plasmid R46 class 1 integron In1 integrase, beta-lactamase, aminoglycoside adenylyltransferase and dihydropteroate synthase genes, complete cds
					ARG53_sul1_F	gi|15193453|gb|M95287.4|R46INTEGRO	20	6172	6191	0.16	40.1	20	Plasmid R46 class 1 integron In1 integrase, beta-lactamase, aminoglycoside adenylyltransferase and dihydropteroate synthase genes, complete cds
		R			ARG53_sul1_R	gi|15193453|gb|M95287.4|R46INTEGRO	20	6409	6390	0.16	40.1	20	Plasmid R46 class 1 integron In1 integrase, beta-lactamase, aminoglycoside adenylyltransferase and dihydropteroate synthase genes, complete cds
					ARG51_strA_F	gi|152577|gb|M28829.1|RSFRMRA	20	101	120	0.16	40.1	20	Escherichia coli plasmid RSF1010, complete sequence
		R			ARG51_strA_R	gi|152577|gb|M28829.1|RSFRMRA	20	317	298	0.16	40.1	20	Escherichia coli plasmid RSF1010, complete sequence
		R			ARG52_strB_F	gi|152577|gb|M28829.1|RSFRMRA	20	1390	1371	0.16	40.1	20	Escherichia coli plasmid RSF1010, complete sequence
					ARG54_sul2_R	gi|152577|gb|M28829.1|RSFRMRA	20	7895	7914	0.16	40.1	20	Escherichia coli plasmid RSF1010, complete sequence
		R			ARG54_sul2_F	gi|152577|gb|M28829.1|RSFRMRA	20	8140	8121	0.16	40.1	20	Escherichia coli plasmid RSF1010, complete sequence
					aada1_YongMUD_F	gi|152815|gb|M23634.1|SMAACTYLA	20	1172	1191	0.16	40.1	20	S.marcescens Plasmid pAZ007 acetyltransferase gene
		R			aada1_YongMUD_R	gi|152815|gb|M23634.1|SMAACTYLA	20	1348	1329	0.16	40.1	20	S.marcescens Plasmid pAZ007 acetyltransferase gene
					ARG55_tet32_F	gi|153116|gb|M20925.1|STATETOSM	20	1614	1633	0.16	40.1	20	S.mutans tetracycline-resistance (tetO-s) gene, complete cds
		R			ARG55_tet32_R	gi|153116|gb|M20925.1|STATETOSM	20	1835	1816	0.16	40.1	20	S.mutans tetracycline-resistance (tetO-s) gene, complete cds
					ARG55_tet32_F	gi|1532066|emb|Y07780.1|	20	1556	1575	0.16	40.1	20	S.pneumoniae tet(O) gene
		R			ARG55_tet32_R	gi|1532066|emb|Y07780.1|	20	1777	1758	0.16	40.1	20	S.pneumoniae tet(O) gene
					intI1_R	gi|15384482|gb|AF313471.1|	18	493	510	2.4	36.2	18	Pseudomonas aeruginosa class I integron Tn2521-In33 and insertion sequence IS6100 sequence
		R			intI1_F	gi|15384482|gb|AF313471.1|	20	688	669	0.16	40.1	20	Pseudomonas aeruginosa class I integron Tn2521-In33 and insertion sequence IS6100 sequence
					aada1_YongMUD_F	gi|15384482|gb|AF313471.1|	20	2549	2568	0.16	40.1	20	Pseudomonas aeruginosa class I integron Tn2521-In33 and insertion sequence IS6100 sequence
		R			aada1_YongMUD_R	gi|15384482|gb|AF313471.1|	20	2725	2706	0.16	40.1	20	Pseudomonas aeruginosa class I integron Tn2521-In33 and insertion sequence IS6100 sequence
					ARG53_sul1_F	gi|15384482|gb|AF313471.1|	20	4062	4081	0.16	40.1	20	Pseudomonas aeruginosa class I integron Tn2521-In33 and insertion sequence IS6100 sequence
		R			ARG53_sul1_R	gi|15384482|gb|AF313471.1|	20	4299	4280	0.16	40.1	20	Pseudomonas aeruginosa class I integron Tn2521-In33 and insertion sequence IS6100 sequence
					intI1_R	gi|154000897|gb|EF470983.1|	18	221	238	2.4	36.2	18	Uncultured bacterium clone 40m_5 class I integron integrase (intI1) gene, partial cds<>Uncultured bacterium clone 40m_6 class I integron integrase (intI1) gene, partial cds<>Uncultured bacterium clone 40m_11 class I integron integrase (intI1) gene, partial cds<>Uncultured bacterium clone BRE_9 class I integron integrase (intI1) gene, partial cds<>Uncultured bacterium clone G2C_4 class I integron …
		R			intI1_F	gi|154000897|gb|EF470983.1|	20	416	397	0.16	40.1	20	Uncultured bacterium clone 40m_5 class I integron integrase (intI1) gene, partial cds<>Uncultured bacterium clone 40m_6 class I integron integrase (intI1) gene, partial cds<>Uncultured bacterium clone 40m_11 class I integron integrase (intI1) gene, partial cds<>Uncultured bacterium clone BRE_9 class I integron integrase (intI1) gene, partial cds<>Uncultured bacterium clone G2C_4 class I integron …
					intI1_R	gi|154000901|gb|EF470985.1|	18	221	238	2.4	36.2	18	Uncultured bacterium clone 40m_8 class I integron integrase (intI1) gene, partial cds
		R			intI1_F	gi|154000901|gb|EF470985.1|	20	416	397	0.16	40.1	20	Uncultured bacterium clone 40m_8 class I integron integrase (intI1) gene, partial cds
					intI1_R	gi|154000903|gb|EF470986.1|	18	221	238	2.4	36.2	18	Uncultured bacterium clone 40m_10 class I integron integrase (intI1) gene, partial cds
		R			intI1_F	gi|154000903|gb|EF470986.1|	20	416	397	0.16	40.1	20	Uncultured bacterium clone 40m_10 class I integron integrase (intI1) gene, partial cds
					intI1_R	gi|154000909|gb|EF470989.1|	18	221	238	2.4	36.2	18	Uncultured bacterium clone 40m_18 class I integron integrase (intI1) gene, partial cds
		R			intI1_F	gi|154000909|gb|EF470989.1|	20	416	397	0.16	40.1	20	Uncultured bacterium clone 40m_18 class I integron integrase (intI1) gene, partial cds
					intI1_R	gi|154000911|gb|EF470990.1|	18	221	238	2.4	36.2	18	Uncultured bacterium clone BHC_2 class I integron integrase (intI1) gene, partial cds
		R			intI1_F	gi|154000911|gb|EF470990.1|	20	416	397	0.16	40.1	20	Uncultured bacterium clone BHC_2 class I integron integrase (intI1) gene, partial cds
					intI1_R	gi|154000923|gb|EF470996.1|	18	221	238	2.4	36.2	18	Uncultured bacterium clone BHC_20 class I integron integrase (intI1) gene, partial cds<>Uncultured bacterium clone BLE_8 class I integron integrase (intI1) gene, partial cds<>Uncultured bacterium clone BLE_16 class I integron integrase (intI1) gene, partial cds
		R			intI1_F	gi|154000923|gb|EF470996.1|	20	416	397	0.16	40.1	20	Uncultured bacterium clone BHC_20 class I integron integrase (intI1) gene, partial cds<>Uncultured bacterium clone BLE_8 class I integron integrase (intI1) gene, partial cds<>Uncultured bacterium clone BLE_16 class I integron integrase (intI1) gene, partial cds
					intI1_R	gi|154000925|gb|EF470997.1|	18	221	238	2.4	36.2	18	Uncultured bacterium clone BLE_7 class I integron integrase (intI1) gene, partial cds
		R			intI1_F	gi|154000925|gb|EF470997.1|	20	416	397	0.16	40.1	20	Uncultured bacterium clone BLE_7 class I integron integrase (intI1) gene, partial cds
					intI1_R	gi|154000929|gb|EF470999.1|	18	221	238	2.4	36.2	18	Uncultured bacterium clone BLE_10 class I integron integrase (intI1) gene, partial cds
		R			intI1_F	gi|154000929|gb|EF470999.1|	20	416	397	0.16	40.1	20	Uncultured bacterium clone BLE_10 class I integron integrase (intI1) gene, partial cds
					intI1_R	gi|154000931|gb|EF471000.1|	18	221	238	2.4	36.2	18	Uncultured bacterium clone BLE_12 class I integron integrase (intI1) gene, partial cds
		R			intI1_F	gi|154000931|gb|EF471000.1|	20	416	397	0.16	40.1	20	Uncultured bacterium clone BLE_12 class I integron integrase (intI1) gene, partial cds
					intI1_R	gi|154000939|gb|EF471004.1|	18	221	238	2.4	36.2	18	Uncultured bacterium clone BRE_7 class I integron integrase (intI1) gene, partial cds
		R			intI1_F	gi|154000939|gb|EF471004.1|	20	416	397	0.16	40.1	20	Uncultured bacterium clone BRE_7 class I integron integrase (intI1) gene, partial cds
					intI1_R	gi|154000943|gb|EF471006.1|	18	221	238	2.4	36.2	18	Uncultured bacterium clone BRE_20 class I integron integrase (intI1) gene, partial cds
		R			intI1_F	gi|154000943|gb|EF471006.1|	20	416	397	0.16	40.1	20	Uncultured bacterium clone BRE_20 class I integron integrase (intI1) gene, partial cds
					intI1_R	gi|154000947|gb|EF471008.1|	18	221	238	2.4	36.2	18	Uncultured bacterium clone G2C_11 class I integron integrase (intI1) gene, partial cds
		R			intI1_F	gi|154000947|gb|EF471008.1|	20	416	397	0.16	40.1	20	Uncultured bacterium clone G2C_11 class I integron integrase (intI1) gene, partial cds
					intI1_R	gi|154000951|gb|EF471010.1|	18	221	238	2.4	36.2	18	Uncultured bacterium clone G2C_20 class I integron integrase (intI1) gene, partial cds
		R			intI1_F	gi|154000951|gb|EF471010.1|	20	416	397	0.16	40.1	20	Uncultured bacterium clone G2C_20 class I integron integrase (intI1) gene, partial cds
					intI1_R	gi|154000953|gb|EF471011.1|	18	221	238	2.4	36.2	18	Uncultured bacterium clone G7B_1 class I integron integrase (intI1) gene, partial cds
		R			intI1_F	gi|154000953|gb|EF471011.1|	20	416	397	0.16	40.1	20	Uncultured bacterium clone G7B_1 class I integron integrase (intI1) gene, partial cds
					intI1_R	gi|154000957|gb|EF471013.1|	18	221	238	2.4	36.2	18	Uncultured bacterium clone G7B_9 class I integron integrase (intI1) gene, partial cds
		R			intI1_F	gi|154000957|gb|EF471013.1|	20	416	397	0.16	40.1	20	Uncultured bacterium clone G7B_9 class I integron integrase (intI1) gene, partial cds
					intI1_R	gi|154000962|gb|EF471016.1|	18	221	238	2.4	36.2	18	Uncultured bacterium clone G7B_16 class I integron integrase (intI1) gene, partial cds
		R			intI1_F	gi|154000962|gb|EF471016.1|	20	416	397	0.16	40.1	20	Uncultured bacterium clone G7B_16 class I integron integrase (intI1) gene, partial cds
					intI1_R	gi|154000966|gb|EF471018.1|	18	221	238	2.4	36.2	18	Uncultured bacterium clone G7C_8 class I integron integrase (intI1) gene, partial cds
		R			intI1_F	gi|154000966|gb|EF471018.1|	20	416	397	0.16	40.1	20	Uncultured bacterium clone G7C_8 class I integron integrase (intI1) gene, partial cds
					intI1_R	gi|154000970|gb|EF471020.1|	18	221	238	2.4	36.2	18	Uncultured bacterium clone G7C_10 class I integron integrase (intI1) gene, partial cds
		R			intI1_F	gi|154000970|gb|EF471020.1|	20	416	397	0.16	40.1	20	Uncultured bacterium clone G7C_10 class I integron integrase (intI1) gene, partial cds
					ARG51_strA_F	gi|154200112|gb|EF633507.1|	20	34293	34312	0.16	40.1	20	Salmonella enterica subsp. enterica serovar Dublin plasmid IncW pIE321, complete sequence
		R			ARG51_strA_R	gi|154200112|gb|EF633507.1|	20	34509	34490	0.16	40.1	20	Salmonella enterica subsp. enterica serovar Dublin plasmid IncW pIE321, complete sequence
		R			ARG52_strB_F	gi|154200112|gb|EF633507.1|	20	35582	35563	0.16	40.1	20	Salmonella enterica subsp. enterica serovar Dublin plasmid IncW pIE321, complete sequence
					aada1_YongMUD_F	gi|154757953|emb|AM746675.2|	20	1158	1177	0.16	40.1	20	Salmonella enterica subsp. enterica serovar Brandenburg, pUO-SbR5 plasmid, isolate LSP 338/97
		R			aada1_YongMUD_R	gi|154757953|emb|AM746675.2|	20	1334	1315	0.16	40.1	20	Salmonella enterica subsp. enterica serovar Brandenburg, pUO-SbR5 plasmid, isolate LSP 338/97
					ARG53_sul1_F	gi|154757953|emb|AM746675.2|	20	2671	2690	0.16	40.1	20	Salmonella enterica subsp. enterica serovar Brandenburg, pUO-SbR5 plasmid, isolate LSP 338/97
					aada1_YongMUD_F	gi|154814579|gb|EU024551.1|	20	751	770	0.16	40.1	20	Cloning vector pCPP5242, complete sequence
		R			aada1_YongMUD_R	gi|154814579|gb|EU024551.1|	20	927	908	0.16	40.1	20	Cloning vector pCPP5242, complete sequence
					aada1_YongMUD_R	gi|154814582|gb|EU024552.1|	20	817	836	0.16	40.1	20	Cloning vector pCPP5243, complete sequence
		R			aada1_YongMUD_F	gi|154814582|gb|EU024552.1|	20	993	974	0.16	40.1	20	Cloning vector pCPP5243, complete sequence
					intI2_R	gi|154994|gb|L10818.1|TRNINTPG	22	485	506	0.015	44.1	22	Transposon Tn7 (from J53 containing E. coli plasmid R483) integrase pseudogene (int), complete cds
		R			intI2_F	gi|154994|gb|L10818.1|TRNINTPG	19	679	661	0.62	38.2	19	Transposon Tn7 (from J53 containing E. coli plasmid R483) integrase pseudogene (int), complete cds
					aada1_YongMUD_F	gi|155010|gb|M55547.1|TRNTAAB	20	1609	1628	0.16	40.1	20	Klebsiella pneumoniae transposon Tn1331, complete sequence
		R			aada1_YongMUD_R	gi|155010|gb|M55547.1|TRNTAAB	20	1785	1766	0.16	40.1	20	Klebsiella pneumoniae transposon Tn1331, complete sequence
					intI1_R	gi|155023|gb|M86913.1|TRNTN21CAS	18	427	444	2.4	36.2	18	Shigella sonnei transposon Tn2426, complete sequence
		R			intI1_F	gi|155023|gb|M86913.1|TRNTN21CAS	20	622	603	0.16	40.1	20	Shigella sonnei transposon Tn2426, complete sequence
					aada1_YongMUD_F	gi|155023|gb|M86913.1|TRNTN21CAS	20	2031	2050	0.16	40.1	20	Shigella sonnei transposon Tn2426, complete sequence
		R			aada1_YongMUD_R	gi|155023|gb|M86913.1|TRNTN21CAS	20	2207	2188	0.16	40.1	20	Shigella sonnei transposon Tn2426, complete sequence
					intI1_R	gi|155035|gb|M33633.1|TRNTNPIA	18	427	444	2.4	36.2	18	Transposon Tn21 integrase (tnpI) gene, complete cds, and adenyltransferase (aadA), 5' end
		R			intI1_F	gi|155035|gb|M33633.1|TRNTNPIA	20	622	603	0.16	40.1	20	Transposon Tn21 integrase (tnpI) gene, complete cds, and adenyltransferase (aadA), 5' end
					aada1_YongMUD_R	gi|15593977|emb|AJ312391.1|	20	6987	7006	0.16	40.1	20	Chloroplast transformation vector pRB70
		R			aada1_YongMUD_F	gi|15593977|emb|AJ312391.1|	20	7163	7144	0.16	40.1	20	Chloroplast transformation vector pRB70
					aada1_YongMUD_R	gi|15593981|emb|AJ312392.1|	20	6928	6947	0.16	40.1	20	Chloroplast transformation vector pRB94
		R			aada1_YongMUD_F	gi|15593981|emb|AJ312392.1|	20	7104	7085	0.16	40.1	20	Chloroplast transformation vector pRB94
					aada1_YongMUD_R	gi|15593985|emb|AJ312393.1|	20	6928	6947	0.16	40.1	20	Chloroplast transformation vector pRB95
		R			aada1_YongMUD_F	gi|15593985|emb|AJ312393.1|	20	7104	7085	0.16	40.1	20	Chloroplast transformation vector pRB95
					aada1_YongMUD_R	gi|156070753|gb|EU040203.1|	20	5101	5120	0.16	40.1	20	Expression vector pLIC-C-TAP, complete sequence
		R			aada1_YongMUD_F	gi|156070753|gb|EU040203.1|	20	5277	5258	0.16	40.1	20	Expression vector pLIC-C-TAP, complete sequence
					intI1_F	gi|156104616|emb|AM778842.1|	20	13839	13858	0.16	40.1	20	Pseudomonas aeruginosa pMATVIM-7 plasmid
		R			intI1_R	gi|156104616|emb|AM778842.1|	18	14034	14017	2.4	36.2	18	Pseudomonas aeruginosa pMATVIM-7 plasmid
					intI1_F	gi|156138682|dbj|AB355131.1|	20	69	88	0.16	40.1	20	Uncultured bacterium IntI gene for integron integrase, partial cds, clone: Tokyo.Bay.integrase-1
		R			intI1_R	gi|156138682|dbj|AB355131.1|	18	264	247	2.4	36.2	18	Uncultured bacterium IntI gene for integron integrase, partial cds, clone: Tokyo.Bay.integrase-1
					aada1_YongMUD_F	gi|156448012|gb|EU014075.1|	20	2170	2189	0.16	40.1	20	Acinetobacter berezinae strain YMC 06/10/R1547-VIM-2 class I integron DNA integrase (intI1) gene, partial cds, metallo-beta-lactamase VIM-2 (blaVIM-2), aminoglycoside acetyltransferase-6' type I (aacA7), and aminoglycoside 3'-adenylytransferase (aadA1) genes, complete cds, and quaternary ammonium compound-resistance protein (qacEdelta1) gene, partial cds
		R			aada1_YongMUD_R	gi|156448012|gb|EU014075.1|	20	2346	2327	0.16	40.1	20	Acinetobacter berezinae strain YMC 06/10/R1547-VIM-2 class I integron DNA integrase (intI1) gene, partial cds, metallo-beta-lactamase VIM-2 (blaVIM-2), aminoglycoside acetyltransferase-6' type I (aacA7), and aminoglycoside 3'-adenylytransferase (aadA1) genes, complete cds, and quaternary ammonium compound-resistance protein (qacEdelta1) gene, partial cds
					aada1_YongMUD_F	gi|156523808|gb|EF688561.1|	20	2040	2059	0.16	40.1	20	Cloning vector pHB576, complete sequence
		R			aada1_YongMUD_R	gi|156523808|gb|EF688561.1|	20	2216	2197	0.16	40.1	20	Cloning vector pHB576, complete sequence
					aada1_YongMUD_F	gi|156621295|gb|EU091084.1|	20	1148	1167	0.16	40.1	20	Enterobacter cloacae strain E701 complex class I In132::ISCR1::qnrB10 integron, partial sequence
		R			aada1_YongMUD_R	gi|156621295|gb|EU091084.1|	20	1324	1305	0.16	40.1	20	Enterobacter cloacae strain E701 complex class I In132::ISCR1::qnrB10 integron, partial sequence
					ARG53_sul1_F	gi|156621295|gb|EU091084.1|	20	2661	2680	0.16	40.1	20	Enterobacter cloacae strain E701 complex class I In132::ISCR1::qnrB10 integron, partial sequence
		R			ARG53_sul1_R	gi|156621295|gb|EU091084.1|	20	2898	2879	0.16	40.1	20	Enterobacter cloacae strain E701 complex class I In132::ISCR1::qnrB10 integron, partial sequence
					aada1_YongMUD_F	gi|156628011|gb|EF539213.1|	20	216	235	0.16	40.1	20	Vibrio cholerae strain VO222 class I integron aminoglycoside-3'-adenyltransferase (aadA1) gene, complete cds
		R			aada1_YongMUD_R	gi|156628011|gb|EF539213.1|	20	392	373	0.16	40.1	20	Vibrio cholerae strain VO222 class I integron aminoglycoside-3'-adenyltransferase (aadA1) gene, complete cds
					aac1_F	gi|156628013|gb|EF539214.1|	20	85	104	0.16	40.1	20	Vibrio cholerae strain VO224 class I integron aminoglycoside-3'-adenyltransferase (aadA2) gene, complete cds
		R			aac1_R	gi|156628013|gb|EF539214.1|	20	246	227	0.16	40.1	20	Vibrio cholerae strain VO224 class I integron aminoglycoside-3'-adenyltransferase (aadA2) gene, complete cds
					aada1_YongMUD_F	gi|156788182|gb|EU052800.1|	20	1156	1175	0.16	40.1	20	Enterobacter cloacae strain E705 complex class I integron In131::ISCR1::qnrB10, partial sequence
		R			aada1_YongMUD_R	gi|156788182|gb|EU052800.1|	20	1332	1313	0.16	40.1	20	Enterobacter cloacae strain E705 complex class I integron In131::ISCR1::qnrB10, partial sequence
					ARG53_sul1_F	gi|156788182|gb|EU052800.1|	20	2669	2688	0.16	40.1	20	Enterobacter cloacae strain E705 complex class I integron In131::ISCR1::qnrB10, partial sequence
		R			ARG53_sul1_R	gi|156788182|gb|EU052800.1|	20	2906	2887	0.16	40.1	20	Enterobacter cloacae strain E705 complex class I integron In131::ISCR1::qnrB10, partial sequence
					aada1_YongMUD_F	gi|156915115|gb|EF634237.1|	20	1457	1476	0.16	40.1	20	Shigella flexneri strain H24 class II integron dehydrofolate reductase type I (dfrA1), streptothricin acetyltransferase (sat1), and streptomycin 3''-adenyltransferase (aadA1) genes, complete cds
		R			aada1_YongMUD_R	gi|156915115|gb|EF634237.1|	20	1633	1614	0.16	40.1	20	Shigella flexneri strain H24 class II integron dehydrofolate reductase type I (dfrA1), streptothricin acetyltransferase (sat1), and streptomycin 3''-adenyltransferase (aadA1) genes, complete cds
					aada1_YongMUD_F	gi|156915119|gb|EF634238.1|	20	668	687	0.16	40.1	20	Shigella flexneri strain N8 class I integron dehydrofolate reductase type I (dfrA1) and aminoglycoside adenylyltransferase (aadA1) genes, partial cds
		R			aada1_YongMUD_R	gi|156915119|gb|EF634238.1|	20	844	825	0.16	40.1	20	Shigella flexneri strain N8 class I integron dehydrofolate reductase type I (dfrA1) and aminoglycoside adenylyltransferase (aadA1) genes, partial cds
					aac1_F	gi|157063014|gb|EU118119.1|	20	113	132	0.16	40.1	20	Salmonella enterica subsp. enterica serovar Stanley class 1 integron AadA2 (aadA2) and LnuF (lnuF) genes, complete cds
		R			aac1_R	gi|157063014|gb|EU118119.1|	20	274	255	0.16	40.1	20	Salmonella enterica subsp. enterica serovar Stanley class 1 integron AadA2 (aadA2) and LnuF (lnuF) genes, complete cds
					ARG20_EmrY_R	gi|157065147|gb|CP000802.1|	20	2512701	2512720	0.16	40.1	20	Escherichia coli HS, complete genome
		R			ARG20_EmrY_F	gi|157065147|gb|CP000802.1|	20	2512934	2512915	0.16	40.1	20	Escherichia coli HS, complete genome
					acrD_MUD_F	gi|157065147|gb|CP000802.1|	20	2610264	2610283	0.16	40.1	20	Escherichia coli HS, complete genome
		R			acrD_MUD_R	gi|157065147|gb|CP000802.1|	20	2610496	2610477	0.16	40.1	20	Escherichia coli HS, complete genome
					ARG25_mdtF_R	gi|157065147|gb|CP000802.1|	20	3703051	3703070	0.16	40.1	20	Escherichia coli HS, complete genome
		R			ARG25_mdtF_F	gi|157065147|gb|CP000802.1|	20	3703256	3703237	0.16	40.1	20	Escherichia coli HS, complete genome
					ARG50_soxR_F	gi|157065147|gb|CP000802.1|	20	4309366	4309385	0.16	40.1	20	Escherichia coli HS, complete genome
		R			ARG50_soxR_R	gi|157065147|gb|CP000802.1|	20	4309608	4309589	0.16	40.1	20	Escherichia coli HS, complete genome
					ARG52_strB_F	gi|157076665|gb|CP000798.1|	20	3684	3703	0.16	40.1	20	Escherichia coli E24377A plasmid pETEC_6, complete sequence
					ARG51_strA_R	gi|157076665|gb|CP000798.1|	20	4757	4776	0.16	40.1	20	Escherichia coli E24377A plasmid pETEC_6, complete sequence
		R			ARG51_strA_F	gi|157076665|gb|CP000798.1|	20	4973	4954	0.16	40.1	20	Escherichia coli E24377A plasmid pETEC_6, complete sequence
					ARG54_sul2_F	gi|157076665|gb|CP000798.1|	20	5619	5638	0.16	40.1	20	Escherichia coli E24377A plasmid pETEC_6, complete sequence
		R			ARG54_sul2_R	gi|157076665|gb|CP000798.1|	20	5867	5848	0.16	40.1	20	Escherichia coli E24377A plasmid pETEC_6, complete sequence
					ARG20_EmrY_R	gi|157076741|gb|CP000800.1|	20	2644805	2644824	0.16	40.1	20	Escherichia coli E24377A, complete genome
		R			ARG20_EmrY_F	gi|157076741|gb|CP000800.1|	20	2645038	2645019	0.16	40.1	20	Escherichia coli E24377A, complete genome
		R			acrD_MUD_R	gi|157076741|gb|CP000800.1|	20	2738419	2738400	0.16	40.1	20	Escherichia coli E24377A, complete genome
		R			ARG25_mdtF_F	gi|157076741|gb|CP000800.1|	20	3973756	3973737	0.16	40.1	20	Escherichia coli E24377A, complete genome
					ARG50_soxR_F	gi|157076741|gb|CP000800.1|	20	4616685	4616704	0.16	40.1	20	Escherichia coli E24377A, complete genome
		R			ARG50_soxR_R	gi|157076741|gb|CP000800.1|	20	4616927	4616908	0.16	40.1	20	Escherichia coli E24377A, complete genome
					aac1_F	gi|157091899|gb|EU116441.1|	20	1272	1291	0.16	40.1	20	Vibrio cholerae strain 0017 class 1 integron dihydrofolate reductase (dfrA14), ADP-ribosylating transferase (aar-2), and aminoglycoside adenylyltransferase (aadA3C) genes, complete cds
		R			aac1_R	gi|157091899|gb|EU116441.1|	20	1433	1414	0.16	40.1	20	Vibrio cholerae strain 0017 class 1 integron dihydrofolate reductase (dfrA14), ADP-ribosylating transferase (aar-2), and aminoglycoside adenylyltransferase (aadA3C) genes, complete cds
					ARG53_sul1_F	gi|157139467|gb|EU117158.1|	20	2720	2739	0.16	40.1	20	Klebsiella pneumoniae strain K283 class 1 InK283 integron, complete cds
		R			ARG53_sul1_R	gi|157139467|gb|EU117158.1|	20	2957	2938	0.16	40.1	20	Klebsiella pneumoniae strain K283 class 1 InK283 integron, complete cds
					intI1_R	gi|157168020|gb|EF636461.1|	18	177	194	2.4	36.2	18	Klebsiella pneumoniae strain M7943 complex class I integron In37::ISCR1::qnrB6, partial sequence
		R			intI1_F	gi|157168020|gb|EF636461.1|	20	372	353	0.16	40.1	20	Klebsiella pneumoniae strain M7943 complex class I integron In37::ISCR1::qnrB6, partial sequence
					ARG53_sul1_F	gi|157168020|gb|EF636461.1|	20	4834	4853	0.16	40.1	20	Klebsiella pneumoniae strain M7943 complex class I integron In37::ISCR1::qnrB6, partial sequence
		R			ARG53_sul1_R	gi|157168020|gb|EF636461.1|	20	5071	5052	0.16	40.1	20	Klebsiella pneumoniae strain M7943 complex class I integron In37::ISCR1::qnrB6, partial sequence
					aac1_F	gi|157674381|gb|EU006711.1|	20	1580	1599	0.16	40.1	20	Proteus mirabilis strain C04014 class 1 integron IntI1 (intI1) gene, partial cds, beta-lactamase PSE-1 (blaPSE-1) and AadA2 (aadA2) genes, complete cds, and QacEdelta1 (qacEdelta1) gene, partial cds
		R			aac1_R	gi|157674381|gb|EU006711.1|	20	1741	1722	0.16	40.1	20	Proteus mirabilis strain C04014 class 1 integron IntI1 (intI1) gene, partial cds, beta-lactamase PSE-1 (blaPSE-1) and AadA2 (aadA2) genes, complete cds, and QacEdelta1 (qacEdelta1) gene, partial cds
					aada1_YongMUD_R	gi|157955299|gb|EU034638.1|	20	2270	2289	0.16	40.1	20	Triparental mating vector pCD13SK-Flp-oriT, complete sequence
		R			aada1_YongMUD_F	gi|157955299|gb|EU034638.1|	20	2446	2427	0.16	40.1	20	Triparental mating vector pCD13SK-Flp-oriT, complete sequence
					intI1_F	gi|157955299|gb|EU034638.1|	20	3266	3285	0.16	40.1	20	Triparental mating vector pCD13SK-Flp-oriT, complete sequence
		R			ARG54_sul2_F	gi|15824404|gb|AF303375.1|AF303375	20	395	376	0.16	40.1	20	Actinobacillus pleuropneumoniae plasmid pTYM1, complete sequence
					ARG51_strA_F	gi|15824404|gb|AF303375.1|AF303375	20	1003	1022	0.16	40.1	20	Actinobacillus pleuropneumoniae plasmid pTYM1, complete sequence
		R			ARG51_strA_R	gi|15824404|gb|AF303375.1|AF303375	20	1219	1200	0.16	40.1	20	Actinobacillus pleuropneumoniae plasmid pTYM1, complete sequence
					aada1_YongMUD_F	gi|158392527|dbj|AB364163.1|	20	5045	5064	0.16	40.1	20	Gateway binary vector R4pGWB401 DNA, complete sequence
		R			aada1_YongMUD_R	gi|158392527|dbj|AB364163.1|	20	5221	5202	0.16	40.1	20	Gateway binary vector R4pGWB401 DNA, complete sequence
					aada1_YongMUD_F	gi|158392531|dbj|AB364164.1|	20	5774	5793	0.16	40.1	20	Gateway binary vector R4pGWB404 DNA, complete sequence
		R			aada1_YongMUD_R	gi|158392531|dbj|AB364164.1|	20	5950	5931	0.16	40.1	20	Gateway binary vector R4pGWB404 DNA, complete sequence
					aada1_YongMUD_F	gi|158392536|dbj|AB364165.1|	20	5063	5082	0.16	40.1	20	Gateway binary vector R4pGWB407 DNA, complete sequence
		R			aada1_YongMUD_R	gi|158392536|dbj|AB364165.1|	20	5239	5220	0.16	40.1	20	Gateway binary vector R4pGWB407 DNA, complete sequence
					aada1_YongMUD_F	gi|158392540|dbj|AB364166.1|	20	5069	5088	0.16	40.1	20	Gateway binary vector R4pGWB410 DNA, complete sequence
		R			aada1_YongMUD_R	gi|158392540|dbj|AB364166.1|	20	5245	5226	0.16	40.1	20	Gateway binary vector R4pGWB410 DNA, complete sequence
					aada1_YongMUD_F	gi|158392544|dbj|AB364167.1|	20	5165	5184	0.16	40.1	20	Gateway binary vector R4pGWB413 DNA, complete sequence
		R			aada1_YongMUD_R	gi|158392544|dbj|AB364167.1|	20	5341	5322	0.16	40.1	20	Gateway binary vector R4pGWB413 DNA, complete sequence
					aada1_YongMUD_F	gi|158392548|dbj|AB364168.1|	20	5216	5235	0.16	40.1	20	Gateway binary vector R4pGWB416 DNA, complete sequence
		R			aada1_YongMUD_R	gi|158392548|dbj|AB364168.1|	20	5392	5373	0.16	40.1	20	Gateway binary vector R4pGWB416 DNA, complete sequence
					aada1_YongMUD_F	gi|158392552|dbj|AB364169.1|	20	5447	5466	0.16	40.1	20	Gateway binary vector R4pGWB419 DNA, complete sequence
		R			aada1_YongMUD_R	gi|158392552|dbj|AB364169.1|	20	5623	5604	0.16	40.1	20	Gateway binary vector R4pGWB419 DNA, complete sequence
					aada1_YongMUD_F	gi|158392556|dbj|AB364170.1|	20	5723	5742	0.16	40.1	20	Gateway binary vector R4pGWB422 DNA, complete sequence
		R			aada1_YongMUD_R	gi|158392556|dbj|AB364170.1|	20	5899	5880	0.16	40.1	20	Gateway binary vector R4pGWB422 DNA, complete sequence
					aada1_YongMUD_F	gi|158392560|dbj|AB364171.1|	20	5078	5097	0.16	40.1	20	Gateway binary vector R4pGWB425 DNA, complete sequence
		R			aada1_YongMUD_R	gi|158392560|dbj|AB364171.1|	20	5254	5235	0.16	40.1	20	Gateway binary vector R4pGWB425 DNA, complete sequence
					aada1_YongMUD_F	gi|158392564|dbj|AB364172.1|	20	5591	5610	0.16	40.1	20	Gateway binary vector R4pGWB428 DNA, complete sequence
		R			aada1_YongMUD_R	gi|158392564|dbj|AB364172.1|	20	5767	5748	0.16	40.1	20	Gateway binary vector R4pGWB428 DNA, complete sequence
					aada1_YongMUD_F	gi|158392568|dbj|AB364173.1|	20	6857	6876	0.16	40.1	20	Gateway binary vector R4pGWB433 DNA, complete sequence
		R			aada1_YongMUD_R	gi|158392568|dbj|AB364173.1|	20	7033	7014	0.16	40.1	20	Gateway binary vector R4pGWB433 DNA, complete sequence
					aada1_YongMUD_F	gi|158392573|dbj|AB364174.1|	20	6698	6717	0.16	40.1	20	Gateway binary vector R4pGWB435 DNA, complete sequence
		R			aada1_YongMUD_R	gi|158392573|dbj|AB364174.1|	20	6874	6855	0.16	40.1	20	Gateway binary vector R4pGWB435 DNA, complete sequence
					aada1_YongMUD_F	gi|158392578|dbj|AB364175.1|	20	5762	5781	0.16	40.1	20	Gateway binary vector R4pGWB440 DNA, complete sequence
		R			aada1_YongMUD_R	gi|158392578|dbj|AB364175.1|	20	5938	5919	0.16	40.1	20	Gateway binary vector R4pGWB440 DNA, complete sequence
					aada1_YongMUD_F	gi|158392582|dbj|AB364176.1|	20	5762	5781	0.16	40.1	20	Gateway binary vector R4pGWB443 DNA, complete sequence
		R			aada1_YongMUD_R	gi|158392582|dbj|AB364176.1|	20	5938	5919	0.16	40.1	20	Gateway binary vector R4pGWB443 DNA, complete sequence
					aada1_YongMUD_F	gi|158392586|dbj|AB364177.1|	20	5762	5781	0.16	40.1	20	Gateway binary vector R4pGWB450 DNA, complete sequence
		R			aada1_YongMUD_R	gi|158392586|dbj|AB364177.1|	20	5938	5919	0.16	40.1	20	Gateway binary vector R4pGWB450 DNA, complete sequence
					aada1_YongMUD_F	gi|158392591|dbj|AB364178.1|	20	5723	5742	0.16	40.1	20	Gateway binary vector R4pGWB453 DNA, complete sequence
		R			aada1_YongMUD_R	gi|158392591|dbj|AB364178.1|	20	5899	5880	0.16	40.1	20	Gateway binary vector R4pGWB453 DNA, complete sequence
					aada1_YongMUD_F	gi|158392596|dbj|AB364179.1|	20	5366	5385	0.16	40.1	20	Gateway binary vector R4pGWB501 DNA, complete sequence
		R			aada1_YongMUD_R	gi|158392596|dbj|AB364179.1|	20	5542	5523	0.16	40.1	20	Gateway binary vector R4pGWB501 DNA, complete sequence
					aada1_YongMUD_F	gi|158392600|dbj|AB364180.1|	20	6095	6114	0.16	40.1	20	Gateway binary vector R4pGWB504 DNA, complete sequence
		R			aada1_YongMUD_R	gi|158392600|dbj|AB364180.1|	20	6271	6252	0.16	40.1	20	Gateway binary vector R4pGWB504 DNA, complete sequence
					aada1_YongMUD_F	gi|158392605|dbj|AB364181.1|	20	5384	5403	0.16	40.1	20	Gateway binary vector R4pGWB507 DNA, complete sequence
		R			aada1_YongMUD_R	gi|158392605|dbj|AB364181.1|	20	5560	5541	0.16	40.1	20	Gateway binary vector R4pGWB507 DNA, complete sequence
					aada1_YongMUD_F	gi|158392609|dbj|AB364182.1|	20	5390	5409	0.16	40.1	20	Gateway binary vector R4pGWB510 DNA, complete sequence
		R			aada1_YongMUD_R	gi|158392609|dbj|AB364182.1|	20	5566	5547	0.16	40.1	20	Gateway binary vector R4pGWB510 DNA, complete sequence
					aada1_YongMUD_F	gi|158392613|dbj|AB364183.1|	20	5486	5505	0.16	40.1	20	Gateway binary vector R4pGWB513 DNA, complete sequence
		R			aada1_YongMUD_R	gi|158392613|dbj|AB364183.1|	20	5662	5643	0.16	40.1	20	Gateway binary vector R4pGWB513 DNA, complete sequence
					aada1_YongMUD_F	gi|158392617|dbj|AB364184.1|	20	5537	5556	0.16	40.1	20	Gateway binary vector R4pGWB516 DNA, complete sequence
		R			aada1_YongMUD_R	gi|158392617|dbj|AB364184.1|	20	5713	5694	0.16	40.1	20	Gateway binary vector R4pGWB516 DNA, complete sequence
					aada1_YongMUD_F	gi|158392621|dbj|AB364185.1|	20	5768	5787	0.16	40.1	20	Gateway binary vector R4pGWB519 DNA, complete sequence
		R			aada1_YongMUD_R	gi|158392621|dbj|AB364185.1|	20	5944	5925	0.16	40.1	20	Gateway binary vector R4pGWB519 DNA, complete sequence
					aada1_YongMUD_F	gi|158392625|dbj|AB364186.1|	20	6044	6063	0.16	40.1	20	Gateway binary vector R4pGWB522 DNA, complete sequence
		R			aada1_YongMUD_R	gi|158392625|dbj|AB364186.1|	20	6220	6201	0.16	40.1	20	Gateway binary vector R4pGWB522 DNA, complete sequence
					aada1_YongMUD_F	gi|158392629|dbj|AB364187.1|	20	5399	5418	0.16	40.1	20	Gateway binary vector R4pGWB525 DNA, complete sequence
		R			aada1_YongMUD_R	gi|158392629|dbj|AB364187.1|	20	5575	5556	0.16	40.1	20	Gateway binary vector R4pGWB525 DNA, complete sequence
					aada1_YongMUD_F	gi|158392633|dbj|AB364188.1|	20	5912	5931	0.16	40.1	20	Gateway binary vector R4pGWB528 DNA, complete sequence
		R			aada1_YongMUD_R	gi|158392633|dbj|AB364188.1|	20	6088	6069	0.16	40.1	20	Gateway binary vector R4pGWB528 DNA, complete sequence
					aada1_YongMUD_F	gi|158392637|dbj|AB364189.1|	20	7178	7197	0.16	40.1	20	Gateway binary vector R4pGWB533 DNA, complete sequence
		R			aada1_YongMUD_R	gi|158392637|dbj|AB364189.1|	20	7354	7335	0.16	40.1	20	Gateway binary vector R4pGWB533 DNA, complete sequence
					aada1_YongMUD_F	gi|158392642|dbj|AB364190.1|	20	7019	7038	0.16	40.1	20	Gateway binary vector R4pGWB535 DNA, complete sequence
		R			aada1_YongMUD_R	gi|158392642|dbj|AB364190.1|	20	7195	7176	0.16	40.1	20	Gateway binary vector R4pGWB535 DNA, complete sequence
					aada1_YongMUD_F	gi|158392647|dbj|AB364191.1|	20	6083	6102	0.16	40.1	20	Gateway binary vector R4pGWB540 DNA, complete sequence
		R			aada1_YongMUD_R	gi|158392647|dbj|AB364191.1|	20	6259	6240	0.16	40.1	20	Gateway binary vector R4pGWB540 DNA, complete sequence
					aada1_YongMUD_F	gi|158392651|dbj|AB364192.1|	20	6083	6102	0.16	40.1	20	Gateway binary vector R4pGWB543 DNA, complete sequence
		R			aada1_YongMUD_R	gi|158392651|dbj|AB364192.1|	20	6259	6240	0.16	40.1	20	Gateway binary vector R4pGWB543 DNA, complete sequence
					aada1_YongMUD_F	gi|158392655|dbj|AB364193.1|	20	6083	6102	0.16	40.1	20	Gateway binary vector R4pGWB550 DNA, complete sequence
		R			aada1_YongMUD_R	gi|158392655|dbj|AB364193.1|	20	6259	6240	0.16	40.1	20	Gateway binary vector R4pGWB550 DNA, complete sequence
					aada1_YongMUD_F	gi|158392660|dbj|AB364194.1|	20	6044	6063	0.16	40.1	20	Gateway binary vector R4pGWB553 DNA, complete sequence
		R			aada1_YongMUD_R	gi|158392660|dbj|AB364194.1|	20	6220	6201	0.16	40.1	20	Gateway binary vector R4pGWB553 DNA, complete sequence
		R			ARG54_sul2_F	gi|158452563|gb|EF646764.1|	20	206	187	0.16	40.1	20	Escherichia coli Sul2 (sul2) gene, partial cds; GlmM (glmM), StrB (strB), and StrA (strA) genes, complete cds; transposon Tn10 TnpR (tnpR), TetD (tetD), TetC (tetC), TetB (tetB), TetR (tetR), YbdA (ybdA), YbeA (ybeA), YbeB (ybeB), YbfA (ybfA), and TnpL (tnpL) genes, complete cds; and StrA (strA) and StrB (strB) genes, complete cds
					ARG52_strB_F	gi|158452563|gb|EF646764.1|	20	1838	1857	0.16	40.1	20	Escherichia coli Sul2 (sul2) gene, partial cds; GlmM (glmM), StrB (strB), and StrA (strA) genes, complete cds; transposon Tn10 TnpR (tnpR), TetD (tetD), TetC (tetC), TetB (tetB), TetR (tetR), YbdA (ybdA), YbeA (ybeA), YbeB (ybeB), YbfA (ybfA), and TnpL (tnpL) genes, complete cds; and StrA (strA) and StrB (strB) genes, complete cds
					ARG51_strA_R	gi|158452563|gb|EF646764.1|	20	2911	2930	0.16	40.1	20	Escherichia coli Sul2 (sul2) gene, partial cds; GlmM (glmM), StrB (strB), and StrA (strA) genes, complete cds; transposon Tn10 TnpR (tnpR), TetD (tetD), TetC (tetC), TetB (tetB), TetR (tetR), YbdA (ybdA), YbeA (ybeA), YbeB (ybeB), YbfA (ybfA), and TnpL (tnpL) genes, complete cds; and StrA (strA) and StrB (strB) genes, complete cds
		R			ARG51_strA_F	gi|158452563|gb|EF646764.1|	20	3127	3108	0.16	40.1	20	Escherichia coli Sul2 (sul2) gene, partial cds; GlmM (glmM), StrB (strB), and StrA (strA) genes, complete cds; transposon Tn10 TnpR (tnpR), TetD (tetD), TetC (tetC), TetB (tetB), TetR (tetR), YbdA (ybdA), YbeA (ybeA), YbeB (ybeB), YbfA (ybfA), and TnpL (tnpL) genes, complete cds; and StrA (strA) and StrB (strB) genes, complete cds
					ARG51_strA_F	gi|158452563|gb|EF646764.1|	20	12707	12726	0.16	40.1	20	Escherichia coli Sul2 (sul2) gene, partial cds; GlmM (glmM), StrB (strB), and StrA (strA) genes, complete cds; transposon Tn10 TnpR (tnpR), TetD (tetD), TetC (tetC), TetB (tetB), TetR (tetR), YbdA (ybdA), YbeA (ybeA), YbeB (ybeB), YbfA (ybfA), and TnpL (tnpL) genes, complete cds; and StrA (strA) and StrB (strB) genes, complete cds
		R			ARG51_strA_R	gi|158452563|gb|EF646764.1|	20	12923	12904	0.16	40.1	20	Escherichia coli Sul2 (sul2) gene, partial cds; GlmM (glmM), StrB (strB), and StrA (strA) genes, complete cds; transposon Tn10 TnpR (tnpR), TetD (tetD), TetC (tetC), TetB (tetB), TetR (tetR), YbdA (ybdA), YbeA (ybeA), YbeB (ybeB), YbfA (ybfA), and TnpL (tnpL) genes, complete cds; and StrA (strA) and StrB (strB) genes, complete cds
		R			ARG52_strB_F	gi|158452563|gb|EF646764.1|	20	13972	13953	0.16	40.1	20	Escherichia coli Sul2 (sul2) gene, partial cds; GlmM (glmM), StrB (strB), and StrA (strA) genes, complete cds; transposon Tn10 TnpR (tnpR), TetD (tetD), TetC (tetC), TetB (tetB), TetR (tetR), YbdA (ybdA), YbeA (ybeA), YbeB (ybeB), YbfA (ybfA), and TnpL (tnpL) genes, complete cds; and StrA (strA) and StrB (strB) genes, complete cds
					aada1_YongMUD_F	gi|158516819|gb|EU161567.1|	20	11010	11029	0.16	40.1	20	Binary vector pIPKb001, complete sequence
		R			aada1_YongMUD_R	gi|158516819|gb|EU161567.1|	20	11186	11167	0.16	40.1	20	Binary vector pIPKb001, complete sequence
					aada1_YongMUD_F	gi|158516824|gb|EU161568.1|	20	12522	12541	0.16	40.1	20	Binary vector pIPKb002, complete sequence
		R			aada1_YongMUD_R	gi|158516824|gb|EU161568.1|	20	12698	12679	0.16	40.1	20	Binary vector pIPKb002, complete sequence
					aada1_YongMUD_F	gi|158516829|gb|EU161569.1|	20	12393	12412	0.16	40.1	20	Binary vector pIPKb003, complete sequence
		R			aada1_YongMUD_R	gi|158516829|gb|EU161569.1|	20	12569	12550	0.16	40.1	20	Binary vector pIPKb003, complete sequence
					aada1_YongMUD_F	gi|158516834|gb|EU161570.1|	20	11868	11887	0.16	40.1	20	Binary vector pIPKb004, complete sequence
		R			aada1_YongMUD_R	gi|158516834|gb|EU161570.1|	20	12044	12025	0.16	40.1	20	Binary vector pIPKb004, complete sequence
					aada1_YongMUD_F	gi|158516839|gb|EU161571.1|	20	13610	13629	0.16	40.1	20	Binary vector pIPKb005, complete sequence
		R			aada1_YongMUD_R	gi|158516839|gb|EU161571.1|	20	13786	13767	0.16	40.1	20	Binary vector pIPKb005, complete sequence
					aada1_YongMUD_F	gi|158516844|gb|EU161572.1|	20	13013	13032	0.16	40.1	20	Binary vector pIPKb006, complete sequence
		R			aada1_YongMUD_R	gi|158516844|gb|EU161572.1|	20	13189	13170	0.16	40.1	20	Binary vector pIPKb006, complete sequence
					aada1_YongMUD_F	gi|158516851|gb|EU161573.1|	20	14522	14541	0.16	40.1	20	Binary vector pIPKb007, complete sequence
		R			aada1_YongMUD_R	gi|158516851|gb|EU161573.1|	20	14698	14679	0.16	40.1	20	Binary vector pIPKb007, complete sequence
					aada1_YongMUD_F	gi|158516858|gb|EU161574.1|	20	14365	14384	0.16	40.1	20	Binary vector pIPKb008, complete sequence
		R			aada1_YongMUD_R	gi|158516858|gb|EU161574.1|	20	14541	14522	0.16	40.1	20	Binary vector pIPKb008, complete sequence
					aada1_YongMUD_F	gi|158516865|gb|EU161575.1|	20	13838	13857	0.16	40.1	20	Binary vector pIPKb009, complete sequence
		R			aada1_YongMUD_R	gi|158516865|gb|EU161575.1|	20	14014	13995	0.16	40.1	20	Binary vector pIPKb009, complete sequence
					aada1_YongMUD_F	gi|158516872|gb|EU161576.1|	20	15538	15557	0.16	40.1	20	Binary vector pIPKb010, complete sequence
		R			aada1_YongMUD_R	gi|158516872|gb|EU161576.1|	20	15714	15695	0.16	40.1	20	Binary vector pIPKb010, complete sequence
					intI3_R	gi|15866615|gb|AF416297.1|	19	821	839	0.62	38.2	19	Serratia marcescens class 3 integron, partial sequence
		R			intI3_F	gi|15866615|gb|AF416297.1|	19	958	940	0.62	38.2	19	Serratia marcescens class 3 integron, partial sequence
					aada1_YongMUD_F	gi|15982218|emb|AJ311874.1|	20	8743	8762	0.16	40.1	20	Cloning vector pHELLSGATE
		R			aada1_YongMUD_R	gi|15982218|emb|AJ311874.1|	20	8919	8900	0.16	40.1	20	Cloning vector pHELLSGATE
					ARG53_sul1_F	gi|15983740|gb|AY047357.1|	20	435	454	0.16	40.1	20	Salmonella typhimurium defective class 1 integron dihydropteroate synthetase (sul3) gene, complete cds
		R			ARG53_sul1_R	gi|15983740|gb|AY047357.1|	20	672	653	0.16	40.1	20	Salmonella typhimurium defective class 1 integron dihydropteroate synthetase (sul3) gene, complete cds
					ARG54_sul2_R	gi|159885254|dbj|AB366440.1|	20	82748	82767	0.16	40.1	20	Salmonella enterica subsp. enterica serovar Choleraesuis plasmid pMAK1 DNA, complete genome, strain: L-2454
		R			ARG54_sul2_F	gi|159885254|dbj|AB366440.1|	20	82996	82977	0.16	40.1	20	Salmonella enterica subsp. enterica serovar Choleraesuis plasmid pMAK1 DNA, complete genome, strain: L-2454
					ARG51_strA_F	gi|159885254|dbj|AB366440.1|	20	83642	83661	0.16	40.1	20	Salmonella enterica subsp. enterica serovar Choleraesuis plasmid pMAK1 DNA, complete genome, strain: L-2454
		R			ARG51_strA_R	gi|159885254|dbj|AB366440.1|	20	83858	83839	0.16	40.1	20	Salmonella enterica subsp. enterica serovar Choleraesuis plasmid pMAK1 DNA, complete genome, strain: L-2454
		R			ARG52_strB_F	gi|159885254|dbj|AB366440.1|	20	84931	84912	0.16	40.1	20	Salmonella enterica subsp. enterica serovar Choleraesuis plasmid pMAK1 DNA, complete genome, strain: L-2454
					intI1_R	gi|159885254|dbj|AB366440.1|	18	86301	86318	2.4	36.2	18	Salmonella enterica subsp. enterica serovar Choleraesuis plasmid pMAK1 DNA, complete genome, strain: L-2454
		R			intI1_F	gi|159885254|dbj|AB366440.1|	20	86496	86477	0.16	40.1	20	Salmonella enterica subsp. enterica serovar Choleraesuis plasmid pMAK1 DNA, complete genome, strain: L-2454
		R			aac1_R	gi|159885254|dbj|AB366440.1|	20	88241	88222	0.16	40.1	20	Salmonella enterica subsp. enterica serovar Choleraesuis plasmid pMAK1 DNA, complete genome, strain: L-2454
					ARG53_sul1_F	gi|159885254|dbj|AB366440.1|	20	89730	89749	0.16	40.1	20	Salmonella enterica subsp. enterica serovar Choleraesuis plasmid pMAK1 DNA, complete genome, strain: L-2454
		R			ARG53_sul1_R	gi|159885254|dbj|AB366440.1|	20	89967	89948	0.16	40.1	20	Salmonella enterica subsp. enterica serovar Choleraesuis plasmid pMAK1 DNA, complete genome, strain: L-2454
					ARG51_strA_F	gi|159885477|dbj|AB366441.1|	20	22496	22515	0.16	40.1	20	Salmonella enterica subsp. enterica serovar Dublin plasmid pMAK2 DNA, complete genome, strain: L-789
		R			ARG51_strA_R	gi|159885477|dbj|AB366441.1|	20	22712	22693	0.16	40.1	20	Salmonella enterica subsp. enterica serovar Dublin plasmid pMAK2 DNA, complete genome, strain: L-789
		R			ARG52_strB_F	gi|159885477|dbj|AB366441.1|	20	23785	23766	0.16	40.1	20	Salmonella enterica subsp. enterica serovar Dublin plasmid pMAK2 DNA, complete genome, strain: L-789
					intI1_R	gi|159885530|dbj|AB366442.1|	18	29963	29980	2.4	36.2	18	Salmonella enterica subsp. enterica serovar Dublin plasmid pMAK3 DNA, complete genome, strain: L-2156
		R			intI1_F	gi|159885530|dbj|AB366442.1|	20	30158	30139	0.16	40.1	20	Salmonella enterica subsp. enterica serovar Dublin plasmid pMAK3 DNA, complete genome, strain: L-2156
		R			aac1_R	gi|159885530|dbj|AB366442.1|	20	31646	31627	0.16	40.1	20	Salmonella enterica subsp. enterica serovar Dublin plasmid pMAK3 DNA, complete genome, strain: L-2156
					ARG53_sul1_F	gi|159885530|dbj|AB366442.1|	20	33135	33154	0.16	40.1	20	Salmonella enterica subsp. enterica serovar Dublin plasmid pMAK3 DNA, complete genome, strain: L-2156
		R			ARG53_sul1_R	gi|159885530|dbj|AB366442.1|	20	33372	33353	0.16	40.1	20	Salmonella enterica subsp. enterica serovar Dublin plasmid pMAK3 DNA, complete genome, strain: L-2156
					ARG53_sul1_F	gi|159885530|dbj|AB366442.1|	20	38521	38540	0.16	40.1	20	Salmonella enterica subsp. enterica serovar Dublin plasmid pMAK3 DNA, complete genome, strain: L-2156
		R			ARG53_sul1_R	gi|159885530|dbj|AB366442.1|	20	38758	38739	0.16	40.1	20	Salmonella enterica subsp. enterica serovar Dublin plasmid pMAK3 DNA, complete genome, strain: L-2156
					aada1_YongMUD_F	gi|160419733|gb|EU224424.1|	20	2211	2230	0.16	40.1	20	Plastid transformation vector pPRV123Blox, complete sequence
		R			aada1_YongMUD_R	gi|160419733|gb|EU224424.1|	20	2387	2368	0.16	40.1	20	Plastid transformation vector pPRV123Blox, complete sequence
					aada1_YongMUD_F	gi|160419735|gb|EU224425.1|	20	2284	2303	0.16	40.1	20	Plastid transformation vector pPRV123Clox, complete sequence
		R			aada1_YongMUD_R	gi|160419735|gb|EU224425.1|	20	2460	2441	0.16	40.1	20	Plastid transformation vector pPRV123Clox, complete sequence
					aada1_YongMUD_F	gi|160419737|gb|EU224426.1|	20	2252	2271	0.16	40.1	20	Plastid transformation vector pPRV124Clox, complete sequence
		R			aada1_YongMUD_R	gi|160419737|gb|EU224426.1|	20	2428	2409	0.16	40.1	20	Plastid transformation vector pPRV124Clox, complete sequence
					aada1_YongMUD_R	gi|160419739|gb|EU224427.1|	20	3241	3260	0.16	40.1	20	Plastid transformation vector pPRV131A, complete sequence
		R			aada1_YongMUD_F	gi|160419739|gb|EU224427.1|	20	3417	3398	0.16	40.1	20	Plastid transformation vector pPRV131A, complete sequence
					aada1_YongMUD_R	gi|160419741|gb|EU224428.1|	20	3241	3260	0.16	40.1	20	Plastid transformation vector pPRV131B, complete sequence
		R			aada1_YongMUD_F	gi|160419741|gb|EU224428.1|	20	3417	3398	0.16	40.1	20	Plastid transformation vector pPRV131B, complete sequence
					aada1_YongMUD_F	gi|160419743|gb|EU224429.1|	20	1660	1679	0.16	40.1	20	Plastid transformation vector pPRV323Blox, complete sequence
		R			aada1_YongMUD_R	gi|160419743|gb|EU224429.1|	20	1836	1817	0.16	40.1	20	Plastid transformation vector pPRV323Blox, complete sequence
					aada1_YongMUD_F	gi|160419745|gb|EU224430.1|	20	1701	1720	0.16	40.1	20	Plastid transformation vector pPRV324Clox, complete sequence
		R			aada1_YongMUD_R	gi|160419745|gb|EU224430.1|	20	1877	1858	0.16	40.1	20	Plastid transformation vector pPRV324Clox, complete sequence
					aada1_YongMUD_F	gi|160878090|gb|EU200458.1|	20	652	671	0.16	40.1	20	Salmonella enterica subsp. enterica serovar Concord strain 04-7498 class 1 integron, partial sequence
		R			aada1_YongMUD_R	gi|160878090|gb|EU200458.1|	20	828	809	0.16	40.1	20	Salmonella enterica subsp. enterica serovar Concord strain 04-7498 class 1 integron, partial sequence
					intI1_R	gi|161087255|gb|EU219534.1|	18	72527	72544	2.4	36.2	18	Salmonella enterica subsp. enterica serovar Choleraesuis strain OU7519 plasmid pOU7519, complete sequence
		R			intI1_F	gi|161087255|gb|EU219534.1|	20	72722	72703	0.16	40.1	20	Salmonella enterica subsp. enterica serovar Choleraesuis strain OU7519 plasmid pOU7519, complete sequence
					aada1_YongMUD_R	gi|161087255|gb|EU219534.1|	20	81620	81639	0.16	40.1	20	Salmonella enterica subsp. enterica serovar Choleraesuis strain OU7519 plasmid pOU7519, complete sequence
		R			aada1_YongMUD_F	gi|161087255|gb|EU219534.1|	20	81796	81777	0.16	40.1	20	Salmonella enterica subsp. enterica serovar Choleraesuis strain OU7519 plasmid pOU7519, complete sequence
					aac1_R	gi|161087255|gb|EU219534.1|	20	83846	83865	0.16	40.1	20	Salmonella enterica subsp. enterica serovar Choleraesuis strain OU7519 plasmid pOU7519, complete sequence
		R			aac1_F	gi|161087255|gb|EU219534.1|	20	84007	83988	0.16	40.1	20	Salmonella enterica subsp. enterica serovar Choleraesuis strain OU7519 plasmid pOU7519, complete sequence
					intI1_F	gi|161087255|gb|EU219534.1|	20	86313	86332	0.16	40.1	20	Salmonella enterica subsp. enterica serovar Choleraesuis strain OU7519 plasmid pOU7519, complete sequence
		R			intI1_R	gi|161087255|gb|EU219534.1|	18	86508	86491	2.4	36.2	18	Salmonella enterica subsp. enterica serovar Choleraesuis strain OU7519 plasmid pOU7519, complete sequence
					ARG51_strA_F	gi|161087255|gb|EU219534.1|	20	92365	92384	0.16	40.1	20	Salmonella enterica subsp. enterica serovar Choleraesuis strain OU7519 plasmid pOU7519, complete sequence
		R			ARG51_strA_R	gi|161087255|gb|EU219534.1|	20	92581	92562	0.16	40.1	20	Salmonella enterica subsp. enterica serovar Choleraesuis strain OU7519 plasmid pOU7519, complete sequence
					aada1_YongMUD_F	gi|161137399|gb|EU127828.1|	20	1862	1881	0.16	40.1	20	Plastid transformation vector pAPR20 AadA (aadA) and aprotinin precursor, genes, complete cds
		R			aada1_YongMUD_R	gi|161137399|gb|EU127828.1|	20	2038	2019	0.16	40.1	20	Plastid transformation vector pAPR20 AadA (aadA) and aprotinin precursor, genes, complete cds
					aada1_YongMUD_F	gi|161137402|gb|EU127829.1|	20	1862	1881	0.16	40.1	20	Plastid transformation vector pAPR21 AadA (aadA) and aprotinin precursor, genes, complete cds
		R			aada1_YongMUD_R	gi|161137402|gb|EU127829.1|	20	2038	2019	0.16	40.1	20	Plastid transformation vector pAPR21 AadA (aadA) and aprotinin precursor, genes, complete cds
					ARG53_sul1_F	gi|16151138|gb|AY049746.1|	20	764	783	0.16	40.1	20	Salmonella enterica class I integron quaternary ammonium compound and disinfectant resistance protein (qacEdelta), dihydropteroate synthase (sulI), transposase-like protein, and dihydrofolate reductase X (dhfrX) genes, complete cds; and quaternary ammonium and disinfectant resistance protein (qacEdelta) gene, partial cds
		R			ARG53_sul1_R	gi|16151138|gb|AY049746.1|	20	1001	982	0.16	40.1	20	Salmonella enterica class I integron quaternary ammonium compound and disinfectant resistance protein (qacEdelta), dihydropteroate synthase (sulI), transposase-like protein, and dihydrofolate reductase X (dhfrX) genes, complete cds; and quaternary ammonium and disinfectant resistance protein (qacEdelta) gene, partial cds
					aada1_YongMUD_F	gi|161610801|gb|EU089666.1|	20	231	250	0.16	40.1	20	Escherichia coli strain MM.1.9 class 1 integron, partial sequence
		R			aada1_YongMUD_R	gi|161610801|gb|EU089666.1|	20	407	388	0.16	40.1	20	Escherichia coli strain MM.1.9 class 1 integron, partial sequence
					aada1_YongMUD_F	gi|161610805|gb|EU089668.1|	20	808	827	0.16	40.1	20	Escherichia coli strain MM.1.11 class 1 integron, partial sequence
		R			aada1_YongMUD_R	gi|161610805|gb|EU089668.1|	20	984	965	0.16	40.1	20	Escherichia coli strain MM.1.11 class 1 integron, partial sequence
					aada1_YongMUD_F	gi|161610808|gb|EU089669.1|	20	1228	1247	0.16	40.1	20	Escherichia coli strain MM.1.12 class 1 integron, partial sequence
		R			aada1_YongMUD_R	gi|161610808|gb|EU089669.1|	20	1404	1385	0.16	40.1	20	Escherichia coli strain MM.1.12 class 1 integron, partial sequence
					aada1_YongMUD_F	gi|161610815|gb|EU089672.1|	20	1423	1442	0.16	40.1	20	Escherichia coli strain MM.2.1 class 2 integron, partial sequence
		R			aada1_YongMUD_R	gi|161610815|gb|EU089672.1|	20	1599	1580	0.16	40.1	20	Escherichia coli strain MM.2.1 class 2 integron, partial sequence
					aada1_YongMUD_F	gi|161610818|gb|EU089673.1|	20	1800	1819	0.16	40.1	20	Aeromonas sp. MM.2.11 class 2 integron, partial sequence
		R			aada1_YongMUD_R	gi|161610818|gb|EU089673.1|	20	1976	1957	0.16	40.1	20	Aeromonas sp. MM.2.11 class 2 integron, partial sequence
					ARG18_embB_F	gi|1619916|gb|U66560.1|MAU66560	20	6121	6140	0.16	40.1	20	Mycobacterium avium EmbR (embR), EmbA (embA) and EmbB (embB) genes, complete cds
		R			ARG18_embB_R	gi|1619916|gb|U66560.1|MAU66560	20	6315	6296	0.16	40.1	20	Mycobacterium avium EmbR (embR), EmbA (embA) and EmbB (embB) genes, complete cds
					aada1_YongMUD_R	gi|16209146|gb|AY048731.1|	20	1556	1575	0.16	40.1	20	CRIM plasmid pAH144, complete sequence
		R			aada1_YongMUD_F	gi|16209146|gb|AY048731.1|	20	1732	1713	0.16	40.1	20	CRIM plasmid pAH144, complete sequence
					ARG55_tet32_F	gi|162417574|emb|AJ295238.3|	20	1595	1614	0.16	40.1	20	Clostridiaceae bacterium K10 tet(0/32/0) and tet(40) genes for tetracycline resistance proteins
		R			ARG55_tet32_R	gi|162417574|emb|AJ295238.3|	20	1816	1797	0.16	40.1	20	Clostridiaceae bacterium K10 tet(0/32/0) and tet(40) genes for tetracycline resistance proteins
					ARG53_sul1_F	gi|162423670|gb|AY038837.3|	20	2570	2589	0.16	40.1	20	Acinetobacter baumannii type 1 integron IntI gene, partial cds; rifampin ADP-ribosylating transferase (arr-3), aminoglycoside 6'-N-acetyltransferase (aacA4), quaternary ammonium-compound resistance protein (qacEdelta1), and diphydropterorate synthase (sul1) genes, complete cds; and unknown gene
		R			ARG53_sul1_R	gi|162423670|gb|AY038837.3|	20	2807	2788	0.16	40.1	20	Acinetobacter baumannii type 1 integron IntI gene, partial cds; rifampin ADP-ribosylating transferase (arr-3), aminoglycoside 6'-N-acetyltransferase (aacA4), quaternary ammonium-compound resistance protein (qacEdelta1), and diphydropterorate synthase (sul1) genes, complete cds; and unknown gene
					aac1_F	gi|163943612|gb|EU165040.1|	20	656	675	0.16	40.1	20	Pseudomonas aeruginosa strain 05-279 class 1 integron, partial sequence
		R			aac1_R	gi|163943612|gb|EU165040.1|	20	817	798	0.16	40.1	20	Pseudomonas aeruginosa strain 05-279 class 1 integron, partial sequence
					aada1_YongMUD_F	gi|163963004|gb|EU328347.1|	20	2766	2785	0.16	40.1	20	Salmonella enterica subsp. enterica class 1 integron, partial sequence
		R			aada1_YongMUD_R	gi|163963004|gb|EU328347.1|	20	2942	2923	0.16	40.1	20	Salmonella enterica subsp. enterica class 1 integron, partial sequence
					ARG55_tet32_F	gi|164420138|emb|AM710602.1|	20	1432	1451	0.16	40.1	20	Bifidobacterium thermophilum tet(W/32/O) gene, ORF1 and partial tnp gene, strain B0241
		R			ARG55_tet32_R	gi|164420138|emb|AM710602.1|	20	1653	1634	0.16	40.1	20	Bifidobacterium thermophilum tet(W/32/O) gene, ORF1 and partial tnp gene, strain B0241
					ARG55_tet32_F	gi|164420142|emb|AM710603.1|	20	2133	2152	0.16	40.1	20	Bifidobacterium thermophilum tet(W/32/O) gene, ORF1 and partial tnp gene, strain B0242
		R			ARG55_tet32_R	gi|164420142|emb|AM710603.1|	20	2354	2335	0.16	40.1	20	Bifidobacterium thermophilum tet(W/32/O) gene, ORF1 and partial tnp gene, strain B0242
					ARG55_tet32_F	gi|164420146|emb|AM710604.1|	20	2032	2051	0.16	40.1	20	Bifidobacterium thermophilum tet(W/32/O) gene for mosaic tetracycline resistance protein, strain B0253
		R			ARG55_tet32_R	gi|164420146|emb|AM710604.1|	20	2253	2234	0.16	40.1	20	Bifidobacterium thermophilum tet(W/32/O) gene for mosaic tetracycline resistance protein, strain B0253
					ARG55_tet32_F	gi|164420148|emb|AM710605.1|	20	2032	2051	0.16	40.1	20	Bifidobacterium thermophilum tet(W/32/O) gene for mosaic tetracycline resistance protein and partial ORF1, strain B0256
		R			ARG55_tet32_R	gi|164420148|emb|AM710605.1|	20	2253	2234	0.16	40.1	20	Bifidobacterium thermophilum tet(W/32/O) gene for mosaic tetracycline resistance protein and partial ORF1, strain B0256
					ARG57_tetW_F	gi|164420620|emb|AM889118.1|	20	1377	1396	0.16	40.1	20	Bifidobacterium thermophilum partial tet(O/W) gene for mosaic tetracycline resistance protein, strain B0219
		R			ARG57_tetW_R	gi|164420620|emb|AM889118.1|	20	1606	1587	0.16	40.1	20	Bifidobacterium thermophilum partial tet(O/W) gene for mosaic tetracycline resistance protein, strain B0219
					ARG57_tetW_F	gi|164420622|emb|AM889119.1|	20	1377	1396	0.16	40.1	20	Bifidobacterium thermophilum partial tet(O/W) gene for mosaic tetracycline resistance protein, strain B0241
		R			ARG57_tetW_R	gi|164420622|emb|AM889119.1|	20	1606	1587	0.16	40.1	20	Bifidobacterium thermophilum partial tet(O/W) gene for mosaic tetracycline resistance protein, strain B0241
					ARG57_tetW_F	gi|164420624|emb|AM889120.1|	20	1377	1396	0.16	40.1	20	Bifidobacterium thermophilum partial tet(O/W) gene for mosaic tetracycline resistance protein, strain B0242
		R			ARG57_tetW_R	gi|164420624|emb|AM889120.1|	20	1606	1587	0.16	40.1	20	Bifidobacterium thermophilum partial tet(O/W) gene for mosaic tetracycline resistance protein, strain B0242
					ARG57_tetW_F	gi|164420626|emb|AM889121.1|	20	1377	1396	0.16	40.1	20	Bifidobacterium thermophilum partial tet(O/W) gene for mosaic tetracycline resistance protein, strain B0253
		R			ARG57_tetW_R	gi|164420626|emb|AM889121.1|	20	1606	1587	0.16	40.1	20	Bifidobacterium thermophilum partial tet(O/W) gene for mosaic tetracycline resistance protein, strain B0253
					ARG57_tetW_F	gi|164420628|emb|AM889122.1|	20	1377	1396	0.16	40.1	20	Bifidobacterium thermophilum partial tet(O/W) gene for mosaic tetracycline resistance protein, strain B0256
		R			ARG57_tetW_R	gi|164420628|emb|AM889122.1|	20	1606	1587	0.16	40.1	20	Bifidobacterium thermophilum partial tet(O/W) gene for mosaic tetracycline resistance protein, strain B0256
					ARG55_tet32_F	gi|164420663|emb|AM710601.2|	20	2133	2152	0.16	40.1	20	Bifidobacterium thermophilum tet(W/32/O) gene, Cpp2 ORF and tet(L) gene, strain B0219
		R			ARG55_tet32_R	gi|164420663|emb|AM710601.2|	20	2354	2335	0.16	40.1	20	Bifidobacterium thermophilum tet(W/32/O) gene, Cpp2 ORF and tet(L) gene, strain B0219
					aada1_YongMUD_F	gi|164429814|gb|EU339234.1|	20	1254	1273	0.16	40.1	20	Escherichia coli strain KD36 class 1 integron oxacillinase (blaOXA-30) and aminoglycoside adenyltransferase A (aadA1) genes, complete cds
		R			aada1_YongMUD_R	gi|164429814|gb|EU339234.1|	20	1430	1411	0.16	40.1	20	Escherichia coli strain KD36 class 1 integron oxacillinase (blaOXA-30) and aminoglycoside adenyltransferase A (aadA1) genes, complete cds
					aada1_YongMUD_F	gi|164429821|gb|EU339237.1|	20	1454	1473	0.16	40.1	20	Escherichia coli strain KD27 class 2 integron dihydrofolate reductase 1 (dhfr1), streptothricin acetyltransferase 2 (sat2), and aminoglycoside adenyltransferase A (aadA) genes, complete cds<>Salmonella sp. D76 class 2 integron, partial sequence
		R			aada1_YongMUD_R	gi|164429821|gb|EU339237.1|	20	1630	1611	0.16	40.1	20	Escherichia coli strain KD27 class 2 integron dihydrofolate reductase 1 (dhfr1), streptothricin acetyltransferase 2 (sat2), and aminoglycoside adenyltransferase A (aadA) genes, complete cds<>Salmonella sp. D76 class 2 integron, partial sequence
					aada1_YongMUD_F	gi|164449572|gb|EU340418.1|	20	1749	1768	0.16	40.1	20	Acinetobacter baumannii isolate 608441 class I integron 3-N-aminoglycoside acetyltransferase (aacC1), hypothetical proteins, and aminoglycoside adenyltransferase (aadA1) genes, complete cds
		R			aada1_YongMUD_R	gi|164449572|gb|EU340418.1|	20	1925	1906	0.16	40.1	20	Acinetobacter baumannii isolate 608441 class I integron 3-N-aminoglycoside acetyltransferase (aacC1), hypothetical proteins, and aminoglycoside adenyltransferase (aadA1) genes, complete cds
					aada1_YongMUD_F	gi|164449577|gb|EU340419.1|	20	1584	1603	0.16	40.1	20	Acinetobacter baumannii isolate 506544 class I integron aminoglycoside 6'-N-acetyltransferase (aacA4), chloramphenicol acetyltransferase (catB8), and aminoglycoside 3'-adenyltransferase (aadA1) genes, complete cds<>Acinetobacter baumannii strain AC0019 class 1 integron, partial sequence<>Stenotrophomonas maltophilia class 1 integron aminoglycoside 6'-N-acetyltransferase (aacA4), chloramphenicol a…
		R			aada1_YongMUD_R	gi|164449577|gb|EU340419.1|	20	1760	1741	0.16	40.1	20	Acinetobacter baumannii isolate 506544 class I integron aminoglycoside 6'-N-acetyltransferase (aacA4), chloramphenicol acetyltransferase (catB8), and aminoglycoside 3'-adenyltransferase (aadA1) genes, complete cds<>Acinetobacter baumannii strain AC0019 class 1 integron, partial sequence<>Stenotrophomonas maltophilia class 1 integron aminoglycoside 6'-N-acetyltransferase (aacA4), chloramphenicol a…
					ARG57_tetW_F	gi|164512327|emb|AM749838.2|	20	2625	2644	0.16	40.1	20	Clostridium difficile ORF1, ORF2, tet(W) gene for tetracycline resistance protein and ORF3, strain CD5
		R			ARG57_tetW_R	gi|164512327|emb|AM749838.2|	20	2854	2835	0.16	40.1	20	Clostridium difficile ORF1, ORF2, tet(W) gene for tetracycline resistance protein and ORF3, strain CD5
					intI1_R	gi|164521141|gb|DQ914960.2|	18	720	737	2.4	36.2	18	Pseudomonas aeruginosa strain PA0905 class 1 integron, partial sequence; dihydropteroate synthase (sul1) gene, complete cds; insertion sequence ISCR14, partial sequence; 16S rRNA methylase (rmtD) and putative tRNA ribosyltransferase genes, complete cds; insertion sequence ISCR14, complete sequence; dihydropteroate synthase (sul1) gene, complete cds; and transposon Tn5564, partial sequence
		R			intI1_F	gi|164521141|gb|DQ914960.2|	20	915	896	0.16	40.1	20	Pseudomonas aeruginosa strain PA0905 class 1 integron, partial sequence; dihydropteroate synthase (sul1) gene, complete cds; insertion sequence ISCR14, partial sequence; 16S rRNA methylase (rmtD) and putative tRNA ribosyltransferase genes, complete cds; insertion sequence ISCR14, complete sequence; dihydropteroate synthase (sul1) gene, complete cds; and transposon Tn5564, partial sequence
					ARG53_sul1_F	gi|164521141|gb|DQ914960.2|	20	6138	6157	0.16	40.1	20	Pseudomonas aeruginosa strain PA0905 class 1 integron, partial sequence; dihydropteroate synthase (sul1) gene, complete cds; insertion sequence ISCR14, partial sequence; 16S rRNA methylase (rmtD) and putative tRNA ribosyltransferase genes, complete cds; insertion sequence ISCR14, complete sequence; dihydropteroate synthase (sul1) gene, complete cds; and transposon Tn5564, partial sequence
		R			ARG53_sul1_R	gi|164521141|gb|DQ914960.2|	20	6375	6356	0.16	40.1	20	Pseudomonas aeruginosa strain PA0905 class 1 integron, partial sequence; dihydropteroate synthase (sul1) gene, complete cds; insertion sequence ISCR14, partial sequence; 16S rRNA methylase (rmtD) and putative tRNA ribosyltransferase genes, complete cds; insertion sequence ISCR14, complete sequence; dihydropteroate synthase (sul1) gene, complete cds; and transposon Tn5564, partial sequence
					ARG53_sul1_F	gi|164521141|gb|DQ914960.2|	20	14996	15015	0.16	40.1	20	Pseudomonas aeruginosa strain PA0905 class 1 integron, partial sequence; dihydropteroate synthase (sul1) gene, complete cds; insertion sequence ISCR14, partial sequence; 16S rRNA methylase (rmtD) and putative tRNA ribosyltransferase genes, complete cds; insertion sequence ISCR14, complete sequence; dihydropteroate synthase (sul1) gene, complete cds; and transposon Tn5564, partial sequence
		R			ARG53_sul1_R	gi|164521141|gb|DQ914960.2|	20	15233	15214	0.16	40.1	20	Pseudomonas aeruginosa strain PA0905 class 1 integron, partial sequence; dihydropteroate synthase (sul1) gene, complete cds; insertion sequence ISCR14, partial sequence; 16S rRNA methylase (rmtD) and putative tRNA ribosyltransferase genes, complete cds; insertion sequence ISCR14, complete sequence; dihydropteroate synthase (sul1) gene, complete cds; and transposon Tn5564, partial sequence
					intI1_F	gi|16505740|emb|AL513383.1|	20	121574	121593	0.16	40.1	20	Salmonella enterica subsp. enterica serovar Typhi str. CT18 plasmid pHCM1
		R			intI1_R	gi|16505740|emb|AL513383.1|	18	121769	121752	2.4	36.2	18	Salmonella enterica subsp. enterica serovar Typhi str. CT18 plasmid pHCM1
					ARG54_sul2_R	gi|16505740|emb|AL513383.1|	20	166008	166027	0.16	40.1	20	Salmonella enterica subsp. enterica serovar Typhi str. CT18 plasmid pHCM1
		R			ARG54_sul2_F	gi|16505740|emb|AL513383.1|	20	166256	166237	0.16	40.1	20	Salmonella enterica subsp. enterica serovar Typhi str. CT18 plasmid pHCM1
					ARG51_strA_F	gi|16505740|emb|AL513383.1|	20	166902	166921	0.16	40.1	20	Salmonella enterica subsp. enterica serovar Typhi str. CT18 plasmid pHCM1
		R			ARG51_strA_R	gi|16505740|emb|AL513383.1|	20	167118	167099	0.16	40.1	20	Salmonella enterica subsp. enterica serovar Typhi str. CT18 plasmid pHCM1
		R			ARG52_strB_F	gi|16505740|emb|AL513383.1|	20	168191	168172	0.16	40.1	20	Salmonella enterica subsp. enterica serovar Typhi str. CT18 plasmid pHCM1
					intI1_R	gi|165928586|gb|EU195449.1|	18	3743	3760	2.4	36.2	18	Klebsiella pneumoniae strain KP96 plasmid pKP96, complete sequence
		R			intI1_F	gi|165928586|gb|EU195449.1|	20	3938	3919	0.16	40.1	20	Klebsiella pneumoniae strain KP96 plasmid pKP96, complete sequence
					ARG53_sul1_F	gi|165928586|gb|EU195449.1|	20	6182	6201	0.16	40.1	20	Klebsiella pneumoniae strain KP96 plasmid pKP96, complete sequence
		R			ARG53_sul1_R	gi|165928586|gb|EU195449.1|	20	6419	6400	0.16	40.1	20	Klebsiella pneumoniae strain KP96 plasmid pKP96, complete sequence
					ARG53_sul1_F	gi|165928586|gb|EU195449.1|	20	11532	11551	0.16	40.1	20	Klebsiella pneumoniae strain KP96 plasmid pKP96, complete sequence
		R			ARG53_sul1_R	gi|165928586|gb|EU195449.1|	20	11769	11750	0.16	40.1	20	Klebsiella pneumoniae strain KP96 plasmid pKP96, complete sequence
					aada1_YongMUD_F	gi|165971772|emb|AM932670.1|	20	1454	1473	0.16	40.1	20	Salmonella enterica subsp. enterica serovar Bredeney partial class II intergron, strain 108
		R			aada1_YongMUD_R	gi|165971772|emb|AM932670.1|	20	1630	1611	0.16	40.1	20	Salmonella enterica subsp. enterica serovar Bredeney partial class II intergron, strain 108
					aada1_YongMUD_F	gi|165971776|emb|AM932671.1|	20	250	269	0.16	40.1	20	Escherichia coli partial class I integron, isolate 73
		R			aada1_YongMUD_R	gi|165971776|emb|AM932671.1|	20	426	407	0.16	40.1	20	Escherichia coli partial class I integron, isolate 73
					aada1_YongMUD_F	gi|165971778|emb|AM932672.1|	20	827	846	0.16	40.1	20	Escherichia coli partial class I integron, isolate 1142
		R			aada1_YongMUD_R	gi|165971778|emb|AM932672.1|	20	1003	984	0.16	40.1	20	Escherichia coli partial class I integron, isolate 1142
					aada1_YongMUD_F	gi|165971791|emb|AM932676.1|	20	857	876	0.16	40.1	20	Escherichia coli partial class I integron, isolate 864-2
		R			aada1_YongMUD_R	gi|165971791|emb|AM932676.1|	20	1033	1014	0.16	40.1	20	Escherichia coli partial class I integron, isolate 864-2
					aada1_YongMUD_F	gi|165971795|emb|AM932677.1|	20	1828	1847	0.16	40.1	20	Escherichia coli partial class II integron, isolate 371
		R			aada1_YongMUD_R	gi|165971795|emb|AM932677.1|	20	2004	1985	0.16	40.1	20	Escherichia coli partial class II integron, isolate 371
					aada1_YongMUD_F	gi|165971799|emb|AM932678.1|	20	1453	1472	0.16	40.1	20	Escherichia coli partial class II integron, isolate 878
		R			aada1_YongMUD_R	gi|165971799|emb|AM932678.1|	20	1629	1610	0.16	40.1	20	Escherichia coli partial class II integron, isolate 878
					ARG54_sul2_R	gi|16605601|emb|AJ289135.1|	20	4010	4029	0.16	40.1	20	Vibrio salmonicida partial plasmid pRVS1, contains insertion sequences ISVs1 (two partial copies) and ISVs3
		R			ARG54_sul2_F	gi|16605601|emb|AJ289135.1|	20	4258	4239	0.16	40.1	20	Vibrio salmonicida partial plasmid pRVS1, contains insertion sequences ISVs1 (two partial copies) and ISVs3
					ARG57_tetW_F	gi|166362177|gb|DQ060146.3|	20	3422	3441	0.16	40.1	20	Bifidobacterium longum TetW gene, complete cds
		R			ARG57_tetW_R	gi|166362177|gb|DQ060146.3|	20	3651	3632	0.16	40.1	20	Bifidobacterium longum TetW gene, complete cds
					aada1_YongMUD_F	gi|166788523|dbj|AB375764.1|	20	2518	2537	0.16	40.1	20	Expression vector pLD7-rrnP-MCS DNA, complete sequence
		R			aada1_YongMUD_R	gi|166788523|dbj|AB375764.1|	20	2694	2675	0.16	40.1	20	Expression vector pLD7-rrnP-MCS DNA, complete sequence
					ARG55_tet32_F	gi|167583223|emb|AM884250.1|	20	1506	1525	0.16	40.1	20	Campylobacter jejuni tet(O) gene for tetracycline resistant protein, strain F8-H1-S1
		R			ARG55_tet32_R	gi|167583223|emb|AM884250.1|	20	1727	1708	0.16	40.1	20	Campylobacter jejuni tet(O) gene for tetracycline resistant protein, strain F8-H1-S1
					aada1_YongMUD_F	gi|168252657|gb|EU434602.1|	20	257	276	0.16	40.1	20	Bacillus endophyticus strain a99 class I integron nonfunctional aminoglycoside adenyltransferase (aadA1) gene, complete sequence
		R			aada1_YongMUD_R	gi|168252657|gb|EU434602.1|	20	433	414	0.16	40.1	20	Bacillus endophyticus strain a99 class I integron nonfunctional aminoglycoside adenyltransferase (aadA1) gene, complete sequence
					aada1_YongMUD_F	gi|168252676|gb|EU434617.1|	20	257	276	0.16	40.1	20	Acidovorax defluvii strain b332 class I integron aminoglycoside adenyltransferase (aadA1) gene, complete cds
		R			aada1_YongMUD_R	gi|168252676|gb|EU434617.1|	20	433	414	0.16	40.1	20	Acidovorax defluvii strain b332 class I integron aminoglycoside adenyltransferase (aadA1) gene, complete cds
					ARG57_tetW_F	gi|168258994|gb|EU434749.1|	20	1837	1856	0.16	40.1	20	Bifidobacterium longum strain B93 TetW-regulatory peptide and TetW (tetW) genes, complete cds<>Bifidobacterium longum strain B94 TetW-regulatory peptide and TetW (tetW) genes, complete cds
		R			ARG57_tetW_R	gi|168258994|gb|EU434749.1|	20	2066	2047	0.16	40.1	20	Bifidobacterium longum strain B93 TetW-regulatory peptide and TetW (tetW) genes, complete cds<>Bifidobacterium longum strain B94 TetW-regulatory peptide and TetW (tetW) genes, complete cds
					ARG57_tetW_F	gi|168259000|gb|EU434751.1|	20	1837	1856	0.16	40.1	20	Bifidobacterium longum strain E111 TetW-regulatory peptide and TetW (tetW) genes, complete cds
		R			ARG57_tetW_R	gi|168259000|gb|EU434751.1|	20	2066	2047	0.16	40.1	20	Bifidobacterium longum strain E111 TetW-regulatory peptide and TetW (tetW) genes, complete cds
					ARG57_tetW_F	gi|168259003|gb|EU434752.1|	20	1837	1856	0.16	40.1	20	Bifidobacterium longum strain LMG 13197 TetW-regulatory peptide and TetW (tetW) genes, complete cds
		R			ARG57_tetW_R	gi|168259003|gb|EU434752.1|	20	2066	2047	0.16	40.1	20	Bifidobacterium longum strain LMG 13197 TetW-regulatory peptide and TetW (tetW) genes, complete cds
					ARG57_tetW_F	gi|168259006|gb|EU434753.1|	20	1837	1856	0.16	40.1	20	Bifidobacterium thermophilum strain LMG 21813 TetW-regulatory peptide, TetW (tetW), and SAM independent family methyltransferase genes, complete cds
		R			ARG57_tetW_R	gi|168259006|gb|EU434753.1|	20	2066	2047	0.16	40.1	20	Bifidobacterium thermophilum strain LMG 21813 TetW-regulatory peptide, TetW (tetW), and SAM independent family methyltransferase genes, complete cds
					ARG57_tetW_F	gi|168259010|gb|EU434754.1|	20	2133	2152	0.16	40.1	20	Bifidobacterium animalis subsp. lactis strain E43 TetW-regulatory peptide and TetW (tetW) genes, complete cds
		R			ARG57_tetW_R	gi|168259010|gb|EU434754.1|	20	2362	2343	0.16	40.1	20	Bifidobacterium animalis subsp. lactis strain E43 TetW-regulatory peptide and TetW (tetW) genes, complete cds
					ARG57_tetW_F	gi|168259013|gb|EU434755.1|	20	2634	2653	0.16	40.1	20	Bifidobacterium bifidum strain L22 Clp proteinase gene, partial cds; and TetW-regulatory peptide and TetW (tetW) genes, complete cds
		R			ARG57_tetW_R	gi|168259013|gb|EU434755.1|	20	2863	2844	0.16	40.1	20	Bifidobacterium bifidum strain L22 Clp proteinase gene, partial cds; and TetW-regulatory peptide and TetW (tetW) genes, complete cds
					ARG57_tetW_F	gi|168259017|gb|EU434756.1|	20	2623	2642	0.16	40.1	20	Bifidobacterium longum strain L42 TetW-regulatory peptide and TetW (tetW) genes, complete cds; and insertion sequence IS-like element, complete sequence
		R			ARG57_tetW_R	gi|168259017|gb|EU434756.1|	20	2852	2833	0.16	40.1	20	Bifidobacterium longum strain L42 TetW-regulatory peptide and TetW (tetW) genes, complete cds; and insertion sequence IS-like element, complete sequence
					ARG57_tetW_F	gi|168259021|gb|EU434757.1|	20	3006	3025	0.16	40.1	20	Bifidobacterium longum strain M21 MAFF protein, TetW-regulatory peptide, and TetW (tetW) genes, complete sequence; insertion sequence IS3-like element, complete sequence; and insertion sequence IS-like element, partial sequence
		R			ARG57_tetW_R	gi|168259021|gb|EU434757.1|	20	3974	3955	0.16	40.1	20	Bifidobacterium longum strain M21 MAFF protein, TetW-regulatory peptide, and TetW (tetW) genes, complete sequence; insertion sequence IS3-like element, complete sequence; and insertion sequence IS-like element, partial sequence
					ARG54_sul2_R	gi|168829994|gb|EU395470.1|	20	1	20	0.16	40.1	20	Pseudomonas sp. 91S1 plasmid dihydrofolate synthase 2 (sul2) gene, partial cds<>Ochrobactrum sp. 45C2 plasmid dihydrofolate synthase 2 (sul2) gene, partial cds<>Psychrobacter faecalis strain H52 plasmid dihydrofolate synthase 2 (sul2) gene, partial cds<>Pseudomonas sp. 98S1 plasmid dihydrofolate synthase 2 (sul2) gene, partial cds<>Pseudomonas sp. 117S1 plasmid dihydrofolate synthase 2 (sul2) gen…
		R			ARG54_sul2_F	gi|168829994|gb|EU395470.1|	20	249	230	0.16	40.1	20	Pseudomonas sp. 91S1 plasmid dihydrofolate synthase 2 (sul2) gene, partial cds<>Ochrobactrum sp. 45C2 plasmid dihydrofolate synthase 2 (sul2) gene, partial cds<>Psychrobacter faecalis strain H52 plasmid dihydrofolate synthase 2 (sul2) gene, partial cds<>Pseudomonas sp. 98S1 plasmid dihydrofolate synthase 2 (sul2) gene, partial cds<>Pseudomonas sp. 117S1 plasmid dihydrofolate synthase 2 (sul2) gen…
					ARG54_sul2_R	gi|168830006|gb|EU395476.1|	20	1	20	0.16	40.1	20	Microbacterium sp. 127Z1 plasmid dihydrofolate synthase 2 (sul2) gene, partial cds<>Pseudomonas sp. 108Z1 plasmid dihydrofolate synthase 2 (sul2) gene, partial cds<>Pseudomonas pertucinogena strain 117Z1 plasmid dihydrofolate synthase 2 (sul2) gene, partial cds
		R			ARG54_sul2_F	gi|168830006|gb|EU395476.1|	20	249	230	0.16	40.1	20	Microbacterium sp. 127Z1 plasmid dihydrofolate synthase 2 (sul2) gene, partial cds<>Pseudomonas sp. 108Z1 plasmid dihydrofolate synthase 2 (sul2) gene, partial cds<>Pseudomonas pertucinogena strain 117Z1 plasmid dihydrofolate synthase 2 (sul2) gene, partial cds
					ARG54_sul2_R	gi|168830034|gb|EU395490.1|	20	1	20	0.16	40.1	20	Uncultured bacterium plasmid clone SulII2 dihydrofolate synthase 2 (sul2) gene, partial cds<>Uncultured bacterium plasmid clone SulII16 dihydrofolate synthase 2 (sul2) gene, partial cds<>Uncultured bacterium plasmid clone SulII7 dihydrofolate synthase 2 (sul2) gene, partial cds<>Uncultured bacterium plasmid clone SulII13 dihydrofolate synthase 2 (sul2) gene, partial cds
		R			ARG54_sul2_F	gi|168830034|gb|EU395490.1|	20	249	230	0.16	40.1	20	Uncultured bacterium plasmid clone SulII2 dihydrofolate synthase 2 (sul2) gene, partial cds<>Uncultured bacterium plasmid clone SulII16 dihydrofolate synthase 2 (sul2) gene, partial cds<>Uncultured bacterium plasmid clone SulII7 dihydrofolate synthase 2 (sul2) gene, partial cds<>Uncultured bacterium plasmid clone SulII13 dihydrofolate synthase 2 (sul2) gene, partial cds
					ARG53_sul1_F	gi|168830042|gb|EU395494.1|	20	361	380	0.16	40.1	20	Uncultured bacterium plasmid clone SulI11 dihydrofolate synthase 1 (sul1) gene, partial cds<>Uncultured bacterium plasmid clone SulI18 dihydrofolate synthase 1 (sul1) gene, partial cds<>Uncultured bacterium plasmid clone Sul112 dihydrofolate synthase 1 (sul1) gene, partial cds
		R			ARG53_sul1_R	gi|168830042|gb|EU395494.1|	20	598	579	0.16	40.1	20	Uncultured bacterium plasmid clone SulI11 dihydrofolate synthase 1 (sul1) gene, partial cds<>Uncultured bacterium plasmid clone SulI18 dihydrofolate synthase 1 (sul1) gene, partial cds<>Uncultured bacterium plasmid clone Sul112 dihydrofolate synthase 1 (sul1) gene, partial cds
					ARG53_sul1_F	gi|168830048|gb|EU395497.1|	20	361	380	0.16	40.1	20	Uncultured bacterium plasmid clone Sul17 dihydrofolate synthase 1 (sul1) gene, partial cds<>Uncultured bacterium plasmid clone Sul15 dihydrofolate synthase 1 (sul1) gene, partial cds
		R			ARG53_sul1_R	gi|168830048|gb|EU395497.1|	20	598	579	0.16	40.1	20	Uncultured bacterium plasmid clone Sul17 dihydrofolate synthase 1 (sul1) gene, partial cds<>Uncultured bacterium plasmid clone Sul15 dihydrofolate synthase 1 (sul1) gene, partial cds
					ARG53_sul1_F	gi|168830052|gb|EU395499.1|	20	361	380	0.16	40.1	20	Uncultured bacterium plasmid clone SulI29 dihydrofolate synthase 1 (sul1) gene, partial cds<>Uncultured bacterium plasmid clone SulI7 dihydrofolate synthase 1 (sul1) gene, partial cds<>Uncultured bacterium plasmid clone SulI30 dihydrofolate synthase 1 (sul1) gene, partial cds<>Uncultured bacterium plasmid clone SulI24 dihydrofolate synthase 1 (sul1) gene, partial cds<>Uncultured bacterium plasmid…
		R			ARG53_sul1_R	gi|168830052|gb|EU395499.1|	20	598	579	0.16	40.1	20	Uncultured bacterium plasmid clone SulI29 dihydrofolate synthase 1 (sul1) gene, partial cds<>Uncultured bacterium plasmid clone SulI7 dihydrofolate synthase 1 (sul1) gene, partial cds<>Uncultured bacterium plasmid clone SulI30 dihydrofolate synthase 1 (sul1) gene, partial cds<>Uncultured bacterium plasmid clone SulI24 dihydrofolate synthase 1 (sul1) gene, partial cds<>Uncultured bacterium plasmid…
					intI3_R	gi|16902297|dbj|AB070224.1|	19	500	518	0.62	38.2	19	Serratia marcescens tniC, intI3, blaIMP, aac6'-Ib, parA, blaTEM genes, partial and complete cds
		R			intI3_F	gi|16902297|dbj|AB070224.1|	19	637	619	0.62	38.2	19	Serratia marcescens tniC, intI3, blaIMP, aac6'-Ib, parA, blaTEM genes, partial and complete cds
					ARG57_tetW_F	gi|16904701|gb|AF202986.1|AF202986	20	1251	1270	0.16	40.1	20	Bifidobacterium sp. ISO3519 TetW (tetW) gene, complete cds
		R			ARG57_tetW_R	gi|16904701|gb|AF202986.1|AF202986	20	1480	1461	0.16	40.1	20	Bifidobacterium sp. ISO3519 TetW (tetW) gene, complete cds
					aac1_F	gi|169138734|gb|EU430602.1|	20	1241	1260	0.16	40.1	20	Morganella morganii class 1 integron IntI1 (intI1) gene, partial cds, beta-lactamase PSE-1 (blaPSE-1) and AadA2 (aadA2) genes, complete cds, and QacEdelta1 (qacEdelta1) gene, partial cds
		R			aac1_R	gi|169138734|gb|EU430602.1|	20	1402	1383	0.16	40.1	20	Morganella morganii class 1 integron IntI1 (intI1) gene, partial cds, beta-lactamase PSE-1 (blaPSE-1) and AadA2 (aadA2) genes, complete cds, and QacEdelta1 (qacEdelta1) gene, partial cds
					ARG53_sul1_R	gi|169147133|emb|CU459141.1|	20	3620390	3620409	0.16	40.1	20	Acinetobacter baumannii str. AYE, complete genome
		R			ARG53_sul1_F	gi|169147133|emb|CU459141.1|	20	3620627	3620608	0.16	40.1	20	Acinetobacter baumannii str. AYE, complete genome
					aada1_YongMUD_R	gi|169147133|emb|CU459141.1|	20	3621964	3621983	0.16	40.1	20	Acinetobacter baumannii str. AYE, complete genome
		R			aada1_YongMUD_F	gi|169147133|emb|CU459141.1|	20	3622140	3622121	0.16	40.1	20	Acinetobacter baumannii str. AYE, complete genome
					intI1_F	gi|169147133|emb|CU459141.1|	20	3625028	3625047	0.16	40.1	20	Acinetobacter baumannii str. AYE, complete genome
		R			intI1_R	gi|169147133|emb|CU459141.1|	18	3625223	3625206	2.4	36.2	18	Acinetobacter baumannii str. AYE, complete genome
					ARG53_sul1_R	gi|169147133|emb|CU459141.1|	20	3650859	3650878	0.16	40.1	20	Acinetobacter baumannii str. AYE, complete genome
		R			ARG53_sul1_F	gi|169147133|emb|CU459141.1|	20	3651096	3651077	0.16	40.1	20	Acinetobacter baumannii str. AYE, complete genome
					ARG53_sul1_R	gi|169147133|emb|CU459141.1|	20	3654967	3654986	0.16	40.1	20	Acinetobacter baumannii str. AYE, complete genome
		R			ARG53_sul1_F	gi|169147133|emb|CU459141.1|	20	3655204	3655185	0.16	40.1	20	Acinetobacter baumannii str. AYE, complete genome
					aada1_YongMUD_R	gi|169147133|emb|CU459141.1|	20	3656541	3656560	0.16	40.1	20	Acinetobacter baumannii str. AYE, complete genome
		R			aada1_YongMUD_F	gi|169147133|emb|CU459141.1|	20	3656717	3656698	0.16	40.1	20	Acinetobacter baumannii str. AYE, complete genome
		R			ARG53_sul1_F	gi|169147133|emb|CU459141.1|	20	3675511	3675492	0.16	40.1	20	Acinetobacter baumannii str. AYE, complete genome
					intI1_F	gi|169147133|emb|CU459141.1|	20	3678074	3678093	0.16	40.1	20	Acinetobacter baumannii str. AYE, complete genome
		R			intI1_R	gi|169147133|emb|CU459141.1|	18	3678269	3678252	2.4	36.2	18	Acinetobacter baumannii str. AYE, complete genome
					ARG52_strB_F	gi|169147133|emb|CU459141.1|	20	3679132	3679151	0.16	40.1	20	Acinetobacter baumannii str. AYE, complete genome
		R			ARG52_strB_R	gi|169147133|emb|CU459141.1|	20	3679353	3679334	0.16	40.1	20	Acinetobacter baumannii str. AYE, complete genome
		R			ARG51_strA_F	gi|169147133|emb|CU459141.1|	20	3680421	3680402	0.16	40.1	20	Acinetobacter baumannii str. AYE, complete genome
					aada1_YongMUD_F	gi|16945302|emb|AJ419168.1|	20	827	846	0.16	40.1	20	Escherichia coli class I integron dfrI gene for dihydrofolate reductase and aadA1 gene for aminoglycoside adenyltransferase
		R			aada1_YongMUD_R	gi|16945302|emb|AJ419168.1|	20	1003	984	0.16	40.1	20	Escherichia coli class I integron dfrI gene for dihydrofolate reductase and aadA1 gene for aminoglycoside adenyltransferase
					ARG25_mdtF_F	gi|169752989|gb|CP000946.1|	20	232710	232729	0.16	40.1	20	Escherichia coli ATCC 8739, complete genome
		R			ARG25_mdtF_R	gi|169752989|gb|CP000946.1|	20	232915	232896	0.16	40.1	20	Escherichia coli ATCC 8739, complete genome
					acrD_MUD_R	gi|169752989|gb|CP000946.1|	20	1324151	1324170	0.16	40.1	20	Escherichia coli ATCC 8739, complete genome
					ARG20_EmrY_F	gi|169752989|gb|CP000946.1|	20	1429554	1429573	0.16	40.1	20	Escherichia coli ATCC 8739, complete genome
		R			ARG20_EmrY_R	gi|169752989|gb|CP000946.1|	20	1429787	1429768	0.16	40.1	20	Escherichia coli ATCC 8739, complete genome
					ARG50_soxR_R	gi|169752989|gb|CP000946.1|	20	4356008	4356027	0.16	40.1	20	Escherichia coli ATCC 8739, complete genome
		R			ARG50_soxR_F	gi|169752989|gb|CP000946.1|	20	4356250	4356231	0.16	40.1	20	Escherichia coli ATCC 8739, complete genome
					ARG20_EmrY_R	gi|169887498|gb|CP000948.1|	20	2571083	2571102	0.16	40.1	20	Escherichia coli str. K12 substr. DH10B, complete genome
		R			ARG20_EmrY_F	gi|169887498|gb|CP000948.1|	20	2571316	2571297	0.16	40.1	20	Escherichia coli str. K12 substr. DH10B, complete genome
					acrD_MUD_F	gi|169887498|gb|CP000948.1|	20	2678144	2678163	0.16	40.1	20	Escherichia coli str. K12 substr. DH10B, complete genome
		R			acrD_MUD_R	gi|169887498|gb|CP000948.1|	20	2678376	2678357	0.16	40.1	20	Escherichia coli str. K12 substr. DH10B, complete genome
					ARG25_mdtF_R	gi|169887498|gb|CP000948.1|	20	3757508	3757527	0.16	40.1	20	Escherichia coli str. K12 substr. DH10B, complete genome
		R			ARG25_mdtF_F	gi|169887498|gb|CP000948.1|	20	3757713	3757694	0.16	40.1	20	Escherichia coli str. K12 substr. DH10B, complete genome
					ARG50_soxR_F	gi|169887498|gb|CP000948.1|	20	4375320	4375339	0.16	40.1	20	Escherichia coli str. K12 substr. DH10B, complete genome
		R			ARG50_soxR_R	gi|169887498|gb|CP000948.1|	20	4375562	4375543	0.16	40.1	20	Escherichia coli str. K12 substr. DH10B, complete genome
					ARG52_strB_F	gi|17017469|gb|AY034138.1|	20	14641	14660	0.16	40.1	20	Vibrio cholerae strain MO10 SXT element antibiotic resistance gene cluster, complete sequence
					ARG51_strA_R	gi|17017469|gb|AY034138.1|	20	15714	15733	0.16	40.1	20	Vibrio cholerae strain MO10 SXT element antibiotic resistance gene cluster, complete sequence
		R			ARG51_strA_F	gi|17017469|gb|AY034138.1|	20	15930	15911	0.16	40.1	20	Vibrio cholerae strain MO10 SXT element antibiotic resistance gene cluster, complete sequence
					ARG54_sul2_F	gi|17017469|gb|AY034138.1|	20	16576	16595	0.16	40.1	20	Vibrio cholerae strain MO10 SXT element antibiotic resistance gene cluster, complete sequence
		R			ARG54_sul2_R	gi|17017469|gb|AY034138.1|	20	16824	16805	0.16	40.1	20	Vibrio cholerae strain MO10 SXT element antibiotic resistance gene cluster, complete sequence
					aada1_YongMUD_R	gi|170293388|gb|EU520587.1|	20	4900	4919	0.16	40.1	20	Chloroplast transformation vector pL3-PrrnG10L-CT1, complete sequence
		R			aada1_YongMUD_F	gi|170293388|gb|EU520587.1|	20	5076	5057	0.16	40.1	20	Chloroplast transformation vector pL3-PrrnG10L-CT1, complete sequence
					aada1_YongMUD_R	gi|170293391|gb|EU520588.1|	20	4900	4919	0.16	40.1	20	Chloroplast transformation vector pL3-PpsbAG10L-CT1, complete sequence
		R			aada1_YongMUD_F	gi|170293391|gb|EU520588.1|	20	5076	5057	0.16	40.1	20	Chloroplast transformation vector pL3-PpsbAG10L-CT1, complete sequence
					aada1_YongMUD_R	gi|170293394|gb|EU520589.1|	20	4900	4919	0.16	40.1	20	Chloroplast transformation vector pL3-PpsbA-CT1, complete sequence
		R			aada1_YongMUD_F	gi|170293394|gb|EU520589.1|	20	5076	5057	0.16	40.1	20	Chloroplast transformation vector pL3-PpsbA-CT1, complete sequence
					intI1_R	gi|170293825|gb|EU327988.1|	18	11280	11297	2.4	36.2	18	Aquabacterium sp. PL1F5 class I integron and flanking sequence
		R			intI1_F	gi|170293825|gb|EU327988.1|	20	11475	11456	0.16	40.1	20	Aquabacterium sp. PL1F5 class I integron and flanking sequence
					intI1_R	gi|170293856|gb|EU327989.1|	18	6702	6719	2.4	36.2	18	Hydrogenophaga sp. PL2G6 class I integron and flanking sequence
		R			intI1_F	gi|170293856|gb|EU327989.1|	20	6897	6878	0.16	40.1	20	Hydrogenophaga sp. PL2G6 class I integron and flanking sequence
					intI1_R	gi|170293898|gb|EU327990.1|	18	1694	1711	2.4	36.2	18	Imtechium sp. PL2H3 class I integron and flanking sequence
		R			intI1_F	gi|170293898|gb|EU327990.1|	20	1889	1870	0.16	40.1	20	Imtechium sp. PL2H3 class I integron and flanking sequence
					intI1_R	gi|170293902|gb|EU327991.1|	18	8404	8421	2.4	36.2	18	Thauera sp. B4 class I integron and flanking sequence
		R			intI1_F	gi|170293902|gb|EU327991.1|	20	8599	8580	0.16	40.1	20	Thauera sp. B4 class I integron and flanking sequence
					ARG20_EmrY_R	gi|170517292|gb|CP000970.1|	20	2572116	2572135	0.16	40.1	20	Escherichia coli SMS-3-5, complete genome
		R			ARG20_EmrY_F	gi|170517292|gb|CP000970.1|	20	2572349	2572330	0.16	40.1	20	Escherichia coli SMS-3-5, complete genome
					acrD_MUD_F	gi|170517292|gb|CP000970.1|	20	2672666	2672685	0.16	40.1	20	Escherichia coli SMS-3-5, complete genome
		R			acrD_MUD_R	gi|170517292|gb|CP000970.1|	20	2672898	2672879	0.16	40.1	20	Escherichia coli SMS-3-5, complete genome
		R			ARG25_mdtF_F	gi|170517292|gb|CP000970.1|	20	3882590	3882571	0.16	40.1	20	Escherichia coli SMS-3-5, complete genome
					ARG50_soxR_F	gi|170517292|gb|CP000970.1|	20	4625189	4625208	0.16	40.1	20	Escherichia coli SMS-3-5, complete genome
		R			ARG50_soxR_R	gi|170517292|gb|CP000970.1|	20	4625431	4625412	0.16	40.1	20	Escherichia coli SMS-3-5, complete genome
					intI1_R	gi|170522036|gb|CP000971.1|	18	90519	90536	2.4	36.2	18	Escherichia coli SMS-3-5 plasmid pSMS35_130, complete sequence
		R			intI1_F	gi|170522036|gb|CP000971.1|	20	90714	90695	0.16	40.1	20	Escherichia coli SMS-3-5 plasmid pSMS35_130, complete sequence
					ARG54_sul2_R	gi|170522036|gb|CP000971.1|	20	97773	97792	0.16	40.1	20	Escherichia coli SMS-3-5 plasmid pSMS35_130, complete sequence
		R			ARG54_sul2_F	gi|170522036|gb|CP000971.1|	20	98021	98002	0.16	40.1	20	Escherichia coli SMS-3-5 plasmid pSMS35_130, complete sequence
					ARG51_strA_F	gi|170522036|gb|CP000971.1|	20	98667	98686	0.16	40.1	20	Escherichia coli SMS-3-5 plasmid pSMS35_130, complete sequence
		R			ARG51_strA_R	gi|170522036|gb|CP000971.1|	20	98883	98864	0.16	40.1	20	Escherichia coli SMS-3-5 plasmid pSMS35_130, complete sequence
		R			ARG52_strB_F	gi|170522036|gb|CP000971.1|	20	99956	99937	0.16	40.1	20	Escherichia coli SMS-3-5 plasmid pSMS35_130, complete sequence
					aac1_F	gi|170522036|gb|CP000971.1|	20	104806	104825	0.16	40.1	20	Escherichia coli SMS-3-5 plasmid pSMS35_130, complete sequence
		R			aac1_R	gi|170522036|gb|CP000971.1|	20	104967	104948	0.16	40.1	20	Escherichia coli SMS-3-5 plasmid pSMS35_130, complete sequence
					ARG53_sul1_F	gi|17059596|emb|AJ420072.1|	20	618	637	0.16	40.1	20	Corynebacterium glutamicum plasmid pTET3
		R			ARG53_sul1_R	gi|17059596|emb|AJ420072.1|	20	855	836	0.16	40.1	20	Corynebacterium glutamicum plasmid pTET3
					intI1_R	gi|17059596|emb|AJ420072.1|	18	25904	25921	2.4	36.2	18	Corynebacterium glutamicum plasmid pTET3
		R			intI1_F	gi|17059596|emb|AJ420072.1|	20	26099	26080	0.16	40.1	20	Corynebacterium glutamicum plasmid pTET3
					aada1_YongMUD_F	gi|171188355|gb|EU523053.1|	20	76	95	0.16	40.1	20	Klebsiella oxytoca strain SA-C4-35 class I integron aminoglycoside-3'-adenylyltransferase (aadA1) gene, partial cds
		R			aada1_YongMUD_R	gi|171188355|gb|EU523053.1|	20	252	233	0.16	40.1	20	Klebsiella oxytoca strain SA-C4-35 class I integron aminoglycoside-3'-adenylyltransferase (aadA1) gene, partial cds
					ARG53_sul1_F	gi|171674361|gb|EU597467.1|	20	2899	2918	0.16	40.1	20	Klebsiella pneumoniae strain Kp17500 plasmid p17500 class 1 integron, partial sequence
		R			ARG53_sul1_R	gi|171674361|gb|EU597467.1|	20	3136	3117	0.16	40.1	20	Klebsiella pneumoniae strain Kp17500 plasmid p17500 class 1 integron, partial sequence
					ARG19_embC_F	gi|1717733|gb|AD000012.1|MSGY126	20	27387	27406	0.16	40.1	20	Mycobacterium tuberculosis sequence from clone y126
		R			ARG19_embC_R	gi|1717733|gb|AD000012.1|MSGY126	20	27600	27581	0.16	40.1	20	Mycobacterium tuberculosis sequence from clone y126
					aada1_YongMUD_R	gi|171850704|gb|EU383016.1|	20	32784	32803	0.16	40.1	20	Klebsiella pneumoniae strain FC1 plasmid pMET-1 FC1 multiresistance plasmid, complete sequence
		R			aada1_YongMUD_F	gi|171850704|gb|EU383016.1|	20	32960	32941	0.16	40.1	20	Klebsiella pneumoniae strain FC1 plasmid pMET-1 FC1 multiresistance plasmid, complete sequence
					aada1_YongMUD_R	gi|171850704|gb|EU383016.1|	20	35831	35850	0.16	40.1	20	Klebsiella pneumoniae strain FC1 plasmid pMET-1 FC1 multiresistance plasmid, complete sequence
		R			aada1_YongMUD_F	gi|171850704|gb|EU383016.1|	20	36007	35988	0.16	40.1	20	Klebsiella pneumoniae strain FC1 plasmid pMET-1 FC1 multiresistance plasmid, complete sequence
					ARG51_strA_F	gi|171850984|emb|AM942444.1|	20	1794251	1794270	0.16	40.1	20	Corynebacterium urealyticum DSM 7109 complete genome
		R			ARG51_strA_R	gi|171850984|emb|AM942444.1|	20	1794467	1794448	0.16	40.1	20	Corynebacterium urealyticum DSM 7109 complete genome
		R			ARG52_strB_F	gi|171850984|emb|AM942444.1|	20	1795540	1795521	0.16	40.1	20	Corynebacterium urealyticum DSM 7109 complete genome
					intI1_R	gi|17342620|gb|AY046276.1|	18	34327	34344	2.4	36.2	18	Salmonella enterica subsp. enterica serovar Typhimurium plasmid R46, complete sequence
		R			intI1_F	gi|17342620|gb|AY046276.1|	20	34522	34503	0.16	40.1	20	Salmonella enterica subsp. enterica serovar Typhimurium plasmid R46, complete sequence
					aada1_YongMUD_F	gi|17342620|gb|AY046276.1|	20	36215	36234	0.16	40.1	20	Salmonella enterica subsp. enterica serovar Typhimurium plasmid R46, complete sequence
		R			aada1_YongMUD_R	gi|17342620|gb|AY046276.1|	20	36391	36372	0.16	40.1	20	Salmonella enterica subsp. enterica serovar Typhimurium plasmid R46, complete sequence
					ARG53_sul1_F	gi|17342620|gb|AY046276.1|	20	38924	38943	0.16	40.1	20	Salmonella enterica subsp. enterica serovar Typhimurium plasmid R46, complete sequence
		R			ARG53_sul1_R	gi|17342620|gb|AY046276.1|	20	39161	39142	0.16	40.1	20	Salmonella enterica subsp. enterica serovar Typhimurium plasmid R46, complete sequence
					intI1_R	gi|17386059|gb|AF445082.1|	18	484	501	2.4	36.2	18	Acinetobacter baumannii integron class I integrase (intI), carbapenem-hydrolyzing beta-lactamase (blaIMP-4), quaternary ammonium compound resistance protein (qacG), aminoglycoside 6'-N-acetyltransferase (aacA4), and chloramphenicol acetyltransferase variant (catB3) genes, complete cds
		R			intI1_F	gi|17386059|gb|AF445082.1|	20	679	660	0.16	40.1	20	Acinetobacter baumannii integron class I integrase (intI), carbapenem-hydrolyzing beta-lactamase (blaIMP-4), quaternary ammonium compound resistance protein (qacG), aminoglycoside 6'-N-acetyltransferase (aacA4), and chloramphenicol acetyltransferase variant (catB3) genes, complete cds
		R			intI1_F	gi|17864893|gb|AF403426.1|AF403426	20	6774	6755	0.16	40.1	20	Cloning vector pRL1383a, complete sequence
					aada1_YongMUD_F	gi|17864893|gb|AF403426.1|AF403426	20	7590	7609	0.16	40.1	20	Cloning vector pRL1383a, complete sequence
		R			aada1_YongMUD_R	gi|17864893|gb|AF403426.1|AF403426	20	7766	7747	0.16	40.1	20	Cloning vector pRL1383a, complete sequence
					ARG57_tetW_R	gi|179366399|gb|EU583804.1|	20	5404	5423	0.16	40.1	20	Lactobacillus reuteri strain ATCC 55730 plasmid pLR581, complete sequence
		R			ARG57_tetW_F	gi|179366399|gb|EU583804.1|	20	5633	5614	0.16	40.1	20	Lactobacillus reuteri strain ATCC 55730 plasmid pLR581, complete sequence
					aada1_YongMUD_F	gi|17981461|gb|AF453999.1|	20	2260	2279	0.16	40.1	20	Serratia marcescens integron 3 aminoglycoside (3) acetyltransferase AAC(3)-Ia (aac(3)-Ia), hypothetical protein orfP (orfP), hypothetical protein orfP (orfP), hypothetical protein orfQ (orfQ), and aminoglycoside (3'') adenylyltransferase ANT(3'')-Ia (ant(3'')-Ia) genes, complete cds
		R			aada1_YongMUD_R	gi|17981461|gb|AF453999.1|	20	2436	2417	0.16	40.1	20	Serratia marcescens integron 3 aminoglycoside (3) acetyltransferase AAC(3)-Ia (aac(3)-Ia), hypothetical protein orfP (orfP), hypothetical protein orfP (orfP), hypothetical protein orfQ (orfQ), and aminoglycoside (3'') adenylyltransferase ANT(3'')-Ia (ant(3'')-Ia) genes, complete cds
					aada1_YongMUD_R	gi|182410399|gb|EU450674.1|	20	6484	6503	0.16	40.1	20	Chloroplast transformation Vector pTox, complete sequence
		R			aada1_YongMUD_F	gi|182410399|gb|EU450674.1|	20	6660	6641	0.16	40.1	20	Chloroplast transformation Vector pTox, complete sequence
					intI1_R	gi|183207914|gb|CP000863.1|	18	249957	249974	2.4	36.2	18	Acinetobacter baumannii ACICU, complete genome
		R			intI1_F	gi|183207914|gb|CP000863.1|	20	250152	250133	0.16	40.1	20	Acinetobacter baumannii ACICU, complete genome
					ARG53_sul1_F	gi|183207914|gb|CP000863.1|	20	253703	253722	0.16	40.1	20	Acinetobacter baumannii ACICU, complete genome
		R			ARG53_sul1_R	gi|183207914|gb|CP000863.1|	20	253940	253921	0.16	40.1	20	Acinetobacter baumannii ACICU, complete genome
					aac1_F	gi|183396648|dbj|AB434537.1|	20	113	132	0.16	40.1	20	Escherichia coli class 1 integron DNA, complete sequence, containing aadA22 gene for aminoglycoside adenyltransferase
					aada1_YongMUD_F	gi|183396648|dbj|AB434537.1|	20	250	269	0.16	40.1	20	Escherichia coli class 1 integron DNA, complete sequence, containing aadA22 gene for aminoglycoside adenyltransferase
		R			aada1_YongMUD_R	gi|183396648|dbj|AB434537.1|	20	426	407	0.16	40.1	20	Escherichia coli class 1 integron DNA, complete sequence, containing aadA22 gene for aminoglycoside adenyltransferase
					aada1_YongMUD_F	gi|184216053|gb|EU622037.1|	20	1028	1047	0.16	40.1	20	Klebsiella pneumoniae strain Kp0106 plasmid p0106 class 1 integron, partial sequence
		R			aada1_YongMUD_R	gi|184216053|gb|EU622037.1|	20	1204	1185	0.16	40.1	20	Klebsiella pneumoniae strain Kp0106 plasmid p0106 class 1 integron, partial sequence
					ARG53_sul1_F	gi|184216053|gb|EU622037.1|	20	2541	2560	0.16	40.1	20	Klebsiella pneumoniae strain Kp0106 plasmid p0106 class 1 integron, partial sequence
		R			ARG53_sul1_R	gi|184216053|gb|EU622037.1|	20	2778	2759	0.16	40.1	20	Klebsiella pneumoniae strain Kp0106 plasmid p0106 class 1 integron, partial sequence
					aac1_F	gi|184216062|gb|EU622038.1|	20	179	198	0.16	40.1	20	Klebsiella pneumoniae strain Kp1206 plasmid p1206 class 1 integron, partial sequence
		R			aac1_R	gi|184216062|gb|EU622038.1|	20	340	321	0.16	40.1	20	Klebsiella pneumoniae strain Kp1206 plasmid p1206 class 1 integron, partial sequence
					ARG53_sul1_F	gi|184216062|gb|EU622038.1|	20	1829	1848	0.16	40.1	20	Klebsiella pneumoniae strain Kp1206 plasmid p1206 class 1 integron, partial sequence
		R			ARG53_sul1_R	gi|184216062|gb|EU622038.1|	20	2066	2047	0.16	40.1	20	Klebsiella pneumoniae strain Kp1206 plasmid p1206 class 1 integron, partial sequence
					ARG53_sul1_F	gi|184216070|gb|EU622039.1|	20	1552	1571	0.16	40.1	20	Klebsiella pneumoniae strain Kp1806 plasmid p1806 class 1 integron, partial sequence
		R			ARG53_sul1_R	gi|184216070|gb|EU622039.1|	20	1789	1770	0.16	40.1	20	Klebsiella pneumoniae strain Kp1806 plasmid p1806 class 1 integron, partial sequence
					aada1_YongMUD_F	gi|184216078|gb|EU622040.1|	20	330	349	0.16	40.1	20	Klebsiella pneumoniae strain Kp2400 plasmid p2400 class 1 integron, partial sequence
		R			aada1_YongMUD_R	gi|184216078|gb|EU622040.1|	20	506	487	0.16	40.1	20	Klebsiella pneumoniae strain Kp2400 plasmid p2400 class 1 integron, partial sequence
					ARG53_sul1_F	gi|184216078|gb|EU622040.1|	20	1843	1862	0.16	40.1	20	Klebsiella pneumoniae strain Kp2400 plasmid p2400 class 1 integron, partial sequence
		R			ARG53_sul1_R	gi|184216078|gb|EU622040.1|	20	2080	2061	0.16	40.1	20	Klebsiella pneumoniae strain Kp2400 plasmid p2400 class 1 integron, partial sequence
					ARG53_sul1_F	gi|184216086|gb|EU622041.1|	20	1572	1591	0.16	40.1	20	Klebsiella pneumoniae strain Kp4800 plasmid p4800 class 1 integron, partial sequence
		R			ARG53_sul1_R	gi|184216086|gb|EU622041.1|	20	1809	1790	0.16	40.1	20	Klebsiella pneumoniae strain Kp4800 plasmid p4800 class 1 integron, partial sequence
					aada1_YongMUD_F	gi|18650777|emb|AJ310480.1|	20	2208	2227	0.16	40.1	20	Acinetobacter baumannii intI1 gene (partial), aacC1 gene, ORFX, ORFY, aadA1 gene and qacEdelta1 gene (partial)
		R			aada1_YongMUD_R	gi|18650777|emb|AJ310480.1|	20	2384	2365	0.16	40.1	20	Acinetobacter baumannii intI1 gene (partial), aacC1 gene, ORFX, ORFY, aadA1 gene and qacEdelta1 gene (partial)
					aada1_YongMUD_F	gi|186703931|emb|AM990340.1|	20	1828	1847	0.16	40.1	20	Escherichia coli partial class II integron, isolate 1129
		R			aada1_YongMUD_R	gi|186703931|emb|AM990340.1|	20	2004	1985	0.16	40.1	20	Escherichia coli partial class II integron, isolate 1129
					ARG53_sul1_R	gi|186886492|gb|EU598449.1|	20	1424	1443	0.16	40.1	20	Escherichia coli strain P65 class I integron, partial sequence
		R			ARG53_sul1_F	gi|186886492|gb|EU598449.1|	20	1661	1642	0.16	40.1	20	Escherichia coli strain P65 class I integron, partial sequence
					aac1_F	gi|186920237|gb|EU622856.1|	20	2335	2354	0.16	40.1	20	Klebsiella pneumoniae plasmid p0506 class 1 integron IntI1 (intI1) gene, partial cds, dihydrofolate reductase 15b (dfr15b), chloramphenicol transporter CMLA4-variant, aminoglicoside 3'-adenylyltransferase type A2 (aadA2), QacEdelta1 (qacEdelta1), and dihydropteroate synthase type I (sul1) genes, complete cds, insertion sequence ISCR1 putative recombinase gene, complete cds, CTX-M-59 (blaCTX-M-59)…
		R			aac1_R	gi|186920237|gb|EU622856.1|	20	2496	2477	0.16	40.1	20	Klebsiella pneumoniae plasmid p0506 class 1 integron IntI1 (intI1) gene, partial cds, dihydrofolate reductase 15b (dfr15b), chloramphenicol transporter CMLA4-variant, aminoglicoside 3'-adenylyltransferase type A2 (aadA2), QacEdelta1 (qacEdelta1), and dihydropteroate synthase type I (sul1) genes, complete cds, insertion sequence ISCR1 putative recombinase gene, complete cds, CTX-M-59 (blaCTX-M-59)…
					ARG53_sul1_F	gi|186920237|gb|EU622856.1|	20	3945	3964	0.16	40.1	20	Klebsiella pneumoniae plasmid p0506 class 1 integron IntI1 (intI1) gene, partial cds, dihydrofolate reductase 15b (dfr15b), chloramphenicol transporter CMLA4-variant, aminoglicoside 3'-adenylyltransferase type A2 (aadA2), QacEdelta1 (qacEdelta1), and dihydropteroate synthase type I (sul1) genes, complete cds, insertion sequence ISCR1 putative recombinase gene, complete cds, CTX-M-59 (blaCTX-M-59)…
		R			ARG53_sul1_R	gi|186920237|gb|EU622856.1|	20	4182	4163	0.16	40.1	20	Klebsiella pneumoniae plasmid p0506 class 1 integron IntI1 (intI1) gene, partial cds, dihydrofolate reductase 15b (dfr15b), chloramphenicol transporter CMLA4-variant, aminoglicoside 3'-adenylyltransferase type A2 (aadA2), QacEdelta1 (qacEdelta1), and dihydropteroate synthase type I (sul1) genes, complete cds, insertion sequence ISCR1 putative recombinase gene, complete cds, CTX-M-59 (blaCTX-M-59)…
					ARG52_strB_F	gi|186928928|emb|AM901564.1|	20	30594	30613	0.16	40.1	20	Providencia rettgeri plasmid R7K, complete sequence
					ARG51_strA_R	gi|186928928|emb|AM901564.1|	20	31667	31686	0.16	40.1	20	Providencia rettgeri plasmid R7K, complete sequence
					ARG54_sul2_R	gi|18693100|emb|AJ319822.1|	20	1799	1818	0.16	40.1	20	Mannheimia varigena MVSCS1 plasmid
		R			ARG54_sul2_F	gi|18693100|emb|AJ319822.1|	20	2047	2028	0.16	40.1	20	Mannheimia varigena MVSCS1 plasmid
					ARG51_strA_F	gi|18693100|emb|AJ319822.1|	20	3410	3429	0.16	40.1	20	Mannheimia varigena MVSCS1 plasmid
		R			ARG51_strA_R	gi|18693100|emb|AJ319822.1|	20	3626	3607	0.16	40.1	20	Mannheimia varigena MVSCS1 plasmid
					intI1_R	gi|187369484|dbj|AB365868.1|	18	1127	1144	2.4	36.2	18	Salmonella enterica subsp. enterica serovar Typhimurium intI1, dfrA12, aadA2, qacEdelta1, sul1 genes for class 1 integrase IntI1, dihydrofolate reductase, aminoglycoside adenyltransferase, quaternary ammonium compound-resistance protein, dihydropteroate synthase type 1, complete cds
		R			intI1_F	gi|187369484|dbj|AB365868.1|	20	1322	1303	0.16	40.1	20	Salmonella enterica subsp. enterica serovar Typhimurium intI1, dfrA12, aadA2, qacEdelta1, sul1 genes for class 1 integrase IntI1, dihydrofolate reductase, aminoglycoside adenyltransferase, quaternary ammonium compound-resistance protein, dihydropteroate synthase type 1, complete cds
		R			aac1_R	gi|187369484|dbj|AB365868.1|	20	3067	3048	0.16	40.1	20	Salmonella enterica subsp. enterica serovar Typhimurium intI1, dfrA12, aadA2, qacEdelta1, sul1 genes for class 1 integrase IntI1, dihydrofolate reductase, aminoglycoside adenyltransferase, quaternary ammonium compound-resistance protein, dihydropteroate synthase type 1, complete cds
					ARG53_sul1_F	gi|187369484|dbj|AB365868.1|	20	4556	4575	0.16	40.1	20	Salmonella enterica subsp. enterica serovar Typhimurium intI1, dfrA12, aadA2, qacEdelta1, sul1 genes for class 1 integrase IntI1, dihydrofolate reductase, aminoglycoside adenyltransferase, quaternary ammonium compound-resistance protein, dihydropteroate synthase type 1, complete cds
		R			ARG53_sul1_R	gi|187369484|dbj|AB365868.1|	20	4793	4774	0.16	40.1	20	Salmonella enterica subsp. enterica serovar Typhimurium intI1, dfrA12, aadA2, qacEdelta1, sul1 genes for class 1 integrase IntI1, dihydrofolate reductase, aminoglycoside adenyltransferase, quaternary ammonium compound-resistance protein, dihydropteroate synthase type 1, complete cds
					ARG20_EmrY_R	gi|187427012|gb|CP001063.1|	20	2535993	2536012	0.16	40.1	20	Shigella boydii CDC 3083-94, complete genome
		R			ARG20_EmrY_F	gi|187427012|gb|CP001063.1|	20	2536226	2536207	0.16	40.1	20	Shigella boydii CDC 3083-94, complete genome
		R			acrD_MUD_R	gi|187427012|gb|CP001063.1|	20	2636285	2636266	0.16	40.1	20	Shigella boydii CDC 3083-94, complete genome
		R			ARG25_mdtF_F	gi|187427012|gb|CP001063.1|	20	3639748	3639729	0.16	40.1	20	Shigella boydii CDC 3083-94, complete genome
					ARG50_soxR_F	gi|187427012|gb|CP001063.1|	20	4276730	4276749	0.16	40.1	20	Shigella boydii CDC 3083-94, complete genome
		R			ARG50_soxR_R	gi|187427012|gb|CP001063.1|	20	4276972	4276953	0.16	40.1	20	Shigella boydii CDC 3083-94, complete genome
					aada1_YongMUD_F	gi|187476084|gb|EU497666.1|	20	1862	1881	0.16	40.1	20	Plastid transformation vector pAPR23 ribulose-1,5-bisphosphate carboxylase/oxygenase large subunit (rbcL) gene, partial cds; and AadA (aadA) and A1AT (a1at) genes, complete cds
		R			aada1_YongMUD_R	gi|187476084|gb|EU497666.1|	20	2038	2019	0.16	40.1	20	Plastid transformation vector pAPR23 ribulose-1,5-bisphosphate carboxylase/oxygenase large subunit (rbcL) gene, partial cds; and AadA (aadA) and A1AT (a1at) genes, complete cds
					aada1_YongMUD_F	gi|187476088|gb|EU497667.1|	20	1862	1881	0.16	40.1	20	Plastid transformation vector pAPR36 ribulose-1,5-bisphosphate carboxylase/oxygenase large subunit (rbcL) gene, partial cds; and AadA (aadA) and A1AT (a1at) genes, complete cds
		R			aada1_YongMUD_R	gi|187476088|gb|EU497667.1|	20	2038	2019	0.16	40.1	20	Plastid transformation vector pAPR36 ribulose-1,5-bisphosphate carboxylase/oxygenase large subunit (rbcL) gene, partial cds; and AadA (aadA) and A1AT (a1at) genes, complete cds
					aada1_YongMUD_F	gi|187476092|gb|EU497668.1|	20	1862	1881	0.16	40.1	20	Plastid transformation vector pAPR37 ribulose-1,5-bisphosphate carboxylase/oxygenase large subunit (rbcL) gene, partial cds; and AadA (aadA) and A1AT (a1at) genes, complete cds
		R			aada1_YongMUD_R	gi|187476092|gb|EU497668.1|	20	2038	2019	0.16	40.1	20	Plastid transformation vector pAPR37 ribulose-1,5-bisphosphate carboxylase/oxygenase large subunit (rbcL) gene, partial cds; and AadA (aadA) and A1AT (a1at) genes, complete cds
					aada1_YongMUD_F	gi|187476096|gb|EU497669.1|	20	3687	3706	0.16	40.1	20	Plastid transformation vector pAPR52 ribulose-1,5-bisphosphate carboxylase/oxygenase large subunit (rbcL) gene, partial cds; and A1AT (a1at) and AadA (aadA) genes, complete cds
		R			aada1_YongMUD_R	gi|187476096|gb|EU497669.1|	20	3863	3844	0.16	40.1	20	Plastid transformation vector pAPR52 ribulose-1,5-bisphosphate carboxylase/oxygenase large subunit (rbcL) gene, partial cds; and A1AT (a1at) and AadA (aadA) genes, complete cds
					aada1_YongMUD_F	gi|18766327|gb|AF458478.1|	20	7684	7703	0.16	40.1	20	Binary vector pLH9000, complete sequence
		R			aada1_YongMUD_R	gi|18766327|gb|AF458478.1|	20	7860	7841	0.16	40.1	20	Binary vector pLH9000, complete sequence
					aada1_YongMUD_F	gi|18766333|gb|AF458479.1|	20	7676	7695	0.16	40.1	20	Binary vector pLH9500, complete sequence
		R			aada1_YongMUD_R	gi|18766333|gb|AF458479.1|	20	7852	7833	0.16	40.1	20	Binary vector pLH9500, complete sequence
					ARG53_sul1_R	gi|187736741|ref|NC_010558.1|	20	107041	107060	0.16	40.1	20	Escherichia coli plasmid pIP1206, complete sequence<>Escherichia coli 1540 plasmid pIP1206 complete genome
		R			ARG53_sul1_F	gi|187736741|ref|NC_010558.1|	20	107278	107259	0.16	40.1	20	Escherichia coli plasmid pIP1206, complete sequence<>Escherichia coli 1540 plasmid pIP1206 complete genome
					intI1_F	gi|187736741|ref|NC_010558.1|	20	110263	110282	0.16	40.1	20	Escherichia coli plasmid pIP1206, complete sequence<>Escherichia coli 1540 plasmid pIP1206 complete genome
		R			intI1_R	gi|187736741|ref|NC_010558.1|	18	110458	110441	2.4	36.2	18	Escherichia coli plasmid pIP1206, complete sequence<>Escherichia coli 1540 plasmid pIP1206 complete genome
					intI1_F	gi|187736741|ref|NC_010558.1|	20	123147	123166	0.16	40.1	20	Escherichia coli plasmid pIP1206, complete sequence<>Escherichia coli 1540 plasmid pIP1206 complete genome
					aada1_YongMUD_F	gi|187940251|gb|EU686387.1|	20	2425	2444	0.16	40.1	20	Acinetobacter berezinae strain BDC07/PDRAB06/SIM-1 class I integron metallo-beta-lactamase SIM-1 (blaSIM-1), ADP-ribosylating transferase (arr-3), chloramphenicol acetyltransferase (catB3), and aminoglycoside 3'-adenyltransferase (aadA1) genes, complete cds, and quaternary ammonium compound-resistance protein (qacEdelta1) gene, partial cds
		R			aada1_YongMUD_R	gi|187940251|gb|EU686387.1|	20	2601	2582	0.16	40.1	20	Acinetobacter berezinae strain BDC07/PDRAB06/SIM-1 class I integron metallo-beta-lactamase SIM-1 (blaSIM-1), ADP-ribosylating transferase (arr-3), chloramphenicol acetyltransferase (catB3), and aminoglycoside 3'-adenyltransferase (aadA1) genes, complete cds, and quaternary ammonium compound-resistance protein (qacEdelta1) gene, partial cds
					intI1_F	gi|188526752|gb|EU531474.1|	20	58	77	0.16	40.1	20	Uncultured bacterium clone MarsCreek7(7) class I integron IntI1 integrase (intI1) gene, partial cds
		R			intI1_R	gi|188526752|gb|EU531474.1|	18	253	236	2.4	36.2	18	Uncultured bacterium clone MarsCreek7(7) class I integron IntI1 integrase (intI1) gene, partial cds
					intI1_F	gi|188526756|gb|EU531476.1|	20	58	77	0.16	40.1	20	Uncultured bacterium clone MarsCreek7(14) class I integron IntI1 integrase (intI1) gene, partial cds
		R			intI1_R	gi|188526756|gb|EU531476.1|	18	253	236	2.4	36.2	18	Uncultured bacterium clone MarsCreek7(14) class I integron IntI1 integrase (intI1) gene, partial cds
					intI1_F	gi|188526760|gb|EU531478.1|	20	58	77	0.16	40.1	20	Uncultured bacterium clone MarsCreek11(7) class I integron IntI1 integrase (intI1) gene, partial cds
		R			intI1_R	gi|188526760|gb|EU531478.1|	18	253	236	2.4	36.2	18	Uncultured bacterium clone MarsCreek11(7) class I integron IntI1 integrase (intI1) gene, partial cds
					intI1_F	gi|188526764|gb|EU531480.1|	20	58	77	0.16	40.1	20	Uncultured bacterium clone MarsCreek11(1) class I integron IntI1 integrase (intI1) gene, partial cds
		R			intI1_R	gi|188526764|gb|EU531480.1|	18	253	236	2.4	36.2	18	Uncultured bacterium clone MarsCreek11(1) class I integron IntI1 integrase (intI1) gene, partial cds
					intI1_F	gi|188526768|gb|EU531482.1|	20	58	77	0.16	40.1	20	Uncultured bacterium clone MarsCreek2(15) class I integron IntI1 integrase (intI1) gene, partial cds
		R			intI1_R	gi|188526768|gb|EU531482.1|	18	253	236	2.4	36.2	18	Uncultured bacterium clone MarsCreek2(15) class I integron IntI1 integrase (intI1) gene, partial cds
					intI1_F	gi|188526770|gb|EU531483.1|	20	58	77	0.16	40.1	20	Uncultured bacterium clone CowanCreek3a(9) class I integron IntI1 integrase (intI1) gene, partial cds
		R			intI1_R	gi|188526770|gb|EU531483.1|	18	253	236	2.4	36.2	18	Uncultured bacterium clone CowanCreek3a(9) class I integron IntI1 integrase (intI1) gene, partial cds
					intI1_F	gi|188526772|gb|EU531484.1|	20	58	77	0.16	40.1	20	Uncultured bacterium clone CowanCreek15a(6) class I integron IntI1 integrase (intI1) gene, partial cds
		R			intI1_R	gi|188526772|gb|EU531484.1|	18	253	236	2.4	36.2	18	Uncultured bacterium clone CowanCreek15a(6) class I integron IntI1 integrase (intI1) gene, partial cds
					intI1_F	gi|188526774|gb|EU531485.1|	20	58	77	0.16	40.1	20	Uncultured bacterium clone MarsCreek2(16) class I integron IntI1 integrase (intI1) gene, partial cds
		R			intI1_R	gi|188526774|gb|EU531485.1|	18	253	236	2.4	36.2	18	Uncultured bacterium clone MarsCreek2(16) class I integron IntI1 integrase (intI1) gene, partial cds
					intI1_F	gi|188526776|gb|EU531486.1|	20	58	77	0.16	40.1	20	Uncultured bacterium clone CowanCreek3a(10) class I integron IntI1 integrase (intI1) gene, partial cds
		R			intI1_R	gi|188526776|gb|EU531486.1|	18	253	236	2.4	36.2	18	Uncultured bacterium clone CowanCreek3a(10) class I integron IntI1 integrase (intI1) gene, partial cds
					intI1_F	gi|188526780|gb|EU531488.1|	20	57	76	0.16	40.1	20	Uncultured bacterium clone CowanCreek16b(1) class I integron IntI1 integrase-like (intI1) gene, partial sequence
		R			intI1_R	gi|188526780|gb|EU531488.1|	18	252	235	2.4	36.2	18	Uncultured bacterium clone CowanCreek16b(1) class I integron IntI1 integrase-like (intI1) gene, partial sequence
					intI1_F	gi|188526781|gb|EU531489.1|	20	58	77	0.16	40.1	20	Uncultured bacterium clone CowanCreek3a(15) class I integron IntI1 integrase (intI1) gene, partial cds
		R			intI1_R	gi|188526781|gb|EU531489.1|	18	253	236	2.4	36.2	18	Uncultured bacterium clone CowanCreek3a(15) class I integron IntI1 integrase (intI1) gene, partial cds
					intI1_F	gi|188526785|gb|EU531491.1|	20	58	77	0.16	40.1	20	Uncultured bacterium clone MarsCreek20(23) class I integron IntI1 integrase (intI1) gene, partial cds
		R			intI1_R	gi|188526785|gb|EU531491.1|	18	253	236	2.4	36.2	18	Uncultured bacterium clone MarsCreek20(23) class I integron IntI1 integrase (intI1) gene, partial cds
					intI1_F	gi|188526789|gb|EU531493.1|	20	58	77	0.16	40.1	20	Uncultured bacterium clone MarsCreek20(39) class I integron IntI1 integrase (intI1) gene, partial cds
		R			intI1_R	gi|188526789|gb|EU531493.1|	18	253	236	2.4	36.2	18	Uncultured bacterium clone MarsCreek20(39) class I integron IntI1 integrase (intI1) gene, partial cds
					ARG54_sul2_R	gi|189096565|gb|EU715370.1|	20	1411	1430	0.16	40.1	20	Actinobacillus pleuropneumoniae plasmid pHB0503, complete sequence
		R			ARG54_sul2_F	gi|189096565|gb|EU715370.1|	20	1659	1640	0.16	40.1	20	Actinobacillus pleuropneumoniae plasmid pHB0503, complete sequence
					ARG51_strA_F	gi|189096565|gb|EU715370.1|	20	4578	4597	0.16	40.1	20	Actinobacillus pleuropneumoniae plasmid pHB0503, complete sequence
		R			ARG51_strA_R	gi|189096565|gb|EU715370.1|	20	4794	4775	0.16	40.1	20	Actinobacillus pleuropneumoniae plasmid pHB0503, complete sequence
					aac1_F	gi|189310877|gb|EU704128.1|	20	1464	1483	0.16	40.1	20	Escherichia coli strain Pn137 defective class I integron, partial sequence
		R			aac1_R	gi|189310877|gb|EU704128.1|	20	1625	1606	0.16	40.1	20	Escherichia coli strain Pn137 defective class I integron, partial sequence
					aada1_YongMUD_F	gi|189310877|gb|EU704128.1|	20	5694	5713	0.16	40.1	20	Escherichia coli strain Pn137 defective class I integron, partial sequence
		R			aada1_YongMUD_R	gi|189310877|gb|EU704128.1|	20	5870	5851	0.16	40.1	20	Escherichia coli strain Pn137 defective class I integron, partial sequence
					ARG57_tetW_R	gi|189427298|gb|CP000605.1|	20	39397	39416	0.16	40.1	20	Bifidobacterium longum DJO10A, complete genome
		R			ARG57_tetW_F	gi|189427298|gb|CP000605.1|	20	39626	39607	0.16	40.1	20	Bifidobacterium longum DJO10A, complete genome
					intI1_R	gi|18958399|gb|AF355189.1|	18	563	580	2.4	36.2	18	Pseudomonas aeruginosa integron In60 integrase IntI1 (intI1), aminoglycoside 3-N-acetyltransferase/aminoglycoside 6'-N-acetyltransferase fusion protein (aac(3)-Ib/aac(6')-Ib), and beta-lactamase GES-1 (blages-1) genes, complete cds
		R			intI1_F	gi|18958399|gb|AF355189.1|	20	758	739	0.16	40.1	20	Pseudomonas aeruginosa integron In60 integrase IntI1 (intI1), aminoglycoside 3-N-acetyltransferase/aminoglycoside 6'-N-acetyltransferase fusion protein (aac(3)-Ib/aac(6')-Ib), and beta-lactamase GES-1 (blages-1) genes, complete cds
					ARG54_sul2_R	gi|189916535|gb|CP001093.1|	20	1803	1822	0.16	40.1	20	Actinobacillus pleuropneumoniae serovar 7 str. AP76 plasmid ABB7_B, complete sequence
		R			ARG54_sul2_F	gi|189916535|gb|CP001093.1|	20	2051	2032	0.16	40.1	20	Actinobacillus pleuropneumoniae serovar 7 str. AP76 plasmid ABB7_B, complete sequence
					ARG51_strA_F	gi|189916535|gb|CP001093.1|	20	2659	2678	0.16	40.1	20	Actinobacillus pleuropneumoniae serovar 7 str. AP76 plasmid ABB7_B, complete sequence
		R			ARG51_strA_R	gi|189916535|gb|CP001093.1|	20	2875	2856	0.16	40.1	20	Actinobacillus pleuropneumoniae serovar 7 str. AP76 plasmid ABB7_B, complete sequence
					aada1_YongMUD_F	gi|190587242|gb|EU732664.1|	20	2958	2977	0.16	40.1	20	Shigella sonnei isolate Dak 0898/12-14 class 2 integron integrase (intI2) gene, partial cds, dihydrofolate reductase-like (dfrA1) gene and insertion sequence IS911, complete sequence, disrupted streptothricin acetyltransferase (sat1) gene, partial sequence, aminoglycoside adenyltransferase-like (aadA1) gene, complete sequence, and unknown gene
		R			aada1_YongMUD_R	gi|190587242|gb|EU732664.1|	20	3134	3115	0.16	40.1	20	Shigella sonnei isolate Dak 0898/12-14 class 2 integron integrase (intI2) gene, partial cds, dihydrofolate reductase-like (dfrA1) gene and insertion sequence IS911, complete sequence, disrupted streptothricin acetyltransferase (sat1) gene, partial sequence, aminoglycoside adenyltransferase-like (aadA1) gene, complete sequence, and unknown gene
			TRUE	TRUE	ARG54_sul2_R	gi|1906550|gb|U65076.1|CVU65076	20	147	166	0.16	40.1	20	Cloning and expression shuttle vector pNF2176 with ampicillin resistance gene, complete sequence
		R		TRUE	ARG51_strA_R	gi|1906550|gb|U65076.1|CVU65076	20	290	271	0.16	40.1	20	Cloning and expression shuttle vector pNF2176 with ampicillin resistance gene, complete sequence
					intI1_R	gi|190682998|gb|EU591509.1|	18	9672	9689	2.4	36.2	18	Enterobacter cloacae strain JKB7 hypothetical protein (JK001) gene, partial cds; w0046 (JK002), w0045 (JK003), w0044 (JK004), w0043 (JK005), and hypothetical protein (JK006) genes, complete cds; transposon Tn6005, complete sequence; and hypothetical protein (JK014) gene, partial cds
		R			intI1_F	gi|190682998|gb|EU591509.1|	20	9867	9848	0.16	40.1	20	Enterobacter cloacae strain JKB7 hypothetical protein (JK001) gene, partial cds; w0046 (JK002), w0045 (JK003), w0044 (JK004), w0043 (JK005), and hypothetical protein (JK006) genes, complete cds; transposon Tn6005, complete sequence; and hypothetical protein (JK014) gene, partial cds
					ARG51_strA_F	gi|19070006|emb|AJ431260.1|	20	77651	77670	0.16	40.1	20	Uncultured bacterium plasmid pB4 complete genome
		R			ARG51_strA_R	gi|19070006|emb|AJ431260.1|	20	77867	77848	0.16	40.1	20	Uncultured bacterium plasmid pB4 complete genome
		R			ARG52_strB_F	gi|19070006|emb|AJ431260.1|	20	78940	78921	0.16	40.1	20	Uncultured bacterium plasmid pB4 complete genome
					intI1_R	gi|191174834|emb|AM988778.1|	18	2429	2446	2.4	36.2	18	Pseudomonas aeruginosa tnpA gene, intI1 gene, blaVIM-2 gene, aacA7 gene, aacA4 gene and qacEdelta1 gene (partial), isolate D1463a
		R			intI1_F	gi|191174834|emb|AM988778.1|	20	2624	2605	0.16	40.1	20	Pseudomonas aeruginosa tnpA gene, intI1 gene, blaVIM-2 gene, aacA7 gene, aacA4 gene and qacEdelta1 gene (partial), isolate D1463a
					ARG56_tetQ_F	gi|1916015|gb|U73497.1|PIU73497	20	1412	1431	0.16	40.1	20	Prevotella intermedia tetracycline resistance protein (tetQ) gene, complete cds
		R			ARG56_tetQ_R	gi|1916015|gb|U73497.1|PIU73497	20	1593	1574	0.16	40.1	20	Prevotella intermedia tetracycline resistance protein (tetQ) gene, complete cds
					ARG53_sul1_F	gi|192758054|gb|EU687490.1|	20	2396	2415	0.16	40.1	20	Escherichia coli strain ZJ157 class I integron, complete sequence
		R			ARG53_sul1_R	gi|192758054|gb|EU687490.1|	20	2633	2614	0.16	40.1	20	Escherichia coli strain ZJ157 class I integron, complete sequence
					ARG54_sul2_R	gi|192762113|gb|EU580136.1|	20	117	136	0.16	40.1	20	Escherichia coli strain E2348/69 plasmid p6148, complete sequence
		R			ARG54_sul2_F	gi|192762113|gb|EU580136.1|	20	365	346	0.16	40.1	20	Escherichia coli strain E2348/69 plasmid p6148, complete sequence
					ARG51_strA_F	gi|192762113|gb|EU580136.1|	20	1011	1030	0.16	40.1	20	Escherichia coli strain E2348/69 plasmid p6148, complete sequence
		R			ARG51_strA_R	gi|192762113|gb|EU580136.1|	20	1227	1208	0.16	40.1	20	Escherichia coli strain E2348/69 plasmid p6148, complete sequence
		R			ARG52_strB_F	gi|192762113|gb|EU580136.1|	20	2300	2281	0.16	40.1	20	Escherichia coli strain E2348/69 plasmid p6148, complete sequence
		R			aac1_R	gi|193795152|gb|EU853659.1|	20	1181	1162	0.16	40.1	20	Salmonella enterica strain NG04.039 plasmid pNG04.039 class 1 integron, partial sequence
					ARG53_sul1_F	gi|193795152|gb|EU853659.1|	20	2670	2689	0.16	40.1	20	Salmonella enterica strain NG04.039 plasmid pNG04.039 class 1 integron, partial sequence
		R			ARG53_sul1_R	gi|193795152|gb|EU853659.1|	20	2907	2888	0.16	40.1	20	Salmonella enterica strain NG04.039 plasmid pNG04.039 class 1 integron, partial sequence
					intI1_R	gi|194245456|gb|EU588392.2|	18	357	374	2.4	36.2	18	Pseudomonas aeruginosa strain B3 plasmid In786 class I integron, partial sequence
		R			intI1_F	gi|194245456|gb|EU588392.2|	20	552	533	0.16	40.1	20	Pseudomonas aeruginosa strain B3 plasmid In786 class I integron, partial sequence
					ARG53_sul1_F	gi|194245456|gb|EU588392.2|	20	5586	5605	0.16	40.1	20	Pseudomonas aeruginosa strain B3 plasmid In786 class I integron, partial sequence
		R			ARG53_sul1_R	gi|194245456|gb|EU588392.2|	20	5823	5804	0.16	40.1	20	Pseudomonas aeruginosa strain B3 plasmid In786 class I integron, partial sequence
					intI1_R	gi|194326124|emb|FM174471.1|	18	11578	11595	2.4	36.2	18	Cloning vector pRG930cm
		R			intI1_F	gi|194326124|emb|FM174471.1|	20	11773	11754	0.16	40.1	20	Cloning vector pRG930cm
					aada1_YongMUD_F	gi|194326124|emb|FM174471.1|	20	12593	12612	0.16	40.1	20	Cloning vector pRG930cm
		R			aada1_YongMUD_R	gi|194326124|emb|FM174471.1|	20	12769	12750	0.16	40.1	20	Cloning vector pRG930cm
					ARG52_strB_F	gi|194358568|gb|CP001122.1|	20	2456	2475	0.16	40.1	20	Salmonella enterica subsp. enterica serovar Kentucky str. CVM29188 plasmid pCVM29188_146, complete sequence
					ARG51_strA_R	gi|194358568|gb|CP001122.1|	20	3529	3548	0.16	40.1	20	Salmonella enterica subsp. enterica serovar Kentucky str. CVM29188 plasmid pCVM29188_146, complete sequence
		R			ARG51_strA_F	gi|194358568|gb|CP001122.1|	20	3745	3726	0.16	40.1	20	Salmonella enterica subsp. enterica serovar Kentucky str. CVM29188 plasmid pCVM29188_146, complete sequence
					ARG51_strA_F	gi|194405610|gb|CP001120.1|	20	1519593	1519612	0.16	40.1	20	Salmonella enterica subsp. enterica serovar Heidelberg str. SL476, complete genome
		R			ARG51_strA_R	gi|194405610|gb|CP001120.1|	20	1519809	1519790	0.16	40.1	20	Salmonella enterica subsp. enterica serovar Heidelberg str. SL476, complete genome
		R			ARG52_strB_F	gi|194405610|gb|CP001120.1|	20	1520882	1520863	0.16	40.1	20	Salmonella enterica subsp. enterica serovar Heidelberg str. SL476, complete genome
					ARG53_sul1_R	gi|194405610|gb|CP001120.1|	20	1529717	1529736	0.16	40.1	20	Salmonella enterica subsp. enterica serovar Heidelberg str. SL476, complete genome
		R			ARG53_sul1_F	gi|194405610|gb|CP001120.1|	20	1529954	1529935	0.16	40.1	20	Salmonella enterica subsp. enterica serovar Heidelberg str. SL476, complete genome
					ARG52_strB_F	gi|194686984|dbj|AB450045.1|	20	13727	13746	0.16	40.1	20	Vibrio cholerae O1 biovar El tor SXT conjugative element gene cluster, complete sequence, strain: HN1
					ARG51_strA_R	gi|194686984|dbj|AB450045.1|	20	14800	14819	0.16	40.1	20	Vibrio cholerae O1 biovar El tor SXT conjugative element gene cluster, complete sequence, strain: HN1
		R			ARG51_strA_F	gi|194686984|dbj|AB450045.1|	20	15016	14997	0.16	40.1	20	Vibrio cholerae O1 biovar El tor SXT conjugative element gene cluster, complete sequence, strain: HN1
					ARG54_sul2_F	gi|194686984|dbj|AB450045.1|	20	15662	15681	0.16	40.1	20	Vibrio cholerae O1 biovar El tor SXT conjugative element gene cluster, complete sequence, strain: HN1
		R			ARG54_sul2_R	gi|194686984|dbj|AB450045.1|	20	15910	15891	0.16	40.1	20	Vibrio cholerae O1 biovar El tor SXT conjugative element gene cluster, complete sequence, strain: HN1
					intI1_R	gi|194709275|gb|CP001125.1|	18	37677	37694	2.4	36.2	18	Salmonella enterica subsp. enterica serovar Schwarzengrund str. CVM19633 plasmid pCVM19633_110, complete sequence
					aada1_YongMUD_R	gi|194709275|gb|CP001125.1|	20	56277	56296	0.16	40.1	20	Salmonella enterica subsp. enterica serovar Schwarzengrund str. CVM19633 plasmid pCVM19633_110, complete sequence
		R			aada1_YongMUD_F	gi|194709275|gb|CP001125.1|	20	56453	56434	0.16	40.1	20	Salmonella enterica subsp. enterica serovar Schwarzengrund str. CVM19633 plasmid pCVM19633_110, complete sequence
					aac1_R	gi|194709275|gb|CP001125.1|	20	58834	58853	0.16	40.1	20	Salmonella enterica subsp. enterica serovar Schwarzengrund str. CVM19633 plasmid pCVM19633_110, complete sequence
		R			aac1_F	gi|194709275|gb|CP001125.1|	20	58995	58976	0.16	40.1	20	Salmonella enterica subsp. enterica serovar Schwarzengrund str. CVM19633 plasmid pCVM19633_110, complete sequence
					intI1_F	gi|194709275|gb|CP001125.1|	20	61300	61319	0.16	40.1	20	Salmonella enterica subsp. enterica serovar Schwarzengrund str. CVM19633 plasmid pCVM19633_110, complete sequence
		R			intI1_R	gi|194709275|gb|CP001125.1|	18	61495	61478	2.4	36.2	18	Salmonella enterica subsp. enterica serovar Schwarzengrund str. CVM19633 plasmid pCVM19633_110, complete sequence
					ARG52_strB_F	gi|194709275|gb|CP001125.1|	20	72165	72184	0.16	40.1	20	Salmonella enterica subsp. enterica serovar Schwarzengrund str. CVM19633 plasmid pCVM19633_110, complete sequence
					ARG51_strA_R	gi|194709275|gb|CP001125.1|	20	73238	73257	0.16	40.1	20	Salmonella enterica subsp. enterica serovar Schwarzengrund str. CVM19633 plasmid pCVM19633_110, complete sequence
		R			ARG51_strA_F	gi|194709275|gb|CP001125.1|	20	73454	73435	0.16	40.1	20	Salmonella enterica subsp. enterica serovar Schwarzengrund str. CVM19633 plasmid pCVM19633_110, complete sequence
					ARG54_sul2_R	gi|194709275|gb|CP001125.1|	20	76111	76130	0.16	40.1	20	Salmonella enterica subsp. enterica serovar Schwarzengrund str. CVM19633 plasmid pCVM19633_110, complete sequence
		R			ARG54_sul2_F	gi|194709275|gb|CP001125.1|	20	76359	76340	0.16	40.1	20	Salmonella enterica subsp. enterica serovar Schwarzengrund str. CVM19633 plasmid pCVM19633_110, complete sequence
					ARG55_tet32_R	gi|195540500|emb|FM178797.1|	20	333	352	0.16	40.1	20	Streptococcus pneumoniae Tn5252 like transposon
		R			ARG55_tet32_F	gi|195540500|emb|FM178797.1|	20	554	535	0.16	40.1	20	Streptococcus pneumoniae Tn5252 like transposon
					aada1_YongMUD_F	gi|19698424|gb|AF479774.1|	20	8118	8137	0.16	40.1	20	Klebsiella pneumoniae plasmid pJHCMW1, complete sequence
		R			aada1_YongMUD_R	gi|19698424|gb|AF479774.1|	20	8294	8275	0.16	40.1	20	Klebsiella pneumoniae plasmid pJHCMW1, complete sequence
					ARG53_sul1_R	gi|197092208|gb|EU908090.1|	20	5470	5489	0.16	40.1	20	Klebsiella pneumoniae strain GDK05 plasmid pGDK05 insertion sequence IS1, complete sequence; EcoRII cytosine methylase and type II restriction enzyme genes, complete cds; transposon Tn1696 and insertion sequence IS6100, complete sequence; Sul1 (sul1), Qacdelta1 (qacdelta1), QnrB6 (qnrB6), short chain dehydrogenase/reductase, putative recombinase, Sul1 (sul1), and Qacdelta1 (qacdelta1) genes, comp…
		R			ARG53_sul1_F	gi|197092208|gb|EU908090.1|	20	5707	5688	0.16	40.1	20	Klebsiella pneumoniae strain GDK05 plasmid pGDK05 insertion sequence IS1, complete sequence; EcoRII cytosine methylase and type II restriction enzyme genes, complete cds; transposon Tn1696 and insertion sequence IS6100, complete sequence; Sul1 (sul1), Qacdelta1 (qacdelta1), QnrB6 (qnrB6), short chain dehydrogenase/reductase, putative recombinase, Sul1 (sul1), and Qacdelta1 (qacdelta1) genes, comp…
					ARG53_sul1_R	gi|197092208|gb|EU908090.1|	20	10940	10959	0.16	40.1	20	Klebsiella pneumoniae strain GDK05 plasmid pGDK05 insertion sequence IS1, complete sequence; EcoRII cytosine methylase and type II restriction enzyme genes, complete cds; transposon Tn1696 and insertion sequence IS6100, complete sequence; Sul1 (sul1), Qacdelta1 (qacdelta1), QnrB6 (qnrB6), short chain dehydrogenase/reductase, putative recombinase, Sul1 (sul1), and Qacdelta1 (qacdelta1) genes, comp…
		R			ARG53_sul1_F	gi|197092208|gb|EU908090.1|	20	11177	11158	0.16	40.1	20	Klebsiella pneumoniae strain GDK05 plasmid pGDK05 insertion sequence IS1, complete sequence; EcoRII cytosine methylase and type II restriction enzyme genes, complete cds; transposon Tn1696 and insertion sequence IS6100, complete sequence; Sul1 (sul1), Qacdelta1 (qacdelta1), QnrB6 (qnrB6), short chain dehydrogenase/reductase, putative recombinase, Sul1 (sul1), and Qacdelta1 (qacdelta1) genes, comp…
					aada1_YongMUD_F	gi|197244601|emb|FM207629.1|	20	1795	1814	0.16	40.1	20	Aeromonas caviae partial class 1 integron containing oxa 10, aacA4 and aadA1 genes, isolate 1LO
		R			aada1_YongMUD_R	gi|197244601|emb|FM207629.1|	20	1971	1952	0.16	40.1	20	Aeromonas caviae partial class 1 integron containing oxa 10, aacA4 and aadA1 genes, isolate 1LO
					ARG53_sul1_F	gi|197313390|emb|CU462823.2|	20	3305	3324	0.16	40.1	20	Arabidopsis thaliana T-DNA insertion sequence GK-135B06-AP22
		R			ARG53_sul1_R	gi|197313390|emb|CU462823.2|	20	3542	3523	0.16	40.1	20	Arabidopsis thaliana T-DNA insertion sequence GK-135B06-AP22
					ARG53_sul1_R	gi|197313390|emb|CU462823.2|	20	10203	10222	0.16	40.1	20	Arabidopsis thaliana T-DNA insertion sequence GK-135B06-AP22
		R			ARG53_sul1_F	gi|197313390|emb|CU462823.2|	20	10440	10421	0.16	40.1	20	Arabidopsis thaliana T-DNA insertion sequence GK-135B06-AP22
					ARG53_sul1_F	gi|197313391|emb|CU462825.2|	20	8039	8058	0.16	40.1	20	Arabidopsis thaliana T-DNA insertion sequence GK-086C02-F20B17
		R			ARG53_sul1_R	gi|197313391|emb|CU462825.2|	20	8276	8257	0.16	40.1	20	Arabidopsis thaliana T-DNA insertion sequence GK-086C02-F20B17
					ARG53_sul1_F	gi|197313392|emb|CU462826.2|	20	2339	2358	0.16	40.1	20	Arabidopsis thaliana T-DNA insertion sequence GK-052H10-T24P13
		R			ARG53_sul1_R	gi|197313392|emb|CU462826.2|	20	2576	2557	0.16	40.1	20	Arabidopsis thaliana T-DNA insertion sequence GK-052H10-T24P13
					intI1_R	gi|197359177|gb|EU930362.1|	18	291	308	2.4	36.2	18	Pseudomonas aeruginosa strain PA25 plasmid pPA25 class 1 integron class I integrase (IntI1) and dihydropteroate synthase (sul3) genes, complete cds, and unknown gene
		R			intI1_F	gi|197359177|gb|EU930362.1|	20	486	467	0.16	40.1	20	Pseudomonas aeruginosa strain PA25 plasmid pPA25 class 1 integron class I integrase (IntI1) and dihydropteroate synthase (sul3) genes, complete cds, and unknown gene
					ARG53_sul1_F	gi|197359177|gb|EU930362.1|	20	1488	1507	0.16	40.1	20	Pseudomonas aeruginosa strain PA25 plasmid pPA25 class 1 integron class I integrase (IntI1) and dihydropteroate synthase (sul3) genes, complete cds, and unknown gene
		R			ARG53_sul1_R	gi|197359177|gb|EU930362.1|	20	1725	1706	0.16	40.1	20	Pseudomonas aeruginosa strain PA25 plasmid pPA25 class 1 integron class I integrase (IntI1) and dihydropteroate synthase (sul3) genes, complete cds, and unknown gene
					aada1_YongMUD_F	gi|197726099|gb|EU938125.1|	20	199	218	0.16	40.1	20	Escherichia coli strain O63:H- aminoglycoside adenylyltransferase (aadA1) gene, complete cds
		R			aada1_YongMUD_R	gi|197726099|gb|EU938125.1|	20	375	356	0.16	40.1	20	Escherichia coli strain O63:H- aminoglycoside adenylyltransferase (aadA1) gene, complete cds
					aada1_YongMUD_F	gi|197726101|gb|EU938126.1|	20	215	234	0.16	40.1	20	Escherichia coli strain O63:H- aminoglycoside adenylyltransferase (aadA1) gene, complete cds
		R			aada1_YongMUD_R	gi|197726101|gb|EU938126.1|	20	391	372	0.16	40.1	20	Escherichia coli strain O63:H- aminoglycoside adenylyltransferase (aadA1) gene, complete cds
					aada1_YongMUD_F	gi|197726103|gb|EU938127.1|	20	789	808	0.16	40.1	20	Escherichia coli strain O63:H- dihydrofolate reductase (dfr1) and aminoglycoside adenylyltransferase (aadA1) genes, complete cds
		R			aada1_YongMUD_R	gi|197726103|gb|EU938127.1|	20	965	946	0.16	40.1	20	Escherichia coli strain O63:H- dihydrofolate reductase (dfr1) and aminoglycoside adenylyltransferase (aadA1) genes, complete cds
					intI1_R	gi|198240902|gb|DQ647028.2|	18	4064	4081	2.4	36.2	18	Salmonella enterica subsp. enterica serovar Newport strain 00-4093 multidrug resistance gene locus, partial sequence
		R			intI1_F	gi|198240902|gb|DQ647028.2|	20	4259	4240	0.16	40.1	20	Salmonella enterica subsp. enterica serovar Newport strain 00-4093 multidrug resistance gene locus, partial sequence
					ARG53_sul1_F	gi|198240902|gb|DQ647028.2|	20	6319	6338	0.16	40.1	20	Salmonella enterica subsp. enterica serovar Newport strain 00-4093 multidrug resistance gene locus, partial sequence
					ARG52_strB_F	gi|198286382|gb|EU664602.1|	20	9535	9554	0.16	40.1	20	Salmonella enterica subsp. enterica serovar Kentucky strain 01-2100 Salmonella genomic island 1 variant SGI1-K1, partial sequence
					ARG51_strA_R	gi|198286382|gb|EU664602.1|	20	10608	10627	0.16	40.1	20	Salmonella enterica subsp. enterica serovar Kentucky strain 01-2100 Salmonella genomic island 1 variant SGI1-K1, partial sequence
		R			ARG51_strA_F	gi|198286382|gb|EU664602.1|	20	10824	10805	0.16	40.1	20	Salmonella enterica subsp. enterica serovar Kentucky strain 01-2100 Salmonella genomic island 1 variant SGI1-K1, partial sequence
					intI1_R	gi|198286410|gb|EU664605.1|	18	1067	1084	2.4	36.2	18	Salmonella enterica subsp. enterica serovar Kentucky strain 05-4680 Salmonella genomic island 1 variant SGI1-K4, partial sequence
		R			intI1_F	gi|198286410|gb|EU664605.1|	20	1262	1243	0.16	40.1	20	Salmonella enterica subsp. enterica serovar Kentucky strain 05-4680 Salmonella genomic island 1 variant SGI1-K4, partial sequence
					aada1_YongMUD_F	gi|20336342|gb|AY090896.1|	20	1202	1221	0.16	40.1	20	Shigella sonnei class 1 integron probable esterase/lipase (estX) and aminoglycoside adenyltransferase AAD (aadA1a) genes, complete cds
		R			aada1_YongMUD_R	gi|20336342|gb|AY090896.1|	20	1378	1359	0.16	40.1	20	Shigella sonnei class 1 integron probable esterase/lipase (estX) and aminoglycoside adenyltransferase AAD (aadA1a) genes, complete cds
					ARG54_sul2_R	gi|20386405|gb|AF497970.1|	20	5800	5819	0.16	40.1	20	Shigella sonnei plasmid pKKTET7, complete sequence
					ARG51_strA_F	gi|20386405|gb|AF497970.1|	20	6694	6713	0.16	40.1	20	Shigella sonnei plasmid pKKTET7, complete sequence
		R			ARG51_strA_R	gi|20386405|gb|AF497970.1|	20	6910	6891	0.16	40.1	20	Shigella sonnei plasmid pKKTET7, complete sequence
		R			ARG52_strB_F	gi|20386405|gb|AF497970.1|	20	7983	7964	0.16	40.1	20	Shigella sonnei plasmid pKKTET7, complete sequence
					intI1_R	gi|204600309|gb|FJ160769.1|	18	172	189	2.4	36.2	18	Escherichia coli strain EC21 defective class 1 integron, partial sequence
		R			intI1_F	gi|204600309|gb|FJ160769.1|	20	367	348	0.16	40.1	20	Escherichia coli strain EC21 defective class 1 integron, partial sequence
					aac1_F	gi|204600309|gb|FJ160769.1|	20	2672	2691	0.16	40.1	20	Escherichia coli strain EC21 defective class 1 integron, partial sequence
		R			aac1_R	gi|204600309|gb|FJ160769.1|	20	2833	2814	0.16	40.1	20	Escherichia coli strain EC21 defective class 1 integron, partial sequence
					aada1_YongMUD_F	gi|204600309|gb|FJ160769.1|	20	5214	5233	0.16	40.1	20	Escherichia coli strain EC21 defective class 1 integron, partial sequence
		R			aada1_YongMUD_R	gi|204600309|gb|FJ160769.1|	20	5390	5371	0.16	40.1	20	Escherichia coli strain EC21 defective class 1 integron, partial sequence
		R			ARG57_tetW_R	gi|204789639|gb|FJ158002.1|	20	187	168	0.16	40.1	20	Uncultured bacterium clone 3 tetracycline resistance protein (tet(W)) gene, partial cds; hypothetical protein, tetracycline resistance protein (tet(40)), hypothetical proteins, putative mobilization protein (mob), and putative replication protein (rep) genes, complete cds; and tetracycline resistance protein (tet(W)) gene, partial cds
					ARG57_tetW_F	gi|204789639|gb|FJ158002.1|	20	9691	9710	0.16	40.1	20	Uncultured bacterium clone 3 tetracycline resistance protein (tet(W)) gene, partial cds; hypothetical protein, tetracycline resistance protein (tet(40)), hypothetical proteins, putative mobilization protein (mob), and putative replication protein (rep) genes, complete cds; and tetracycline resistance protein (tet(W)) gene, partial cds
					ARG57_tetW_R	gi|204789656|gb|FJ158004.1|	20	5563	5582	0.16	40.1	20	Uncultured bacterium clone 10 hypothetical protein gene, partial cds; and hypothetical protein, truncated putative transposase (tra), hypothetical proteins, tetracycline resistance protein (tet(W)), and hypothetical proteins genes, complete cds
		R			ARG57_tetW_F	gi|204789656|gb|FJ158004.1|	20	5792	5773	0.16	40.1	20	Uncultured bacterium clone 10 hypothetical protein gene, partial cds; and hypothetical protein, truncated putative transposase (tra), hypothetical proteins, tetracycline resistance protein (tet(W)), and hypothetical proteins genes, complete cds
					ARG51_strA_F	gi|20521502|dbj|AP005147.1|	20	18339	18358	0.16	40.1	20	Salmonella enterica subsp. enterica serovar Typhimurium plasmid R64 DNA, complete sequence
		R			ARG51_strA_R	gi|20521502|dbj|AP005147.1|	20	18555	18536	0.16	40.1	20	Salmonella enterica subsp. enterica serovar Typhimurium plasmid R64 DNA, complete sequence
		R			ARG52_strB_F	gi|20521502|dbj|AP005147.1|	20	19628	19609	0.16	40.1	20	Salmonella enterica subsp. enterica serovar Typhimurium plasmid R64 DNA, complete sequence
					aac1_F	gi|20530865|gb|AF418284.1|	20	2799	2818	0.16	40.1	20	Pseudomonas aeruginosa isolate YMC 95012105 class I integron In107, partial sequence
		R			aac1_R	gi|20530865|gb|AF418284.1|	20	2960	2941	0.16	40.1	20	Pseudomonas aeruginosa isolate YMC 95012105 class I integron In107, partial sequence
					ARG51_strA_F	gi|205320734|gb|FJ012880.1|	20	32793	32812	0.16	40.1	20	Uncultured bacterium HHV216 plasmid pHHV216, complete sequence
		R			ARG51_strA_R	gi|205320734|gb|FJ012880.1|	20	33009	32990	0.16	40.1	20	Uncultured bacterium HHV216 plasmid pHHV216, complete sequence
		R			ARG52_strB_F	gi|205320734|gb|FJ012880.1|	20	34082	34063	0.16	40.1	20	Uncultured bacterium HHV216 plasmid pHHV216, complete sequence
					ARG51_strA_F	gi|205320734|gb|FJ012880.1|	20	41929	41948	0.16	40.1	20	Uncultured bacterium HHV216 plasmid pHHV216, complete sequence
		R			ARG51_strA_R	gi|205320734|gb|FJ012880.1|	20	42145	42126	0.16	40.1	20	Uncultured bacterium HHV216 plasmid pHHV216, complete sequence
		R			ARG52_strB_F	gi|205320734|gb|FJ012880.1|	20	43218	43199	0.16	40.1	20	Uncultured bacterium HHV216 plasmid pHHV216, complete sequence
					ARG54_sul2_F	gi|205320734|gb|FJ012880.1|	20	49134	49153	0.16	40.1	20	Uncultured bacterium HHV216 plasmid pHHV216, complete sequence
		R			ARG54_sul2_R	gi|205320734|gb|FJ012880.1|	20	49382	49363	0.16	40.1	20	Uncultured bacterium HHV216 plasmid pHHV216, complete sequence
					ARG51_strA_F	gi|205320789|gb|FJ012881.1|	20	37378	37397	0.16	40.1	20	Uncultured bacterium HH1107 plasmid pHH1107, complete sequence
		R			ARG51_strA_R	gi|205320789|gb|FJ012881.1|	20	37594	37575	0.16	40.1	20	Uncultured bacterium HH1107 plasmid pHH1107, complete sequence
		R			ARG52_strB_F	gi|205320789|gb|FJ012881.1|	20	38667	38648	0.16	40.1	20	Uncultured bacterium HH1107 plasmid pHH1107, complete sequence
					ARG54_sul2_F	gi|205320789|gb|FJ012881.1|	20	45553	45572	0.16	40.1	20	Uncultured bacterium HH1107 plasmid pHH1107, complete sequence
		R			ARG54_sul2_R	gi|205320789|gb|FJ012881.1|	20	45801	45782	0.16	40.1	20	Uncultured bacterium HH1107 plasmid pHH1107, complete sequence
					ARG54_sul2_F	gi|205320789|gb|FJ012881.1|	20	48811	48830	0.16	40.1	20	Uncultured bacterium HH1107 plasmid pHH1107, complete sequence
		R			ARG54_sul2_R	gi|205320789|gb|FJ012881.1|	20	49059	49040	0.16	40.1	20	Uncultured bacterium HH1107 plasmid pHH1107, complete sequence
					ARG51_strA_F	gi|205320843|gb|FJ012882.1|	20	44997	45016	0.16	40.1	20	Uncultured bacterium HHV35 plasmid pHHV35, complete sequence
		R			ARG51_strA_R	gi|205320843|gb|FJ012882.1|	20	45213	45194	0.16	40.1	20	Uncultured bacterium HHV35 plasmid pHHV35, complete sequence
		R			ARG52_strB_F	gi|205320843|gb|FJ012882.1|	20	46286	46267	0.16	40.1	20	Uncultured bacterium HHV35 plasmid pHHV35, complete sequence
					ARG54_sul2_F	gi|205320843|gb|FJ012882.1|	20	49522	49541	0.16	40.1	20	Uncultured bacterium HHV35 plasmid pHHV35, complete sequence
		R			ARG54_sul2_R	gi|205320843|gb|FJ012882.1|	20	49770	49751	0.16	40.1	20	Uncultured bacterium HHV35 plasmid pHHV35, complete sequence
					aada1_YongMUD_F	gi|206148795|gb|FJ155841.1|	20	860	879	0.16	40.1	20	Escherichia coli strain 53 class 1 integron dihydrofolate reductase (dfrI) and aminoglycoside adenyltransferase (aadA1) genes, complete cds
		R			aada1_YongMUD_R	gi|206148795|gb|FJ155841.1|	20	1036	1017	0.16	40.1	20	Escherichia coli strain 53 class 1 integron dihydrofolate reductase (dfrI) and aminoglycoside adenyltransferase (aadA1) genes, complete cds
					aada1_YongMUD_F	gi|206148847|gb|FJ155843.1|	20	1629	1648	0.16	40.1	20	Escherichia coli strain 79 class 1 integron dihydrofolate reductase (dfrA1), streptothricin acetyltransferase (sat1), and aminoglycoside adenyltransferase (aadA1) genes, complete cds
		R			aada1_YongMUD_R	gi|206148847|gb|FJ155843.1|	20	1805	1786	0.16	40.1	20	Escherichia coli strain 79 class 1 integron dihydrofolate reductase (dfrA1), streptothricin acetyltransferase (sat1), and aminoglycoside adenyltransferase (aadA1) genes, complete cds
					intI1_R	gi|206731403|gb|EU880929.1|	18	14321	14338	2.4	36.2	18	Klebsiella pneumoniae strain INS23K plasmid pLJ1, complete sequence
		R			intI1_F	gi|206731403|gb|EU880929.1|	20	14516	14497	0.16	40.1	20	Klebsiella pneumoniae strain INS23K plasmid pLJ1, complete sequence
					ARG53_sul1_F	gi|206731403|gb|EU880929.1|	20	16581	16600	0.16	40.1	20	Klebsiella pneumoniae strain INS23K plasmid pLJ1, complete sequence
		R			ARG53_sul1_R	gi|206731403|gb|EU880929.1|	20	16818	16799	0.16	40.1	20	Klebsiella pneumoniae strain INS23K plasmid pLJ1, complete sequence
					aada1_YongMUD_F	gi|207097973|gb|FJ042873.1|	20	212	231	0.16	40.1	20	Escherichia coli strain UCD Lab. 9 class 1 integron aminoglycoside adenylyltransferase type A1 gene, partial cds
		R			aada1_YongMUD_R	gi|207097973|gb|FJ042873.1|	20	388	369	0.16	40.1	20	Escherichia coli strain UCD Lab. 9 class 1 integron aminoglycoside adenylyltransferase type A1 gene, partial cds
					aac1_F	gi|207097975|gb|FJ042874.1|	20	7	26	0.16	40.1	20	Escherichia coli strain UCD Lab. 46 class 1 integron aminoglycoside adenylyltransferase type A2 (aadA2) gene, partial cds
		R			aac1_R	gi|207097975|gb|FJ042874.1|	20	168	149	0.16	40.1	20	Escherichia coli strain UCD Lab. 46 class 1 integron aminoglycoside adenylyltransferase type A2 (aadA2) gene, partial cds
					aada1_YongMUD_F	gi|207097977|gb|FJ042875.1|	20	786	805	0.16	40.1	20	Escherichia coli strain UCD Lab. 57 class 1 integron dihydrofolate reductase (dfrA1) and aminoglycoside adenyltransferase type A1 (aadA1) genes, complete cds
		R			aada1_YongMUD_R	gi|207097977|gb|FJ042875.1|	20	962	943	0.16	40.1	20	Escherichia coli strain UCD Lab. 57 class 1 integron dihydrofolate reductase (dfrA1) and aminoglycoside adenyltransferase type A1 (aadA1) genes, complete cds
					ARG19_embC_F	gi|2073557|gb|U68480.1|MTU68480	20	1184	1203	0.16	40.1	20	Mycobacterium tuberculosis H37Rv putative arabinosyl transferase (embC), putative arabinosyl transferase (embA), and putative arabinosyl transferase (embB) genes, complete cds
		R			ARG19_embC_R	gi|2073557|gb|U68480.1|MTU68480	20	1397	1378	0.16	40.1	20	Mycobacterium tuberculosis H37Rv putative arabinosyl transferase (embC), putative arabinosyl transferase (embA), and putative arabinosyl transferase (embB) genes, complete cds
					intI1_R	gi|207581346|gb|FJ183470.1|	18	5780	5797	2.4	36.2	18	Salmonella enterica subsp. enterica serovar Newport strain SGI1-L2 genomic island 1, partial cds
		R			intI1_F	gi|207581346|gb|FJ183470.1|	20	5975	5956	0.16	40.1	20	Salmonella enterica subsp. enterica serovar Newport strain SGI1-L2 genomic island 1, partial cds
		R			intI1_F	gi|207855|gb|M60473.1|SYNAADA	20	207	188	0.16	40.1	20	R100.1 plasmid/bacteriophage T4/synthetic aminoglycoside 3/adenyltransferase Aad fusion protein gene, complete cds
					aada1_YongMUD_F	gi|207855|gb|M60473.1|SYNAADA	20	1027	1046	0.16	40.1	20	R100.1 plasmid/bacteriophage T4/synthetic aminoglycoside 3/adenyltransferase Aad fusion protein gene, complete cds
		R			aada1_YongMUD_R	gi|207855|gb|M60473.1|SYNAADA	20	1203	1184	0.16	40.1	20	R100.1 plasmid/bacteriophage T4/synthetic aminoglycoside 3/adenyltransferase Aad fusion protein gene, complete cds
					intI1_R	gi|207999195|emb|AM993098.1|	18	493	510	2.4	36.2	18	Pseudomonas aeruginosa transposon Tn5090 containing MBL gene
		R			intI1_F	gi|207999195|emb|AM993098.1|	20	688	669	0.16	40.1	20	Pseudomonas aeruginosa transposon Tn5090 containing MBL gene
					ARG53_sul1_F	gi|207999204|emb|AM993099.1|	20	320	339	0.16	40.1	20	Pseudomonas aeruginosa transposon ISCR1 containing gene encoding ABC antibiotic resistance pump
		R			ARG53_sul1_R	gi|207999204|emb|AM993099.1|	20	557	538	0.16	40.1	20	Pseudomonas aeruginosa transposon ISCR1 containing gene encoding ABC antibiotic resistance pump
					aada1_YongMUD_F	gi|208139|gb|M69063.1|SYNCOLE1	20	2615	2634	0.16	40.1	20	Cloning vector pAM34
		R			aada1_YongMUD_R	gi|208139|gb|M69063.1|SYNCOLE1	20	2791	2772	0.16	40.1	20	Cloning vector pAM34
					aada1_YongMUD_F	gi|208436664|gb|EU886977.1|	20	1639	1658	0.16	40.1	20	Pseudomonas aeruginosa strain hh320 plasmid pLQ1001 class 1 integron IntI1 (intI1) gene, partial cds, AAC(6')-Iai (aac(6')-Iai), unknown (orfV), and ANT(3'')-I (aadA1) genes, complete cds, and qacEdelta1-sulI operon, partial sequence
		R			aada1_YongMUD_R	gi|208436664|gb|EU886977.1|	20	1815	1796	0.16	40.1	20	Pseudomonas aeruginosa strain hh320 plasmid pLQ1001 class 1 integron IntI1 (intI1) gene, partial cds, AAC(6')-Iai (aac(6')-Iai), unknown (orfV), and ANT(3'')-I (aadA1) genes, complete cds, and qacEdelta1-sulI operon, partial sequence
					aada1_YongMUD_F	gi|208436676|gb|EU886979.1|	20	3773	3792	0.16	40.1	20	Pseudomonas aeruginosa strain paeG18 class 1 integron IntI1 (intI1) gene, partial cds, and ARR-2 (arr-2), CmlA5 (cmlA5), OXA-10 (oxa-10), and ANT(3'')-I (aadA1) genes, complete cds
		R			aada1_YongMUD_R	gi|208436676|gb|EU886979.1|	20	3949	3930	0.16	40.1	20	Pseudomonas aeruginosa strain paeG18 class 1 integron IntI1 (intI1) gene, partial cds, and ARR-2 (arr-2), CmlA5 (cmlA5), OXA-10 (oxa-10), and ANT(3'')-I (aadA1) genes, complete cds
					aada1_YongMUD_F	gi|208658372|gb|FJ215857.1|	20	824	843	0.16	40.1	20	Escherichia coli strain MB/ETEC96 integron trimethoprim-resistant dihydrofolate reductase (dfrA1) and aminoglycoside adenyltransferase (aadA1) genes, complete cds
		R			aada1_YongMUD_R	gi|208658372|gb|FJ215857.1|	20	1000	981	0.16	40.1	20	Escherichia coli strain MB/ETEC96 integron trimethoprim-resistant dihydrofolate reductase (dfrA1) and aminoglycoside adenyltransferase (aadA1) genes, complete cds
					intI2_F	gi|208972753|gb|EU780012.1|	19	1349	1367	0.62	38.2	19	Escherichia coli strain 8157 class II integron, partial sequence, IntI2 (intI2), dihydrofolate reductase (dfrA14), and putative lipoprotein signal peptidase (lsp) genes, complete cds, and putative outer membrane lipoprotein (lip) pseudogene, complete sequence
		R			intI2_R	gi|208972753|gb|EU780012.1|	22	1543	1522	0.015	44.1	22	Escherichia coli strain 8157 class II integron, partial sequence, IntI2 (intI2), dihydrofolate reductase (dfrA14), and putative lipoprotein signal peptidase (lsp) genes, complete cds, and putative outer membrane lipoprotein (lip) pseudogene, complete sequence
					aada1_YongMUD_R	gi|209129|gb|L05082.1|SYNPRLB	20	3452	3471	0.16	40.1	20	Cloning vector (pRL277) for sacB-mediated positive selection for double recombinants in gram-negative bacteria
		R			aada1_YongMUD_F	gi|209129|gb|L05082.1|SYNPRLB	20	3628	3609	0.16	40.1	20	Cloning vector (pRL277) for sacB-mediated positive selection for double recombinants in gram-negative bacteria
					intI1_F	gi|209129|gb|L05082.1|SYNPRLB	20	4448	4467	0.16	40.1	20	Cloning vector (pRL277) for sacB-mediated positive selection for double recombinants in gram-negative bacteria
					ARG20_EmrY_R	gi|209157093|gb|CP001164.1|	20	3313549	3313568	0.16	40.1	20	Escherichia coli O157:H7 str. EC4115, complete genome
		R			ARG20_EmrY_F	gi|209157093|gb|CP001164.1|	20	3313782	3313763	0.16	40.1	20	Escherichia coli O157:H7 str. EC4115, complete genome
		R			acrD_MUD_R	gi|209157093|gb|CP001164.1|	20	3408830	3408811	0.16	40.1	20	Escherichia coli O157:H7 str. EC4115, complete genome
					ARG25_mdtF_R	gi|209157093|gb|CP001164.1|	20	4506952	4506971	0.16	40.1	20	Escherichia coli O157:H7 str. EC4115, complete genome
		R			ARG50_soxR_R	gi|209157093|gb|CP001164.1|	20	5206190	5206171	0.16	40.1	20	Escherichia coli O157:H7 str. EC4115, complete genome
					aada1_YongMUD_F	gi|209362344|gb|FJ226582.1|	20	200	219	0.16	40.1	20	Escherichia coli strain 114 plasmid class 1 integron AadA1 (aadA1) gene, partial cds
		R			aada1_YongMUD_R	gi|209362344|gb|FJ226582.1|	20	376	357	0.16	40.1	20	Escherichia coli strain 114 plasmid class 1 integron AadA1 (aadA1) gene, partial cds
					ARG53_sul1_R	gi|209480|gb|M35007.1|SYNTIPNPSS	20	2947	2966	0.16	40.1	20	Unidentified cloning vector neomycin phosphotransferase and streptomycin/spectinomycin adenyltransferase genes, complete cds
		R			ARG53_sul1_F	gi|209480|gb|M35007.1|SYNTIPNPSS	20	3183	3164	0.16	40.1	20	Unidentified cloning vector neomycin phosphotransferase and streptomycin/spectinomycin adenyltransferase genes, complete cds
					aada1_YongMUD_R	gi|209480|gb|M35007.1|SYNTIPNPSS	20	4517	4536	0.16	40.1	20	Unidentified cloning vector neomycin phosphotransferase and streptomycin/spectinomycin adenyltransferase genes, complete cds
		R			aada1_YongMUD_F	gi|209480|gb|M35007.1|SYNTIPNPSS	20	4693	4674	0.16	40.1	20	Unidentified cloning vector neomycin phosphotransferase and streptomycin/spectinomycin adenyltransferase genes, complete cds
					intI1_F	gi|209480|gb|M35007.1|SYNTIPNPSS	20	5511	5530	0.16	40.1	20	Unidentified cloning vector neomycin phosphotransferase and streptomycin/spectinomycin adenyltransferase genes, complete cds
		R			intI1_R	gi|209480|gb|M35007.1|SYNTIPNPSS	18	5706	5689	2.4	36.2	18	Unidentified cloning vector neomycin phosphotransferase and streptomycin/spectinomycin adenyltransferase genes, complete cds
					ARG54_sul2_R	gi|209570726|emb|FM179941.1|	20	91	110	0.16	40.1	20	Pasteurella multocida pCCK1900 plasmid, isolate 1900
		R			ARG54_sul2_F	gi|209570726|emb|FM179941.1|	20	339	320	0.16	40.1	20	Pasteurella multocida pCCK1900 plasmid, isolate 1900
					ARG51_strA_F	gi|209570726|emb|FM179941.1|	20	985	1004	0.16	40.1	20	Pasteurella multocida pCCK1900 plasmid, isolate 1900
		R			ARG51_strA_R	gi|209570726|emb|FM179941.1|	20	1201	1182	0.16	40.1	20	Pasteurella multocida pCCK1900 plasmid, isolate 1900
		R			ARG52_strB_F	gi|209570726|emb|FM179941.1|	20	2274	2255	0.16	40.1	20	Pasteurella multocida pCCK1900 plasmid, isolate 1900
					aada1_YongMUD_F	gi|209573501|gb|FJ232919.1|	20	881	900	0.16	40.1	20	Klebsiella pneumoniae strain KP2 class I integron, partial sequence
		R			aada1_YongMUD_R	gi|209573501|gb|FJ232919.1|	20	1057	1038	0.16	40.1	20	Klebsiella pneumoniae strain KP2 class I integron, partial sequence
					intI1_F	gi|209574095|gb|FJ223605.1|	20	3326	3345	0.16	40.1	20	Klebsiella pneumoniae strain 12 plasmid 12, complete sequence
		R			intI1_R	gi|209574095|gb|FJ223605.1|	18	3521	3504	2.4	36.2	18	Klebsiella pneumoniae strain 12 plasmid 12, complete sequence
					ARG54_sul2_R	gi|209574095|gb|FJ223605.1|	20	25766	25785	0.16	40.1	20	Klebsiella pneumoniae strain 12 plasmid 12, complete sequence
		R			ARG54_sul2_F	gi|209574095|gb|FJ223605.1|	20	26014	25995	0.16	40.1	20	Klebsiella pneumoniae strain 12 plasmid 12, complete sequence
					ARG51_strA_F	gi|209574095|gb|FJ223605.1|	20	26660	26679	0.16	40.1	20	Klebsiella pneumoniae strain 12 plasmid 12, complete sequence
		R			ARG51_strA_R	gi|209574095|gb|FJ223605.1|	20	26876	26857	0.16	40.1	20	Klebsiella pneumoniae strain 12 plasmid 12, complete sequence
		R			ARG52_strB_F	gi|209574095|gb|FJ223605.1|	20	27949	27930	0.16	40.1	20	Klebsiella pneumoniae strain 12 plasmid 12, complete sequence
					aada1_YongMUD_R	gi|209574095|gb|FJ223605.1|	20	31895	31914	0.16	40.1	20	Klebsiella pneumoniae strain 12 plasmid 12, complete sequence
		R			aada1_YongMUD_F	gi|209574095|gb|FJ223605.1|	20	32071	32052	0.16	40.1	20	Klebsiella pneumoniae strain 12 plasmid 12, complete sequence
					ARG20_EmrY_F	gi|209764567|gb|EU898045.1|	20	648	667	0.16	40.1	20	Escherichia coli strain 493/89 multidrug resistance protein Y (ECs3246) gene, complete cds
		R			ARG20_EmrY_R	gi|209764567|gb|EU898045.1|	20	881	862	0.16	40.1	20	Escherichia coli strain 493/89 multidrug resistance protein Y (ECs3246) gene, complete cds
					ARG20_EmrY_F	gi|209764569|gb|EU898046.1|	20	648	667	0.16	40.1	20	Escherichia coli strain 86-24 multidrug resistance protein Y (ECs3246) gene, complete cds<>Escherichia coli strain 87-14 multidrug resistance protein Y (ECs3246) gene, complete cds<>Escherichia coli strain TW14359 multidrug resistance protein Y (ECs3246) gene, complete cds
		R			ARG20_EmrY_R	gi|209764569|gb|EU898046.1|	20	881	862	0.16	40.1	20	Escherichia coli strain 86-24 multidrug resistance protein Y (ECs3246) gene, complete cds<>Escherichia coli strain 87-14 multidrug resistance protein Y (ECs3246) gene, complete cds<>Escherichia coli strain TW14359 multidrug resistance protein Y (ECs3246) gene, complete cds
					ARG20_EmrY_F	gi|209764573|gb|EU898048.1|	20	648	667	0.16	40.1	20	Escherichia coli strain TB182A multidrug resistance protein Y (ECs3246) gene, complete cds
		R			ARG20_EmrY_R	gi|209764573|gb|EU898048.1|	20	881	862	0.16	40.1	20	Escherichia coli strain TB182A multidrug resistance protein Y (ECs3246) gene, complete cds
					ARG20_EmrY_R	gi|209910450|dbj|AP009240.1|	20	2749404	2749423	0.16	40.1	20	Escherichia coli SE11 DNA, complete genome
		R			ARG20_EmrY_F	gi|209910450|dbj|AP009240.1|	20	2749637	2749618	0.16	40.1	20	Escherichia coli SE11 DNA, complete genome
		R			acrD_MUD_R	gi|209910450|dbj|AP009240.1|	20	2847181	2847162	0.16	40.1	20	Escherichia coli SE11 DNA, complete genome
		R			ARG25_mdtF_F	gi|209910450|dbj|AP009240.1|	20	3907087	3907068	0.16	40.1	20	Escherichia coli SE11 DNA, complete genome
					ARG50_soxR_F	gi|209910450|dbj|AP009240.1|	20	4549448	4549467	0.16	40.1	20	Escherichia coli SE11 DNA, complete genome
		R			ARG50_soxR_R	gi|209910450|dbj|AP009240.1|	20	4549690	4549671	0.16	40.1	20	Escherichia coli SE11 DNA, complete genome
					aada1_YongMUD_F	gi|209943879|gb|FJ267652.1|	20	2966	2985	0.16	40.1	20	Pseudomonas aeruginosa strain PA28-KKU class 1 integron aminoglycoside-6'-N-acetyltransferase (aac(6')), putative transposase, VIM-2 beta-lactamase (blaVIM-2), aminoglycoside-3'-adenylyltransferase (aadA1), and putative transposase genes, complete cds
		R			aada1_YongMUD_R	gi|209943879|gb|FJ267652.1|	20	3142	3123	0.16	40.1	20	Pseudomonas aeruginosa strain PA28-KKU class 1 integron aminoglycoside-6'-N-acetyltransferase (aac(6')), putative transposase, VIM-2 beta-lactamase (blaVIM-2), aminoglycoside-3'-adenylyltransferase (aadA1), and putative transposase genes, complete cds
		R			aac1_R	gi|209967501|gb|FJ266018.1|	20	1239	1220	0.16	40.1	20	Citrobacter freundii strain CIT1 class 1 integron and insertion sequence ISCR1, partial sequence; and QnrA1 (qnrA1) gene, complete cds
					ARG53_sul1_F	gi|209967501|gb|FJ266018.1|	20	2728	2747	0.16	40.1	20	Citrobacter freundii strain CIT1 class 1 integron and insertion sequence ISCR1, partial sequence; and QnrA1 (qnrA1) gene, complete cds
		R			ARG53_sul1_R	gi|209967501|gb|FJ266018.1|	20	2965	2946	0.16	40.1	20	Citrobacter freundii strain CIT1 class 1 integron and insertion sequence ISCR1, partial sequence; and QnrA1 (qnrA1) gene, complete cds
					ARG53_sul1_F	gi|213054530|gb|CP001182.1|	20	284106	284125	0.16	40.1	20	Acinetobacter baumannii AB0057, complete genome
		R			ARG53_sul1_R	gi|213054530|gb|CP001182.1|	20	284343	284324	0.16	40.1	20	Acinetobacter baumannii AB0057, complete genome
					intI1_R	gi|213054530|gb|CP001182.1|	18	311908	311925	2.4	36.2	18	Acinetobacter baumannii AB0057, complete genome
		R			intI1_F	gi|213054530|gb|CP001182.1|	20	312103	312084	0.16	40.1	20	Acinetobacter baumannii AB0057, complete genome
					aada1_YongMUD_F	gi|213054530|gb|CP001182.1|	20	314452	314471	0.16	40.1	20	Acinetobacter baumannii AB0057, complete genome
		R			aada1_YongMUD_R	gi|213054530|gb|CP001182.1|	20	314628	314609	0.16	40.1	20	Acinetobacter baumannii AB0057, complete genome
					ARG53_sul1_F	gi|213054530|gb|CP001182.1|	20	315965	315984	0.16	40.1	20	Acinetobacter baumannii AB0057, complete genome
		R			ARG53_sul1_R	gi|213054530|gb|CP001182.1|	20	316202	316183	0.16	40.1	20	Acinetobacter baumannii AB0057, complete genome
					aada1_YongMUD_F	gi|213391443|gb|FJ416605.1|	20	2212	2231	0.16	40.1	20	Plastid transformation vector pSS24, complete sequence
		R			aada1_YongMUD_R	gi|213391443|gb|FJ416605.1|	20	2388	2369	0.16	40.1	20	Plastid transformation vector pSS24, complete sequence
					aada1_YongMUD_F	gi|213391445|gb|FJ416606.1|	20	2286	2305	0.16	40.1	20	Plastid transformation vector pSS30, complete sequence
		R			aada1_YongMUD_R	gi|213391445|gb|FJ416606.1|	20	2462	2443	0.16	40.1	20	Plastid transformation vector pSS30, complete sequence
					intI1_R	gi|213958578|gb|AF047479.2|	18	427	444	2.4	36.2	18	Plasmid NR79 transposon Tn2424 DNA integrase (intI1), aminoglycoside 3''-O-nucleotidyltransferase (aadA3), aminoglycoside 6'-N-acetyltransferase (aacA1), chloramphenicol acetyltransferase (catB2), ethidium bromide resistance protein (qacEdelta1), and dihydropteroate synthase (sul1) genes, complete cds; and unknown gene
		R			intI1_F	gi|213958578|gb|AF047479.2|	20	622	603	0.16	40.1	20	Plasmid NR79 transposon Tn2424 DNA integrase (intI1), aminoglycoside 3''-O-nucleotidyltransferase (aadA3), aminoglycoside 6'-N-acetyltransferase (aacA1), chloramphenicol acetyltransferase (catB2), ethidium bromide resistance protein (qacEdelta1), and dihydropteroate synthase (sul1) genes, complete cds; and unknown gene
					aac1_F	gi|213958578|gb|AF047479.2|	20	1302	1321	0.16	40.1	20	Plasmid NR79 transposon Tn2424 DNA integrase (intI1), aminoglycoside 3''-O-nucleotidyltransferase (aadA3), aminoglycoside 6'-N-acetyltransferase (aacA1), chloramphenicol acetyltransferase (catB2), ethidium bromide resistance protein (qacEdelta1), and dihydropteroate synthase (sul1) genes, complete cds; and unknown gene
		R			aac1_R	gi|213958578|gb|AF047479.2|	20	1463	1444	0.16	40.1	20	Plasmid NR79 transposon Tn2424 DNA integrase (intI1), aminoglycoside 3''-O-nucleotidyltransferase (aadA3), aminoglycoside 6'-N-acetyltransferase (aacA1), chloramphenicol acetyltransferase (catB2), ethidium bromide resistance protein (qacEdelta1), and dihydropteroate synthase (sul1) genes, complete cds; and unknown gene
					ARG53_sul1_F	gi|213958578|gb|AF047479.2|	20	7459	7478	0.16	40.1	20	Plasmid NR79 transposon Tn2424 DNA integrase (intI1), aminoglycoside 3''-O-nucleotidyltransferase (aadA3), aminoglycoside 6'-N-acetyltransferase (aacA1), chloramphenicol acetyltransferase (catB2), ethidium bromide resistance protein (qacEdelta1), and dihydropteroate synthase (sul1) genes, complete cds; and unknown gene
		R			ARG53_sul1_R	gi|213958578|gb|AF047479.2|	20	7696	7677	0.16	40.1	20	Plasmid NR79 transposon Tn2424 DNA integrase (intI1), aminoglycoside 3''-O-nucleotidyltransferase (aadA3), aminoglycoside 6'-N-acetyltransferase (aacA1), chloramphenicol acetyltransferase (catB2), ethidium bromide resistance protein (qacEdelta1), and dihydropteroate synthase (sul1) genes, complete cds; and unknown gene
					intI1_R	gi|214011892|gb|J02967.2|RGNLACB	18	426	443	2.4	36.2	18	Plasmid RGN238 (from E.coli) transposon 2603 OXA-1 beta-lactamase and recombinase genes, complete cds, and streptomycin resistance gene, 5' end
		R			intI1_F	gi|214011892|gb|J02967.2|RGNLACB	20	621	602	0.16	40.1	20	Plasmid RGN238 (from E.coli) transposon 2603 OXA-1 beta-lactamase and recombinase genes, complete cds, and streptomycin resistance gene, 5' end
					aada1_YongMUD_F	gi|214027202|gb|FJ196387.1|	20	147	166	0.16	40.1	20	Escherichia coli strain P475.10.99.C3 class 1 integron and insertion sequence IS440, complete sequence; dihydropteroate synthase (sul3) and putative oxidoreductase genes, complete cds; and macrolide efflux pump (mef(B)) gene, partial cds
		R			aada1_YongMUD_R	gi|214027202|gb|FJ196387.1|	20	323	304	0.16	40.1	20	Escherichia coli strain P475.10.99.C3 class 1 integron and insertion sequence IS440, complete sequence; dihydropteroate synthase (sul3) and putative oxidoreductase genes, complete cds; and macrolide efflux pump (mef(B)) gene, partial cds
					aac1_F	gi|214027209|gb|FJ196388.1|	20	22	41	0.16	40.1	20	Escherichia coli strain P528.10.99.C4 class 1 integron and insertion sequence IS440, complete sequence; dihydropteroate synthase (sul3) and putative oxidoreductase genes, complete cds; and disrupted macrolide efflux pump (mef(B)) gene and insertion sequence IS26, partial sequence
		R			aac1_R	gi|214027209|gb|FJ196388.1|	20	183	164	0.16	40.1	20	Escherichia coli strain P528.10.99.C4 class 1 integron and insertion sequence IS440, complete sequence; dihydropteroate synthase (sul3) and putative oxidoreductase genes, complete cds; and disrupted macrolide efflux pump (mef(B)) gene and insertion sequence IS26, partial sequence
					aada1_YongMUD_F	gi|21483834|gb|AY103457.1|	20	225	244	0.16	40.1	20	Vibrio cholerae class I integron aminoglycoside 3'-adenyl transferase (aadA1) gene, complete cds
		R			aada1_YongMUD_R	gi|21483834|gb|AY103457.1|	20	401	382	0.16	40.1	20	Vibrio cholerae class I integron aminoglycoside 3'-adenyl transferase (aadA1) gene, complete cds
					ARG54_sul2_R	gi|215252832|gb|CP001232.1|	20	78991	79010	0.16	40.1	20	Escherichia coli strain APEC O103 plasmid pAPEC-O103-ColBM, partial sequence
		R			ARG54_sul2_F	gi|215252832|gb|CP001232.1|	20	79239	79220	0.16	40.1	20	Escherichia coli strain APEC O103 plasmid pAPEC-O103-ColBM, partial sequence
					ARG51_strA_F	gi|215252832|gb|CP001232.1|	20	79885	79904	0.16	40.1	20	Escherichia coli strain APEC O103 plasmid pAPEC-O103-ColBM, partial sequence
		R			ARG51_strA_R	gi|215252832|gb|CP001232.1|	20	80101	80082	0.16	40.1	20	Escherichia coli strain APEC O103 plasmid pAPEC-O103-ColBM, partial sequence
		R			ARG52_strB_F	gi|215252832|gb|CP001232.1|	20	81174	81155	0.16	40.1	20	Escherichia coli strain APEC O103 plasmid pAPEC-O103-ColBM, partial sequence
					intI1_R	gi|215252832|gb|CP001232.1|	18	81853	81870	2.4	36.2	18	Escherichia coli strain APEC O103 plasmid pAPEC-O103-ColBM, partial sequence
		R			intI1_F	gi|215252832|gb|CP001232.1|	20	82048	82029	0.16	40.1	20	Escherichia coli strain APEC O103 plasmid pAPEC-O103-ColBM, partial sequence
					aada1_YongMUD_F	gi|215252832|gb|CP001232.1|	20	83442	83461	0.16	40.1	20	Escherichia coli strain APEC O103 plasmid pAPEC-O103-ColBM, partial sequence
		R			aada1_YongMUD_R	gi|215252832|gb|CP001232.1|	20	83618	83599	0.16	40.1	20	Escherichia coli strain APEC O103 plasmid pAPEC-O103-ColBM, partial sequence
					ARG53_sul1_F	gi|215252832|gb|CP001232.1|	20	84955	84974	0.16	40.1	20	Escherichia coli strain APEC O103 plasmid pAPEC-O103-ColBM, partial sequence
		R			ARG53_sul1_R	gi|215252832|gb|CP001232.1|	20	85192	85173	0.16	40.1	20	Escherichia coli strain APEC O103 plasmid pAPEC-O103-ColBM, partial sequence
					aada1_YongMUD_F	gi|215262424|emb|FM877478.1|	20	641	660	0.16	40.1	20	Aeromonas sobria partial class I integron, isolate F101
		R			aada1_YongMUD_R	gi|215262424|emb|FM877478.1|	20	817	798	0.16	40.1	20	Aeromonas sobria partial class I integron, isolate F101
					aada1_YongMUD_F	gi|215262427|emb|FM877479.1|	20	810	829	0.16	40.1	20	Aeromonas sobria partial class I integron, isolate F101-2
		R			aada1_YongMUD_R	gi|215262427|emb|FM877479.1|	20	986	967	0.16	40.1	20	Aeromonas sobria partial class I integron, isolate F101-2
					aada1_YongMUD_F	gi|215262436|emb|FM877482.1|	20	964	983	0.16	40.1	20	Aeromonas hydrophila partial class I integron, isolate I4
		R			aada1_YongMUD_R	gi|215262436|emb|FM877482.1|	20	1140	1121	0.16	40.1	20	Aeromonas hydrophila partial class I integron, isolate I4
					aada1_YongMUD_F	gi|215262443|emb|FM877484.1|	20	1356	1375	0.16	40.1	20	Aeromonas sobria partial class I integron, isolate F187
		R			aada1_YongMUD_R	gi|215262443|emb|FM877484.1|	20	1532	1513	0.16	40.1	20	Aeromonas sobria partial class I integron, isolate F187
					aada1_YongMUD_F	gi|215262447|emb|FM877485.1|	20	661	680	0.16	40.1	20	Aeromonas sobria partial class I integron, isolate F187-2
		R			aada1_YongMUD_R	gi|215262447|emb|FM877485.1|	20	837	818	0.16	40.1	20	Aeromonas sobria partial class I integron, isolate F187-2
					aada1_YongMUD_F	gi|215262455|emb|FM877487.1|	20	2303	2322	0.16	40.1	20	Aeromonas hydrophila partial class I integron, isolate A009
		R			aada1_YongMUD_R	gi|215262455|emb|FM877487.1|	20	2479	2460	0.16	40.1	20	Aeromonas hydrophila partial class I integron, isolate A009
		R			ARG20_EmrY_F	gi|215263233|emb|FM180568.1|	20	2637943	2637924	0.16	40.1	20	Escherichia coli 0127:H6 E2348/69 complete genome, strain E2348/69
					acrD_MUD_F	gi|215263233|emb|FM180568.1|	20	2783436	2783455	0.16	40.1	20	Escherichia coli 0127:H6 E2348/69 complete genome, strain E2348/69
		R			acrD_MUD_R	gi|215263233|emb|FM180568.1|	20	2783668	2783649	0.16	40.1	20	Escherichia coli 0127:H6 E2348/69 complete genome, strain E2348/69
		R			ARG25_mdtF_F	gi|215263233|emb|FM180568.1|	20	3907523	3907504	0.16	40.1	20	Escherichia coli 0127:H6 E2348/69 complete genome, strain E2348/69
					ARG50_soxR_F	gi|215263233|emb|FM180568.1|	20	4624556	4624575	0.16	40.1	20	Escherichia coli 0127:H6 E2348/69 complete genome, strain E2348/69
		R			ARG50_soxR_R	gi|215263233|emb|FM180568.1|	20	4624798	4624779	0.16	40.1	20	Escherichia coli 0127:H6 E2348/69 complete genome, strain E2348/69
					ARG54_sul2_R	gi|215267879|emb|FM180570.1|	20	161	180	0.16	40.1	20	Escherichia coli 0127:H6 E2348/69 plasmid pE2348-2, strain E2348/69
		R			ARG54_sul2_F	gi|215267879|emb|FM180570.1|	20	409	390	0.16	40.1	20	Escherichia coli 0127:H6 E2348/69 plasmid pE2348-2, strain E2348/69
					ARG51_strA_F	gi|215267879|emb|FM180570.1|	20	1055	1074	0.16	40.1	20	Escherichia coli 0127:H6 E2348/69 plasmid pE2348-2, strain E2348/69
		R			ARG51_strA_R	gi|215267879|emb|FM180570.1|	20	1271	1252	0.16	40.1	20	Escherichia coli 0127:H6 E2348/69 plasmid pE2348-2, strain E2348/69
		R			ARG52_strB_F	gi|215267879|emb|FM180570.1|	20	2344	2325	0.16	40.1	20	Escherichia coli 0127:H6 E2348/69 plasmid pE2348-2, strain E2348/69
					ARG50_soxR_F	gi|215276019|gb|FJ457090.1|	20	542	561	0.16	40.1	20	Pseudomonas nitroreducens strain SPQ03 SoxS (soxS) and SoxR (soxR) genes, complete cds
		R			ARG50_soxR_R	gi|215276019|gb|FJ457090.1|	20	784	765	0.16	40.1	20	Pseudomonas nitroreducens strain SPQ03 SoxS (soxS) and SoxR (soxR) genes, complete cds
					intI1_F	gi|215407981|emb|FM866474.1|	20	49	68	0.16	40.1	20	Uncultured bacterium partial IntI gene for integron integrase, clone citroint_6.3
		R			intI1_R	gi|215407981|emb|FM866474.1|	18	244	227	2.4	36.2	18	Uncultured bacterium partial IntI gene for integron integrase, clone citroint_6.3
					intI1_F	gi|215407983|emb|FM866475.1|	20	59	78	0.16	40.1	20	Uncultured bacterium partial IntI gene for integron integrase, clone contig0042<>Uncultured bacterium partial IntI gene for integron integrase, clone contig0065
		R			intI1_R	gi|215407983|emb|FM866475.1|	18	254	237	2.4	36.2	18	Uncultured bacterium partial IntI gene for integron integrase, clone contig0042<>Uncultured bacterium partial IntI gene for integron integrase, clone contig0065
					intI1_F	gi|215407985|emb|FM866476.1|	20	59	78	0.16	40.1	20	Uncultured bacterium partial IntI gene for integron integrase, clone contig0043<>Uncultured bacterium partial IntI gene for integron integrase, clone contig0070
		R			intI1_R	gi|215407985|emb|FM866476.1|	18	254	237	2.4	36.2	18	Uncultured bacterium partial IntI gene for integron integrase, clone contig0043<>Uncultured bacterium partial IntI gene for integron integrase, clone contig0070
					intI1_F	gi|215407987|emb|FM866477.1|	20	58	77	0.16	40.1	20	Uncultured bacterium partial IntI gene for integron integrase, clone contig0044
		R			intI1_R	gi|215407987|emb|FM866477.1|	18	253	236	2.4	36.2	18	Uncultured bacterium partial IntI gene for integron integrase, clone contig0044
					intI1_F	gi|215407989|emb|FM866478.1|	20	73	92	0.16	40.1	20	Uncultured bacterium partial IntI gene for integron integrase, clone contig0045
		R			intI1_R	gi|215407989|emb|FM866478.1|	18	268	251	2.4	36.2	18	Uncultured bacterium partial IntI gene for integron integrase, clone contig0045
					intI1_F	gi|215407991|emb|FM866479.1|	20	58	77	0.16	40.1	20	Uncultured bacterium partial IntI gene for integron integrase, clone contig0046
		R			intI1_R	gi|215407991|emb|FM866479.1|	18	253	236	2.4	36.2	18	Uncultured bacterium partial IntI gene for integron integrase, clone contig0046
					intI1_F	gi|215407993|emb|FM866480.1|	20	59	78	0.16	40.1	20	Uncultured bacterium partial IntI gene for integron integrase, clone contig0047
		R			intI1_R	gi|215407993|emb|FM866480.1|	18	254	237	2.4	36.2	18	Uncultured bacterium partial IntI gene for integron integrase, clone contig0047
					intI1_F	gi|215407995|emb|FM866481.1|	20	58	77	0.16	40.1	20	Uncultured bacterium partial IntI gene for integron integrase, clone contig0050<>Uncultured bacterium partial IntI gene for integron integrase, clone contig0053<>Uncultured bacterium partial IntI gene for integron integrase, clone contig0059<>Uncultured bacterium partial IntI gene for integron integrase, clone contig0066<>Uncultured bacterium partial IntI gene for integron integrase, clone contig…
		R			intI1_R	gi|215407995|emb|FM866481.1|	18	253	236	2.4	36.2	18	Uncultured bacterium partial IntI gene for integron integrase, clone contig0050<>Uncultured bacterium partial IntI gene for integron integrase, clone contig0053<>Uncultured bacterium partial IntI gene for integron integrase, clone contig0059<>Uncultured bacterium partial IntI gene for integron integrase, clone contig0066<>Uncultured bacterium partial IntI gene for integron integrase, clone contig…
					intI1_F	gi|215407997|emb|FM866482.1|	20	58	77	0.16	40.1	20	Uncultured bacterium partial IntI gene for integron integrase, clone contig0051
		R			intI1_R	gi|215407997|emb|FM866482.1|	18	253	236	2.4	36.2	18	Uncultured bacterium partial IntI gene for integron integrase, clone contig0051
					intI1_F	gi|215407999|emb|FM866483.1|	20	58	77	0.16	40.1	20	Uncultured bacterium partial IntI gene for integron integrase, clone contig0052
		R			intI1_R	gi|215407999|emb|FM866483.1|	18	253	236	2.4	36.2	18	Uncultured bacterium partial IntI gene for integron integrase, clone contig0052
					intI1_F	gi|215408003|emb|FM866485.1|	20	61	80	0.16	40.1	20	Uncultured bacterium partial IntI gene for integron integrase, clone contig0054
		R			intI1_R	gi|215408003|emb|FM866485.1|	18	256	239	2.4	36.2	18	Uncultured bacterium partial IntI gene for integron integrase, clone contig0054
					intI1_F	gi|215408005|emb|FM866486.1|	20	62	81	0.16	40.1	20	Uncultured bacterium partial IntI gene for integron integrase, clone contig0056
		R			intI1_R	gi|215408005|emb|FM866486.1|	18	257	240	2.4	36.2	18	Uncultured bacterium partial IntI gene for integron integrase, clone contig0056
					intI1_F	gi|215408007|emb|FM866487.1|	20	58	77	0.16	40.1	20	Uncultured bacterium partial IntI gene for integron integrase, clone contig0058
		R			intI1_R	gi|215408007|emb|FM866487.1|	18	253	236	2.4	36.2	18	Uncultured bacterium partial IntI gene for integron integrase, clone contig0058
					intI1_F	gi|215408011|emb|FM866489.1|	20	62	81	0.16	40.1	20	Uncultured bacterium partial IntI gene for integron integrase, clone contig0060
		R			intI1_R	gi|215408011|emb|FM866489.1|	18	257	240	2.4	36.2	18	Uncultured bacterium partial IntI gene for integron integrase, clone contig0060
					intI1_F	gi|215408013|emb|FM866490.1|	20	60	79	0.16	40.1	20	Uncultured bacterium partial IntI gene for integron integrase, clone contig0063
		R			intI1_R	gi|215408013|emb|FM866490.1|	18	255	238	2.4	36.2	18	Uncultured bacterium partial IntI gene for integron integrase, clone contig0063
					intI1_F	gi|215408023|emb|FM866495.1|	20	59	78	0.16	40.1	20	Uncultured bacterium partial IntI gene for integron integrase, clone contig0068
		R			intI1_R	gi|215408023|emb|FM866495.1|	18	254	237	2.4	36.2	18	Uncultured bacterium partial IntI gene for integron integrase, clone contig0068
					intI1_F	gi|215408025|emb|FM866496.1|	20	58	77	0.16	40.1	20	Uncultured bacterium partial IntI gene for integron integrase, clone contig0069
		R			intI1_R	gi|215408025|emb|FM866496.1|	18	253	236	2.4	36.2	18	Uncultured bacterium partial IntI gene for integron integrase, clone contig0069
					intI1_F	gi|215408029|emb|FM866498.1|	20	59	78	0.16	40.1	20	Uncultured bacterium partial IntI gene for integron integrase, clone contig0072
		R			intI1_R	gi|215408029|emb|FM866498.1|	18	254	237	2.4	36.2	18	Uncultured bacterium partial IntI gene for integron integrase, clone contig0072
					intI1_F	gi|215408031|emb|FM866499.1|	20	57	76	0.16	40.1	20	Uncultured bacterium partial IntI gene for integron integrase, clone contig0076
		R			intI1_R	gi|215408031|emb|FM866499.1|	18	252	235	2.4	36.2	18	Uncultured bacterium partial IntI gene for integron integrase, clone contig0076
					intI1_F	gi|215408033|emb|FM866500.1|	20	59	78	0.16	40.1	20	Uncultured bacterium partial IntI gene for integron integrase, clone contig0078
		R			intI1_R	gi|215408033|emb|FM866500.1|	18	254	237	2.4	36.2	18	Uncultured bacterium partial IntI gene for integron integrase, clone contig0078
					aada1_YongMUD_F	gi|215433486|gb|EU870886.1|	20	2482	2501	0.16	40.1	20	Chloroplast transformation vector pCLT554, complete sequence
		R			aada1_YongMUD_R	gi|215433486|gb|EU870886.1|	20	2658	2639	0.16	40.1	20	Chloroplast transformation vector pCLT554, complete sequence
					aada1_YongMUD_F	gi|21684688|gb|AY115577.1|	20	144	163	0.16	40.1	20	Vibrio cholerae strain 01 class I integron streptomycin/spectinomycin adenyltransferase (aadA1) gene, complete cds<>Vibrio cholerae strain BD121 non-01, non-0139 class I integron streptomycin/spectinomycin adenyltransferase (aadA1) gene, complete cds
		R			aada1_YongMUD_R	gi|21684688|gb|AY115577.1|	20	320	301	0.16	40.1	20	Vibrio cholerae strain 01 class I integron streptomycin/spectinomycin adenyltransferase (aadA1) gene, complete cds<>Vibrio cholerae strain BD121 non-01, non-0139 class I integron streptomycin/spectinomycin adenyltransferase (aadA1) gene, complete cds
					ARG51_strA_F	gi|218350150|emb|CU928144.1|	20	47902	47921	0.16	40.1	20	Escherichia fergusonii ATCC 35469 plasmid pEFER, complete genome
		R			ARG51_strA_R	gi|218350150|emb|CU928144.1|	20	48118	48099	0.16	40.1	20	Escherichia fergusonii ATCC 35469 plasmid pEFER, complete genome
		R			ARG52_strB_F	gi|218350150|emb|CU928144.1|	20	49191	49172	0.16	40.1	20	Escherichia fergusonii ATCC 35469 plasmid pEFER, complete genome
					ARG20_EmrY_R	gi|218350208|emb|CU928145.2|	20	2713677	2713696	0.16	40.1	20	Escherichia coli 55989 chromosome, complete genome
		R			ARG20_EmrY_F	gi|218350208|emb|CU928145.2|	20	2713910	2713891	0.16	40.1	20	Escherichia coli 55989 chromosome, complete genome
		R			acrD_MUD_R	gi|218350208|emb|CU928145.2|	20	2811652	2811633	0.16	40.1	20	Escherichia coli 55989 chromosome, complete genome
		R			ARG25_mdtF_F	gi|218350208|emb|CU928145.2|	20	4027053	4027034	0.16	40.1	20	Escherichia coli 55989 chromosome, complete genome
					ARG50_soxR_F	gi|218350208|emb|CU928145.2|	20	4669487	4669506	0.16	40.1	20	Escherichia coli 55989 chromosome, complete genome
		R			ARG50_soxR_R	gi|218350208|emb|CU928145.2|	20	4669729	4669710	0.16	40.1	20	Escherichia coli 55989 chromosome, complete genome
					ARG20_EmrY_R	gi|218359353|emb|CU928160.2|	20	2518166	2518185	0.16	40.1	20	Escherichia coli IAI1 chromosome, complete genome
		R			ARG20_EmrY_F	gi|218359353|emb|CU928160.2|	20	2518399	2518380	0.16	40.1	20	Escherichia coli IAI1 chromosome, complete genome
		R			acrD_MUD_R	gi|218359353|emb|CU928160.2|	20	2611976	2611957	0.16	40.1	20	Escherichia coli IAI1 chromosome, complete genome
		R			ARG25_mdtF_F	gi|218359353|emb|CU928160.2|	20	3725930	3725911	0.16	40.1	20	Escherichia coli IAI1 chromosome, complete genome
					ARG50_soxR_F	gi|218359353|emb|CU928160.2|	20	4368710	4368729	0.16	40.1	20	Escherichia coli IAI1 chromosome, complete genome
		R			ARG50_soxR_R	gi|218359353|emb|CU928160.2|	20	4368952	4368933	0.16	40.1	20	Escherichia coli IAI1 chromosome, complete genome
		R			ARG20_EmrY_F	gi|218363708|emb|CU928161.2|	20	2538429	2538410	0.16	40.1	20	Escherichia coli S88 chromosome, complete genome
					acrD_MUD_F	gi|218363708|emb|CU928161.2|	20	2633614	2633633	0.16	40.1	20	Escherichia coli S88 chromosome, complete genome
		R			ARG25_mdtF_F	gi|218363708|emb|CU928161.2|	20	3876259	3876240	0.16	40.1	20	Escherichia coli S88 chromosome, complete genome
					ARG50_soxR_F	gi|218363708|emb|CU928161.2|	20	4533203	4533222	0.16	40.1	20	Escherichia coli S88 chromosome, complete genome
		R			ARG50_soxR_R	gi|218363708|emb|CU928161.2|	20	4533445	4533426	0.16	40.1	20	Escherichia coli S88 chromosome, complete genome
					ARG20_EmrY_R	gi|218368405|emb|CU928164.2|	20	2603098	2603117	0.16	40.1	20	Escherichia coli IAI39 chromosome, complete genome
		R			ARG20_EmrY_F	gi|218368405|emb|CU928164.2|	20	2603331	2603312	0.16	40.1	20	Escherichia coli IAI39 chromosome, complete genome
					acrD_MUD_F	gi|218368405|emb|CU928164.2|	20	2705110	2705129	0.16	40.1	20	Escherichia coli IAI39 chromosome, complete genome
		R			acrD_MUD_R	gi|218368405|emb|CU928164.2|	20	2705342	2705323	0.16	40.1	20	Escherichia coli IAI39 chromosome, complete genome
					ARG50_soxR_F	gi|218368405|emb|CU928164.2|	20	4686614	4686633	0.16	40.1	20	Escherichia coli IAI39 chromosome, complete genome
		R			ARG50_soxR_R	gi|218368405|emb|CU928164.2|	20	4686856	4686837	0.16	40.1	20	Escherichia coli IAI39 chromosome, complete genome
		R			ARG20_EmrY_F	gi|218425442|emb|CU928162.2|	20	2756272	2756253	0.16	40.1	20	Escherichia coli ED1a chromosome, complete genome
					acrD_MUD_F	gi|218425442|emb|CU928162.2|	20	2852607	2852626	0.16	40.1	20	Escherichia coli ED1a chromosome, complete genome
		R			acrD_MUD_R	gi|218425442|emb|CU928162.2|	20	2852839	2852820	0.16	40.1	20	Escherichia coli ED1a chromosome, complete genome
					ARG50_soxR_F	gi|218425442|emb|CU928162.2|	20	4748917	4748936	0.16	40.1	20	Escherichia coli ED1a chromosome, complete genome
		R			ARG50_soxR_R	gi|218425442|emb|CU928162.2|	20	4749159	4749140	0.16	40.1	20	Escherichia coli ED1a chromosome, complete genome
					acrD_MUD_F	gi|218430358|emb|CU928163.2|	20	2867691	2867710	0.16	40.1	20	Escherichia coli UMN026 chromosome, complete genome
		R			acrD_MUD_R	gi|218430358|emb|CU928163.2|	20	2867923	2867904	0.16	40.1	20	Escherichia coli UMN026 chromosome, complete genome
					ARG50_soxR_F	gi|218430358|emb|CU928163.2|	20	4770339	4770358	0.16	40.1	20	Escherichia coli UMN026 chromosome, complete genome
		R			ARG50_soxR_R	gi|218430358|emb|CU928163.2|	20	4770581	4770562	0.16	40.1	20	Escherichia coli UMN026 chromosome, complete genome
					intI1_R	gi|218430358|emb|CU928163.2|	18	4993397	4993414	2.4	36.2	18	Escherichia coli UMN026 chromosome, complete genome
		R			intI1_F	gi|218430358|emb|CU928163.2|	20	4993592	4993573	0.16	40.1	20	Escherichia coli UMN026 chromosome, complete genome
					ARG53_sul1_R	gi|218430358|emb|CU928163.2|	20	4998674	4998693	0.16	40.1	20	Escherichia coli UMN026 chromosome, complete genome
		R			ARG53_sul1_F	gi|218430358|emb|CU928163.2|	20	4998911	4998892	0.16	40.1	20	Escherichia coli UMN026 chromosome, complete genome
					aada1_YongMUD_F	gi|218685714|gb|FJ474094.1|	20	847	866	0.16	40.1	20	Aerococcus viridans isolate PGS21 class II integron SatI and AadA1 genes, complete cds, and OrfX gene, partial cds
		R			aada1_YongMUD_R	gi|218685714|gb|FJ474094.1|	20	1023	1004	0.16	40.1	20	Aerococcus viridans isolate PGS21 class II integron SatI and AadA1 genes, complete cds, and OrfX gene, partial cds
					ARG52_strB_F	gi|21885263|gb|AY055428.1|	20	18881	18900	0.16	40.1	20	Vibrio cholerae STX transposon-like element and pilus assembly region, complete sequence
					ARG51_strA_R	gi|21885263|gb|AY055428.1|	20	19954	19973	0.16	40.1	20	Vibrio cholerae STX transposon-like element and pilus assembly region, complete sequence
		R			ARG51_strA_F	gi|21885263|gb|AY055428.1|	20	20170	20151	0.16	40.1	20	Vibrio cholerae STX transposon-like element and pilus assembly region, complete sequence
					ARG54_sul2_F	gi|21885263|gb|AY055428.1|	20	20816	20835	0.16	40.1	20	Vibrio cholerae STX transposon-like element and pilus assembly region, complete sequence
		R			ARG54_sul2_R	gi|21885263|gb|AY055428.1|	20	21064	21045	0.16	40.1	20	Vibrio cholerae STX transposon-like element and pilus assembly region, complete sequence
					aada1_YongMUD_F	gi|21955933|emb|AJ496285.1|	20	250	269	0.16	40.1	20	Salmonella typhimurium plasmid pS06, partial class I sulI-type integron InJR06 containing aadA1 gene for aminoglycoside adenyltransferase
		R			aada1_YongMUD_R	gi|21955933|emb|AJ496285.1|	20	426	407	0.16	40.1	20	Salmonella typhimurium plasmid pS06, partial class I sulI-type integron InJR06 containing aadA1 gene for aminoglycoside adenyltransferase
					ARG57_tetW_R	gi|219620149|gb|CP001213.1|	20	1828312	1828331	0.16	40.1	20	Bifidobacterium animalis subsp. lactis AD011, complete genome
		R			ARG57_tetW_F	gi|219620149|gb|CP001213.1|	20	1828540	1828521	0.16	40.1	20	Bifidobacterium animalis subsp. lactis AD011, complete genome
					ARG53_sul1_F	gi|219814656|gb|EU259884.2|	20	3983	4002	0.16	40.1	20	Proteus mirabilis strain JIE273 class 1 integron, partial sequence
		R			ARG53_sul1_R	gi|219814656|gb|EU259884.2|	20	4220	4201	0.16	40.1	20	Proteus mirabilis strain JIE273 class 1 integron, partial sequence
					ARG55_tet32_F	gi|219916828|emb|FM164392.1|	20	1432	1451	0.16	40.1	20	Streptococcus suis tet(O/W/32/O) gene for tetracycline resistance protein, strain Ss1303
		R			ARG55_tet32_R	gi|219916828|emb|FM164392.1|	20	1653	1634	0.16	40.1	20	Streptococcus suis tet(O/W/32/O) gene for tetracycline resistance protein, strain Ss1303
					intI1_R	gi|219935427|emb|AJ867811.2|	18	223	240	2.4	36.2	18	Pseudomonas aeruginosa class I resistance integron InPSN18, isolate bpoe636
		R			intI1_F	gi|219935427|emb|AJ867811.2|	20	418	399	0.16	40.1	20	Pseudomonas aeruginosa class I resistance integron InPSN18, isolate bpoe636
					aac1_F	gi|219935427|emb|AJ867811.2|	20	3749	3768	0.16	40.1	20	Pseudomonas aeruginosa class I resistance integron InPSN18, isolate bpoe636
		R			aac1_R	gi|219935427|emb|AJ867811.2|	20	3910	3891	0.16	40.1	20	Pseudomonas aeruginosa class I resistance integron InPSN18, isolate bpoe636
					aada1_YongMUD_F	gi|220061284|gb|FJ532358.1|	20	2426	2445	0.16	40.1	20	Pseudomonas aeruginosa class 1 integron Integrase class 1 (intI1) gene, partial cds, aminoglycoside (6') N-acetyltransferase (aacA4), metallo-beta-lactamase (VIM-2), aminoglycoside (6') N-acetyltransferase (aacA4), and 3'-aminoglycoside adenyltransferase (aadA1) genes, complete cds, and quaternary ammonium compound-resistance protein (qacEdelta1) gene, partial cds
		R			aada1_YongMUD_R	gi|220061284|gb|FJ532358.1|	20	2602	2583	0.16	40.1	20	Pseudomonas aeruginosa class 1 integron Integrase class 1 (intI1) gene, partial cds, aminoglycoside (6') N-acetyltransferase (aacA4), metallo-beta-lactamase (VIM-2), aminoglycoside (6') N-acetyltransferase (aacA4), and 3'-aminoglycoside adenyltransferase (aadA1) genes, complete cds, and quaternary ammonium compound-resistance protein (qacEdelta1) gene, partial cds
					ARG57_tetW_F	gi|220897965|gb|FJ489649.1|	20	3120	3139	0.16	40.1	20	Lactobacillus reuteri strain PA-16 MgtC/SapB transporter (lrPA16_1) gene, partial cds; unknown conserved protein (lrPA16_2), hypothetical protein (lrPA16_3), Tet(W)-regulatory peptide (lrPA16_4), tetracycline resistance protein (tet(W)), and putative membrane-associated transcriptional regulator (lrPA16_6) genes, complete cds; and transposase (lrPA16_7) gene, partial cds
		R			ARG57_tetW_R	gi|220897965|gb|FJ489649.1|	20	3349	3330	0.16	40.1	20	Lactobacillus reuteri strain PA-16 MgtC/SapB transporter (lrPA16_1) gene, partial cds; unknown conserved protein (lrPA16_2), hypothetical protein (lrPA16_3), Tet(W)-regulatory peptide (lrPA16_4), tetracycline resistance protein (tet(W)), and putative membrane-associated transcriptional regulator (lrPA16_6) genes, complete cds; and transposase (lrPA16_7) gene, partial cds
					aada1_YongMUD_F	gi|22094841|gb|AF527485.1|	20	4673	4692	0.16	40.1	20	Chloroplast transformation vector pVSR326, complete sequence
		R			aada1_YongMUD_R	gi|22094841|gb|AF527485.1|	20	4849	4830	0.16	40.1	20	Chloroplast transformation vector pVSR326, complete sequence
					intI2_F	gi|221047967|gb|FJ591049.1|	19	284	302	0.62	38.2	19	Escherichia coli strain EC_210-2 class 2 integron, partial sequence
		R			intI2_R	gi|221047967|gb|FJ591049.1|	22	478	457	0.015	44.1	22	Escherichia coli strain EC_210-2 class 2 integron, partial sequence
					aada1_YongMUD_F	gi|221047967|gb|FJ591049.1|	20	2401	2420	0.16	40.1	20	Escherichia coli strain EC_210-2 class 2 integron, partial sequence
		R			aada1_YongMUD_R	gi|221047967|gb|FJ591049.1|	20	2577	2558	0.16	40.1	20	Escherichia coli strain EC_210-2 class 2 integron, partial sequence
					aada1_YongMUD_F	gi|221047980|gb|FJ591052.1|	20	779	798	0.16	40.1	20	Escherichia coli strain EC_482-1 class 1 integron, partial sequence
		R			aada1_YongMUD_R	gi|221047980|gb|FJ591052.1|	20	955	936	0.16	40.1	20	Escherichia coli strain EC_482-1 class 1 integron, partial sequence
					aada1_YongMUD_F	gi|221047983|gb|FJ591053.1|	20	210	229	0.16	40.1	20	Escherichia coli strain EC_488-1 class 1 integron, partial sequence
		R			aada1_YongMUD_R	gi|221047983|gb|FJ591053.1|	20	386	367	0.16	40.1	20	Escherichia coli strain EC_488-1 class 1 integron, partial sequence
					aac1_F	gi|221047985|gb|FJ591054.1|	20	74	93	0.16	40.1	20	Escherichia coli strain EC_528-1 class 1 integron, partial sequence
					aada1_YongMUD_F	gi|221047985|gb|FJ591054.1|	20	211	230	0.16	40.1	20	Escherichia coli strain EC_528-1 class 1 integron, partial sequence
		R			aada1_YongMUD_R	gi|221047985|gb|FJ591054.1|	20	387	368	0.16	40.1	20	Escherichia coli strain EC_528-1 class 1 integron, partial sequence
					intI2_F	gi|221047987|gb|FJ591055.1|	19	229	247	0.62	38.2	19	Escherichia coli strain EC_528-2 class 2 integron, partial sequence
		R			intI2_R	gi|221047987|gb|FJ591055.1|	22	423	402	0.015	44.1	22	Escherichia coli strain EC_528-2 class 2 integron, partial sequence
					aada1_YongMUD_F	gi|221047987|gb|FJ591055.1|	20	2349	2368	0.16	40.1	20	Escherichia coli strain EC_528-2 class 2 integron, partial sequence
		R			aada1_YongMUD_R	gi|221047987|gb|FJ591055.1|	20	2525	2506	0.16	40.1	20	Escherichia coli strain EC_528-2 class 2 integron, partial sequence
					intI1_F	gi|221145747|gb|FJ573247.1|	20	336	355	0.16	40.1	20	Acinetobacter baumannii strain 722 class I integron, partial sequence
		R			intI1_R	gi|221145747|gb|FJ573247.1|	18	531	514	2.4	36.2	18	Acinetobacter baumannii strain 722 class I integron, partial sequence
					aada1_YongMUD_F	gi|221327551|gb|FJ594416.1|	20	1788	1807	0.16	40.1	20	Pseudomonas mendocina strain Pm1 class 1 integron, partial sequence
		R			aada1_YongMUD_R	gi|221327551|gb|FJ594416.1|	20	1964	1945	0.16	40.1	20	Pseudomonas mendocina strain Pm1 class 1 integron, partial sequence
					aac1_F	gi|221360476|emb|FM957879.1|	20	657	676	0.16	40.1	20	Uncultured bacterium partial class 1 integron containing dfrA27 and aadA2 (partial) genes, clone 563
		R			aac1_R	gi|221360476|emb|FM957879.1|	20	818	799	0.16	40.1	20	Uncultured bacterium partial class 1 integron containing dfrA27 and aadA2 (partial) genes, clone 563
					aada1_YongMUD_F	gi|221360481|emb|FM957881.1|	20	233	252	0.16	40.1	20	Uncultured bacterium partial class 1 integron containing aadA gene for streptomycin/spectinomycin adenyltransferase, clone 590
		R			aada1_YongMUD_R	gi|221360481|emb|FM957881.1|	20	409	390	0.16	40.1	20	Uncultured bacterium partial class 1 integron containing aadA gene for streptomycin/spectinomycin adenyltransferase, clone 590
					aac1_F	gi|221665296|gb|FJ594765.1|	20	348	367	0.16	40.1	20	Salmonella enterica subsp. enterica serovar Derby plasmid pSE246/04-a class 1 integron, partial sequence
		R			aac1_R	gi|221665296|gb|FJ594765.1|	20	509	490	0.16	40.1	20	Salmonella enterica subsp. enterica serovar Derby plasmid pSE246/04-a class 1 integron, partial sequence
		R			ARG20_EmrY_F	gi|222031834|emb|CU651637.1|	20	2478820	2478801	0.16	40.1	20	Escherichia coli LF82 chromosome, complete sequence
					acrD_MUD_F	gi|222031834|emb|CU651637.1|	20	2573952	2573971	0.16	40.1	20	Escherichia coli LF82 chromosome, complete sequence
		R			acrD_MUD_R	gi|222031834|emb|CU651637.1|	20	2574184	2574165	0.16	40.1	20	Escherichia coli LF82 chromosome, complete sequence
		R			ARG25_mdtF_F	gi|222031834|emb|CU651637.1|	20	3707309	3707290	0.16	40.1	20	Escherichia coli LF82 chromosome, complete sequence
					ARG50_soxR_F	gi|222031834|emb|CU651637.1|	20	4365739	4365758	0.16	40.1	20	Escherichia coli LF82 chromosome, complete sequence
		R			ARG50_soxR_R	gi|222031834|emb|CU651637.1|	20	4365981	4365962	0.16	40.1	20	Escherichia coli LF82 chromosome, complete sequence
					intI1_R	gi|222353662|emb|FM897214.1|	18	1602	1619	2.4	36.2	18	Pseudomonas aeruginosa tnpA gene (partial), intI1 gene, blaVIM-2 gene, aadB gene, arr gene and qacEdelta1 gene (partial), isolate A8243
		R			intI1_F	gi|222353662|emb|FM897214.1|	20	1797	1778	0.16	40.1	20	Pseudomonas aeruginosa tnpA gene (partial), intI1 gene, blaVIM-2 gene, aadB gene, arr gene and qacEdelta1 gene (partial), isolate A8243
					intI1_R	gi|222430246|gb|FJ587511.1|	18	171	188	2.4	36.2	18	Escherichia coli class 1 integron and insertion sequence IS10, partial sequence
		R			intI1_F	gi|222430246|gb|FJ587511.1|	20	366	347	0.16	40.1	20	Escherichia coli class 1 integron and insertion sequence IS10, partial sequence
		R			aac1_R	gi|222430246|gb|FJ587511.1|	20	2111	2092	0.16	40.1	20	Escherichia coli class 1 integron and insertion sequence IS10, partial sequence
					aada1_YongMUD_F	gi|222430246|gb|FJ587511.1|	20	4492	4511	0.16	40.1	20	Escherichia coli class 1 integron and insertion sequence IS10, partial sequence
		R			aada1_YongMUD_R	gi|222430246|gb|FJ587511.1|	20	4668	4649	0.16	40.1	20	Escherichia coli class 1 integron and insertion sequence IS10, partial sequence
					intI1_R	gi|222446218|emb|FM994936.1|	18	82	99	2.4	36.2	18	Pseudomonas aeruginosa partial class I integron, intI1 gene (partial), blaVIM-6 gene, blaOXA-10 gene, aac(6')-1b gene and qacEdelta1 gene, strain 248-11-A
		R			intI1_F	gi|222446218|emb|FM994936.1|	20	277	258	0.16	40.1	20	Pseudomonas aeruginosa partial class I integron, intI1 gene (partial), blaVIM-6 gene, blaOXA-10 gene, aac(6')-1b gene and qacEdelta1 gene, strain 248-11-A
					aada1_YongMUD_F	gi|22266153|emb|AJ487034.1|	20	889	908	0.16	40.1	20	Salmonella enteritidis class 1 integron conatining aacA4 gene, aadA1 gene and catB2 gene
		R			aada1_YongMUD_R	gi|22266153|emb|AJ487034.1|	20	1065	1046	0.16	40.1	20	Salmonella enteritidis class 1 integron conatining aacA4 gene, aadA1 gene and catB2 gene
					aac1_F	gi|22324681|gb|AF530636.1|	20	113	132	0.16	40.1	20	Campylobacter jejuni CIT134C class I integron aminoglycoside adenyltransferase (aadA2) gene, complete cds<>Salmonella sp. S191 class I integron aminoglycoside adenyltransferase (aada2) gene, complete cds
		R			aac1_R	gi|22324681|gb|AF530636.1|	20	274	255	0.16	40.1	20	Campylobacter jejuni CIT134C class I integron aminoglycoside adenyltransferase (aadA2) gene, complete cds<>Salmonella sp. S191 class I integron aminoglycoside adenyltransferase (aada2) gene, complete cds
					aac1_F	gi|22324683|gb|AF530637.1|	20	113	132	0.16	40.1	20	Campylobacter jejuni CIT325C class I integron aminoglycoside adenyltransferase (aadA2) gene, complete cds<>Salmonella enterica subsp. enterica serovar Hadar S87 class I integron aminoglycoside adenyltransferase (aadA2) gene, complete cds
		R			aac1_R	gi|22324683|gb|AF530637.1|	20	274	255	0.16	40.1	20	Campylobacter jejuni CIT325C class I integron aminoglycoside adenyltransferase (aadA2) gene, complete cds<>Salmonella enterica subsp. enterica serovar Hadar S87 class I integron aminoglycoside adenyltransferase (aadA2) gene, complete cds
					aada1_YongMUD_F	gi|223585782|gb|FJ469574.1|	20	831	850	0.16	40.1	20	Psychrobacter sp. ikaite C720 class 2 integron intI2 pseudogene, partial sequence, streptothricin acetyltransferase and aminoglycoside 3' adenyl transferase genes, complete cds, and unknown gene
		R			aada1_YongMUD_R	gi|223585782|gb|FJ469574.1|	20	1004	985	0.16	40.1	20	Psychrobacter sp. ikaite C720 class 2 integron intI2 pseudogene, partial sequence, streptothricin acetyltransferase and aminoglycoside 3' adenyl transferase genes, complete cds, and unknown gene
					intI1_R	gi|223587857|emb|FM995509.1|	18	217	234	2.4	36.2	18	Citrobacter sp. JEK-2009 partial integron intagrase IntI gene, isolated from Sydney tar ponds
		R			intI1_F	gi|223587857|emb|FM995509.1|	20	412	393	0.16	40.1	20	Citrobacter sp. JEK-2009 partial integron intagrase IntI gene, isolated from Sydney tar ponds
					intI1_R	gi|223868913|gb|FJ627181.1|	18	339	356	2.4	36.2	18	Klebsiella oxytoca strain 115-13268A class 1 integron, complete sequence
		R			intI1_F	gi|223868913|gb|FJ627181.1|	20	534	515	0.16	40.1	20	Klebsiella oxytoca strain 115-13268A class 1 integron, complete sequence
					ARG54_sul2_R	gi|224184694|gb|FJ197818.1|	20	1683	1702	0.16	40.1	20	Pasteurella multocida plasmid pB1005, complete sequence
		R			ARG54_sul2_F	gi|224184694|gb|FJ197818.1|	20	1931	1912	0.16	40.1	20	Pasteurella multocida plasmid pB1005, complete sequence
					ARG51_strA_F	gi|224184694|gb|FJ197818.1|	20	2539	2558	0.16	40.1	20	Pasteurella multocida plasmid pB1005, complete sequence
		R			ARG51_strA_R	gi|224184694|gb|FJ197818.1|	20	2755	2736	0.16	40.1	20	Pasteurella multocida plasmid pB1005, complete sequence
					ARG55_tet32_F	gi|224184721|gb|FJ234438.1|	20	3669	3688	0.16	40.1	20	Pasteurella multocida plasmid pB1006, complete sequence
		R			ARG55_tet32_R	gi|224184721|gb|FJ234438.1|	20	3890	3871	0.16	40.1	20	Pasteurella multocida plasmid pB1006, complete sequence
					aada1_YongMUD_F	gi|224482615|gb|FJ750809.1|	20	207	226	0.16	40.1	20	Vibrio cholerae strain VC20 class I integron AadA1c (aadA1c) gene, partial cds
		R			aada1_YongMUD_R	gi|224482615|gb|FJ750809.1|	20	383	364	0.16	40.1	20	Vibrio cholerae strain VC20 class I integron AadA1c (aadA1c) gene, partial cds
					aada1_YongMUD_F	gi|224482617|gb|FJ750810.1|	20	207	226	0.16	40.1	20	Vibrio cholerae strain VC104 class I integron AadA1c (aadA1c) gene, partial cds<>Vibrio cholerae strain VC106 class I integron AadA1c (aadA1c) gene, partial cds
		R			aada1_YongMUD_R	gi|224482617|gb|FJ750810.1|	20	383	364	0.16	40.1	20	Vibrio cholerae strain VC104 class I integron AadA1c (aadA1c) gene, partial cds<>Vibrio cholerae strain VC106 class I integron AadA1c (aadA1c) gene, partial cds
					aada1_YongMUD_F	gi|224482619|gb|FJ750811.1|	20	207	226	0.16	40.1	20	Vibrio cholerae strain VC105 class I integron AadA1c (aadA1c) gene, partial cds
		R			aada1_YongMUD_R	gi|224482619|gb|FJ750811.1|	20	383	364	0.16	40.1	20	Vibrio cholerae strain VC105 class I integron AadA1c (aadA1c) gene, partial cds
					intI1_R	gi|224483361|gb|FJ608828.1|	18	3	20	2.4	36.2	18	Enterococcus faecalis strain XJ-SHZ-1 class I integrase gene, partial cds
		R			intI1_F	gi|224483361|gb|FJ608828.1|	20	198	179	0.16	40.1	20	Enterococcus faecalis strain XJ-SHZ-1 class I integrase gene, partial cds
					aada1_YongMUD_F	gi|224551513|gb|FJ655777.1|	20	841	860	0.16	40.1	20	Arcanobacterium pyogenes strain HC-H06-3 class I integron, partial sequence
		R			aada1_YongMUD_R	gi|224551513|gb|FJ655777.1|	20	1017	998	0.16	40.1	20	Arcanobacterium pyogenes strain HC-H06-3 class I integron, partial sequence
		R			ARG54_sul2_F	gi|224555948|gb|FJ705354.1|	20	205	186	0.16	40.1	20	Escherichia coli strain Pn117 dihydropteroate synthase type-2 (sul2) gene, partial cds; streptomycin phosphotransferase (strA) gene, complete cds; insertion sequence IS150 transposase genes, complete cds; strB gene, partial sequence; and insertion sequence IS26 transposase (tnpIS26) gene, partial cds
					ARG51_strA_F	gi|224555948|gb|FJ705354.1|	20	851	870	0.16	40.1	20	Escherichia coli strain Pn117 dihydropteroate synthase type-2 (sul2) gene, partial cds; streptomycin phosphotransferase (strA) gene, complete cds; insertion sequence IS150 transposase genes, complete cds; strB gene, partial sequence; and insertion sequence IS26 transposase (tnpIS26) gene, partial cds
		R			ARG51_strA_R	gi|224555948|gb|FJ705354.1|	20	1067	1048	0.16	40.1	20	Escherichia coli strain Pn117 dihydropteroate synthase type-2 (sul2) gene, partial cds; streptomycin phosphotransferase (strA) gene, complete cds; insertion sequence IS150 transposase genes, complete cds; strB gene, partial sequence; and insertion sequence IS26 transposase (tnpIS26) gene, partial cds
		R			ARG52_strB_F	gi|224555948|gb|FJ705354.1|	20	3586	3567	0.16	40.1	20	Escherichia coli strain Pn117 dihydropteroate synthase type-2 (sul2) gene, partial cds; streptomycin phosphotransferase (strA) gene, complete cds; insertion sequence IS150 transposase genes, complete cds; strB gene, partial sequence; and insertion sequence IS26 transposase (tnpIS26) gene, partial cds
					ARG53_sul1_F	gi|224713586|gb|FJ477835.1|	20	1168	1187	0.16	40.1	20	Salmonella enterica subsp. enterica serovar Paratyphi B strain SRC181 Genomic Island 1 variant R, partial sequence
		R			ARG53_sul1_R	gi|224713586|gb|FJ477835.1|	20	1405	1386	0.16	40.1	20	Salmonella enterica subsp. enterica serovar Paratyphi B strain SRC181 Genomic Island 1 variant R, partial sequence
					aada1_YongMUD_F	gi|224756693|gb|FJ489930.1|	20	846	865	0.16	40.1	20	Acinetobacter lwoffii Class 2 integron insertion sequence intI2, partial sequence, streptothricin acetlytransferase-like (sat) and aminoglycoside 3' adenyl transferase-like (aadA1) genes, complete sequence, and orfX gene, partial cds
		R			aada1_YongMUD_R	gi|224756693|gb|FJ489930.1|	20	1022	1003	0.16	40.1	20	Acinetobacter lwoffii Class 2 integron insertion sequence intI2, partial sequence, streptothricin acetlytransferase-like (sat) and aminoglycoside 3' adenyl transferase-like (aadA1) genes, complete sequence, and orfX gene, partial cds
					aac1_F	gi|224763312|emb|FN252409.1|	20	113	132	0.16	40.1	20	Salmonella enterica subsp. enterica serovar Typhimuriumclass I integron containing aadA23 gene for aminoglycoside adenyltransferase, strain 317
					aada1_YongMUD_F	gi|224763312|emb|FN252409.1|	20	250	269	0.16	40.1	20	Salmonella enterica subsp. enterica serovar Typhimuriumclass I integron containing aadA23 gene for aminoglycoside adenyltransferase, strain 317
		R			aada1_YongMUD_R	gi|224763312|emb|FN252409.1|	20	426	407	0.16	40.1	20	Salmonella enterica subsp. enterica serovar Typhimuriumclass I integron containing aadA23 gene for aminoglycoside adenyltransferase, strain 317
					ARG36_mtrA_F	gi|224771496|dbj|AP010918.1|	20	3571813	3571832	0.16	40.1	20	Mycobacterium bovis BCG str. Tokyo 172 DNA, complete genome
		R			ARG36_mtrA_R	gi|224771496|dbj|AP010918.1|	20	3572015	3571996	0.16	40.1	20	Mycobacterium bovis BCG str. Tokyo 172 DNA, complete genome
					ARG19_embC_F	gi|224771496|dbj|AP010918.1|	20	4210338	4210357	0.16	40.1	20	Mycobacterium bovis BCG str. Tokyo 172 DNA, complete genome
		R			ARG19_embC_R	gi|224771496|dbj|AP010918.1|	20	4210551	4210532	0.16	40.1	20	Mycobacterium bovis BCG str. Tokyo 172 DNA, complete genome
					ARG53_sul1_F	gi|224814349|gb|FJ715937.1|	20	7788	7807	0.16	40.1	20	Klebsiella pneumoniae plasmid pKT51748, partial sequence
		R			ARG53_sul1_R	gi|224814349|gb|FJ715937.1|	20	8025	8006	0.16	40.1	20	Klebsiella pneumoniae plasmid pKT51748, partial sequence
					aada1_YongMUD_F	gi|224815406|gb|FJ752629.1|	20	1227	1246	0.16	40.1	20	Pseudomonas aeruginosa strain Pa30 class 1 integron integrase class 1 (intI1) gene, partial cds, metallo-beta-lactamase (blaVIM-2) and aminoglycoside 3'-adenylyltransferase (aadA1) genes, complete cds, and quaternary ammonium compound-resistance protein (qacEdelta1) gene, partial cds
		R			aada1_YongMUD_R	gi|224815406|gb|FJ752629.1|	20	1403	1384	0.16	40.1	20	Pseudomonas aeruginosa strain Pa30 class 1 integron integrase class 1 (intI1) gene, partial cds, metallo-beta-lactamase (blaVIM-2) and aminoglycoside 3'-adenylyltransferase (aadA1) genes, complete cds, and quaternary ammonium compound-resistance protein (qacEdelta1) gene, partial cds
					ARG54_sul2_F	gi|224831685|gb|FJ705806.1|	20	45600	45619	0.16	40.1	20	Escherichia coli plasmid pRAx, complete sequence
		R			ARG54_sul2_R	gi|224831685|gb|FJ705806.1|	20	45848	45829	0.16	40.1	20	Escherichia coli plasmid pRAx, complete sequence
[truncated: 10,736 more rows]
