# Supplementary material for: Human Activity Determines the Presence of Integron-Associated and Antibiotic Resistance Genes in Southwestern British Columbia
Source: Front Microbiol. 2018 May 1;9:852. doi: 10.3389/fmicb.2018.00852 (PMC5938356; doi:10.3389/fmicb.2018.00852)
Supplement: SPREADSHEET FILE S2 — Number of contigs matching CARD and Integrall. [file Table_2.XLSX]

## Sheet: CARD
#SAMPLE	Site	Time point	Date collected	MATCHING_CONTIG	DATABASE	GENE_MATCH	GENE_LEN	Resistance to	Mechanism	Gene	Family
105-APL	APL	T13	April 8/2013	contig_117_2599_length_674_multi_1_in_0_out_0	CARD	FJ460181.2.gene3	792	Aminoglycosides	aminoglycoside 3'-N-acetyltransferase	aadA18	Aeromonadaceae
105-APL	APL	T13	April 8/2013	contig_117_2599_length_674_multi_1_in_0_out_0	CARD	FJ460181.2.gene3	792	Aminoglycosides	aminoglycoside 3'-N-acetyltransferase	aadA19	Aeromonadaceae
105-APL	APL	T13	April 8/2013	contig_27_19787_length_448_multi_3_in_0_out_0	CARD	DQ390458.1.gene6	900	Aminoglycosides	aminoglycoside adenyltransferase	aadA9	Corynebacteriaceae
072-APL	APL	T9	Dec 3/2012	contig_27_24677_length_345_multi_2_in_0_out_0	CARD	AF024666.2.gene38	804	Aminoglycosides	streptomycin phosphotransferase	strA	Corynebacteriaceae
065-ADS	ADS	T8	Nov 5/2012	contig_27_190766_length_245_multi_2_in_0_out_0	CARD	FJ460181.2.gene3	792	Aminoglycosides	aminoglycoside 3'-N-acetyltransferase	aadA17	Aeromonadaceae
105-APL	APL	T13	April 8/2013	contig_117_2599_length_674_multi_1_in_0_out_0	CARD	M86913.1.gene3	792	Aminoglycosides	aminoglycoside 3'-N-acetyltransferase	aadA	Enterobacteriaceae
105-APL	APL	T13	April 8/2013	contig_117_2599_length_674_multi_1_in_0_out_0	CARD	M86913.1.gene3	792	Aminoglycosides	aminoglycoside 3'-N-acetyltransferase	aadA	Enterobacteriaceae
105-APL	APL	T13	April 8/2013	contig_117_2599_length_674_multi_1_in_0_out_0	CARD	NC_009838.1.5616795	792	Aminoglycosides	aminoglycoside 3'-N-acetyltransferase	aadA	Enterobacteriaceae
105-APL	APL	T13	April 8/2013	contig_117_2599_length_674_multi_1_in_0_out_0	CARD	NC_009838.1.5616795	792	Aminoglycosides	aminoglycoside 3'-N-acetyltransferase	aadA	Enterobacteriaceae
105-APL	APL	T13	April 8/2013	contig_117_2599_length_674_multi_1_in_0_out_0	CARD	AF205943.1.gene15	792	Aminoglycosides	aminoglycoside 3'-N-acetyltransferase	aadA1	Enterobacteriaceae
065-ADS	ADS	T8	Nov 5/2012	contig_27_190766_length_245_multi_2_in_0_out_0	CARD	M86913.1.gene3	792	Aminoglycosides	aminoglycoside 3'-N-acetyltransferase	aadA	Enterobacteriaceae
105-APL	APL	T13	April 8/2013	contig_117_2599_length_674_multi_1_in_0_out_0	CARD	AF205943.1.gene15	792	Aminoglycosides	aminoglycoside 3'-N-acetyltransferase	aadA1	Enterobacteriaceae
105-APL	APL	T13	April 8/2013	contig_117_2599_length_674_multi_1_in_0_out_0	CARD	FJ196385.1.gene7	792	Aminoglycosides	aminoglycoside 3'-N-acetyltransferase	aadA1	Enterobacteriaceae
065-ADS	ADS	T8	Nov 5/2012	contig_27_190766_length_245_multi_2_in_0_out_0	CARD	NC_009838.1.5616795	792	Aminoglycosides	aminoglycoside 3'-N-acetyltransferase	aadA	Enterobacteriaceae
105-APL	APL	T13	April 8/2013	contig_117_2599_length_674_multi_1_in_0_out_0	CARD	FJ196385.1.gene7	792	Aminoglycosides	aminoglycoside 3'-N-acetyltransferase	aadA1	Enterobacteriaceae
105-APL	APL	T13	April 8/2013	contig_117_2599_length_674_multi_1_in_0_out_0	CARD	AY123251.gene3	792	Aminoglycosides	aminoglycoside 3'-N-acetyltransferase	aadA1	Enterobacteriaceae
065-ADS	ADS	T8	Nov 5/2012	contig_27_190766_length_245_multi_2_in_0_out_0	CARD	AF205943.1.gene15	792	Aminoglycosides	aminoglycoside 3'-N-acetyltransferase	aadA1	Enterobacteriaceae
105-APL	APL	T13	April 8/2013	contig_117_2599_length_674_multi_1_in_0_out_0	CARD	AY123251.gene3	792	Aminoglycosides	aminoglycoside 3'-N-acetyltransferase	aadA1	Enterobacteriaceae
105-APL	APL	T13	April 8/2013	contig_117_2599_length_674_multi_1_in_0_out_0	CARD	AJ746361.2.gene14	792	Aminoglycosides	aminoglycoside 3'-N-acetyltransferase	aadA1	Enterobacteriaceae
065-ADS	ADS	T8	Nov 5/2012	contig_27_190766_length_245_multi_2_in_0_out_0	CARD	FJ196385.1.gene7	792	Aminoglycosides	aminoglycoside 3'-N-acetyltransferase	aadA1	Enterobacteriaceae
105-APL	APL	T13	April 8/2013	contig_117_2599_length_674_multi_1_in_0_out_0	CARD	AJ746361.2.gene14	792	Aminoglycosides	aminoglycoside 3'-N-acetyltransferase	aadA1	Enterobacteriaceae
105-APL	APL	T13	April 8/2013	contig_117_2599_length_674_multi_1_in_0_out_0	CARD	KF534911.1.gene2	792	Aminoglycosides	aminoglycoside 3'-N-acetyltransferase	aadA1	Enterobacteriaceae
065-ADS	ADS	T8	Nov 5/2012	contig_27_190766_length_245_multi_2_in_0_out_0	CARD	AY123251.gene3	792	Aminoglycosides	aminoglycoside 3'-N-acetyltransferase	aadA1	Enterobacteriaceae
105-APL	APL	T13	April 8/2013	contig_117_2599_length_674_multi_1_in_0_out_0	CARD	KF534911.1.gene2	792	Aminoglycosides	aminoglycoside 3'-N-acetyltransferase	aadA1	Enterobacteriaceae
105-APL	APL	T13	April 8/2013	contig_117_2599_length_674_multi_1_in_0_out_0	CARD	AY339625.2.gene17	792	Aminoglycosides	aminoglycoside 3'-N-acetyltransferase	aadA1	Enterobacteriaceae
065-ADS	ADS	T8	Nov 5/2012	contig_27_190766_length_245_multi_2_in_0_out_0	CARD	AJ746361.2.gene14	792	Aminoglycosides	aminoglycoside 3'-N-acetyltransferase	aadA1	Enterobacteriaceae
105-APL	APL	T13	April 8/2013	contig_117_2599_length_674_multi_1_in_0_out_0	CARD	AY339625.2.gene17	792	Aminoglycosides	aminoglycoside 3'-N-acetyltransferase	aadA1	Enterobacteriaceae
105-APL	APL	T13	April 8/2013	contig_117_2599_length_674_multi_1_in_0_out_0	CARD	AJ567827.1.gene1	792	Aminoglycosides	aminoglycoside 3'-N-acetyltransferase	aadA11	Enterobacteriaceae
065-ADS	ADS	T8	Nov 5/2012	contig_27_190766_length_245_multi_2_in_0_out_0	CARD	KF534911.1.gene2	792	Aminoglycosides	aminoglycoside 3'-N-acetyltransferase	aadA1	Enterobacteriaceae
105-APL	APL	T13	April 8/2013	contig_117_2599_length_674_multi_1_in_0_out_0	CARD	AJ567827.1.gene1	792	Aminoglycosides	aminoglycoside 3'-N-acetyltransferase	aadA11	Enterobacteriaceae
105-APL	APL	T13	April 8/2013	contig_117_2599_length_674_multi_1_in_0_out_0	CARD	FJ381668.1.gene1	792	Aminoglycosides	aminoglycoside 3'-N-acetyltransferase	aadA12	Enterobacteriaceae
065-ADS	ADS	T8	Nov 5/2012	contig_27_190766_length_245_multi_2_in_0_out_0	CARD	AY339625.2.gene17	792	Aminoglycosides	aminoglycoside 3'-N-acetyltransferase	aadA1	Enterobacteriaceae
105-APL	APL	T13	April 8/2013	contig_117_2599_length_674_multi_1_in_0_out_0	CARD	FJ381668.1.gene1	792	Aminoglycosides	aminoglycoside 3'-N-acetyltransferase	aadA12	Enterobacteriaceae
105-APL	APL	T13	April 8/2013	contig_117_2599_length_674_multi_1_in_0_out_0	CARD	DQ836009.1.gene1	780	Aminoglycosides	aminoglycoside 3'-N-acetyltransferase	aadA2	Enterobacteriaceae
065-ADS	ADS	T8	Nov 5/2012	contig_27_190766_length_245_multi_2_in_0_out_0	CARD	AJ567827.1.gene1	792	Aminoglycosides	aminoglycoside 3'-N-acetyltransferase	aadA11	Enterobacteriaceae
105-APL	APL	T13	April 8/2013	contig_117_2599_length_674_multi_1_in_0_out_0	CARD	DQ836009.1.gene1	780	Aminoglycosides	aminoglycoside 3'-N-acetyltransferase	aadA2	Enterobacteriaceae
105-APL	APL	T13	April 8/2013	contig_117_2599_length_674_multi_1_in_0_out_0	CARD	KJ363320.1.gene3	780	Aminoglycosides	aminoglycoside 3'-N-acetyltransferase	aadA2	Enterobacteriaceae
065-ADS	ADS	T8	Nov 5/2012	contig_27_190766_length_245_multi_2_in_0_out_0	CARD	FJ381668.1.gene1	792	Aminoglycosides	aminoglycoside 3'-N-acetyltransferase	aadA12	Enterobacteriaceae
105-APL	APL	T13	April 8/2013	contig_117_2599_length_674_multi_1_in_0_out_0	CARD	KJ363320.1.gene3	780	Aminoglycosides	aminoglycoside 3'-N-acetyltransferase	aadA2	Enterobacteriaceae
105-APL	APL	T13	April 8/2013	contig_117_2599_length_674_multi_1_in_0_out_0	CARD	AF156486.1.gene6	780	Aminoglycosides	aminoglycoside 3'-N-acetyltransferase	aadA2	Enterobacteriaceae
049-ADS	ADS	T6	Sep 10/2012	contig_47_180580_length_643_multi_1_in_0_out_0	CARD	EU675686.2.gene5	846	Aminoglycosides	aminoglycoside 3'-N-acetyltransferase	aadA16	Enterobacteriaceae
105-APL	APL	T13	April 8/2013	contig_117_2599_length_674_multi_1_in_0_out_0	CARD	AF156486.1.gene6	780	Aminoglycosides	aminoglycoside 3'-N-acetyltransferase	aadA2	Enterobacteriaceae
105-APL	APL	T13	April 8/2013	contig_117_2599_length_674_multi_1_in_0_out_0	CARD	AY171244.1.gene1	792	Aminoglycosides	aminoglycoside 3'-N-acetyltransferase	aadA21	Enterobacteriaceae
065-ADS	ADS	T8	Nov 5/2012	contig_27_190766_length_245_multi_2_in_0_out_0	CARD	DQ836009.1.gene1	780	Aminoglycosides	aminoglycoside 3'-N-acetyltransferase	aadA2	Enterobacteriaceae
105-APL	APL	T13	April 8/2013	contig_117_2599_length_674_multi_1_in_0_out_0	CARD	AY171244.1.gene1	792	Aminoglycosides	aminoglycoside 3'-N-acetyltransferase	aadA21	Enterobacteriaceae
105-APL	APL	T13	April 8/2013	contig_117_2599_length_674_multi_1_in_0_out_0	CARD	AM261837.1.gene1	792	Aminoglycosides	aminoglycoside 3'-N-acetyltransferase	aadA22	Enterobacteriaceae
065-ADS	ADS	T8	Nov 5/2012	contig_27_190766_length_245_multi_2_in_0_out_0	CARD	KJ363320.1.gene3	780	Aminoglycosides	aminoglycoside 3'-N-acetyltransferase	aadA2	Enterobacteriaceae
105-APL	APL	T13	April 8/2013	contig_117_2599_length_674_multi_1_in_0_out_0	CARD	AM261837.1.gene1	792	Aminoglycosides	aminoglycoside 3'-N-acetyltransferase	aadA22	Enterobacteriaceae
105-APL	APL	T13	April 8/2013	contig_117_2599_length_674_multi_1_in_0_out_0	CARD	AJ809407.1.gene1	792	Aminoglycosides	aminoglycoside 3'-N-acetyltransferase	aadA23	Enterobacteriaceae
065-ADS	ADS	T8	Nov 5/2012	contig_27_190766_length_245_multi_2_in_0_out_0	CARD	AF156486.1.gene6	780	Aminoglycosides	aminoglycoside 3'-N-acetyltransferase	aadA2	Enterobacteriaceae
105-APL	APL	T13	April 8/2013	contig_117_2599_length_674_multi_1_in_0_out_0	CARD	AJ809407.1.gene1	792	Aminoglycosides	aminoglycoside 3'-N-acetyltransferase	aadA23	Enterobacteriaceae
105-APL	APL	T13	April 8/2013	contig_117_2599_length_674_multi_1_in_0_out_0	CARD	DQ677333.1.gene1	780	Aminoglycosides	aminoglycoside 3'-N-acetyltransferase	aadA24	Enterobacteriaceae
065-ADS	ADS	T8	Nov 5/2012	contig_27_190766_length_245_multi_2_in_0_out_0	CARD	AY171244.1.gene1	792	Aminoglycosides	aminoglycoside 3'-N-acetyltransferase	aadA21	Enterobacteriaceae
105-APL	APL	T13	April 8/2013	contig_117_2599_length_674_multi_1_in_0_out_0	CARD	DQ677333.1.gene1	780	Aminoglycosides	aminoglycoside 3'-N-acetyltransferase	aadA24	Enterobacteriaceae
105-APL	APL	T13	April 8/2013	contig_27_66724_length_416_multi_3_in_0_out_0	CARD	AL513383.1.gene203	816	Aminoglycosides	Streptomycin phosphotransferase	strA	Enterobacteriaceae
065-ADS	ADS	T8	Nov 5/2012	contig_27_190766_length_245_multi_2_in_0_out_0	CARD	AM261837.1.gene1	792	Aminoglycosides	aminoglycoside 3'-N-acetyltransferase	aadA22	Enterobacteriaceae
072-APL	APL	T9	Dec 3/2012	contig_27_24677_length_345_multi_2_in_0_out_0	CARD	AL513383.1.gene204	804	Aminoglycosides	Streptomycin phosphotransferase	strA	Enterobacteriaceae
072-APL	APL	T9	Dec 3/2012	contig_27_24677_length_345_multi_2_in_0_out_0	CARD	KP143090.1.gene5	804	Aminoglycosides	streptomycin phosphotransferase	strA	Enterobacteriaceae
065-ADS	ADS	T8	Nov 5/2012	contig_27_190766_length_245_multi_2_in_0_out_0	CARD	AJ809407.1.gene1	792	Aminoglycosides	aminoglycoside 3'-N-acetyltransferase	aadA23	Enterobacteriaceae
072-APL	APL	T9	Dec 3/2012	contig_27_24677_length_345_multi_2_in_0_out_0	CARD	DQ464881.1.gene4	492	Aminoglycosides	streptomycin phosphotransferase	strA	Enterobacteriaceae
072-APL	APL	T9	Dec 3/2012	contig_27_24677_length_345_multi_2_in_0_out_0	CARD	AY463797.7.gene33	804	Aminoglycosides	streptomycin phosphotransferase	strA	Enterobacteriaceae
011-AUP	AUP	T1	April 23/2012	contig_27_37523_length_271_multi_2_in_0_out_0	CARD	EU675686.2.gene5	846	Aminoglycosides	aminoglycoside 3'-N-acetyltransferase	aadA16	Enterobacteriaceae
065-ADS	ADS	T8	Nov 5/2012	contig_27_190766_length_245_multi_2_in_0_out_0	CARD	DQ677333.1.gene1	780	Aminoglycosides	aminoglycoside 3'-N-acetyltransferase	aadA24	Enterobacteriaceae
106-ADS	ADS	T13	April 8/2013	contig_27_72100_length_269_multi_2_in_0_out_0	CARD	NC_005324.gene	837	Aminoglycosides	UDP-D-glucuronate dehydrogenase	aph6	Enterobacteriaceae
072-APL	APL	T9	Dec 3/2012	contig_27_24677_length_345_multi_2_in_0_out_0	CARD	KF152885.1.gene18	492	Aminoglycosides	streptomycin phosphotransferase	strA	Enterobacteriaceae
072-APL	APL	T9	Dec 3/2012	contig_27_24677_length_345_multi_2_in_0_out_0	CARD	AJ518835.1.gene1	804	Aminoglycosides	streptomycin phosphotransferase	strA	Enterobacteriaceae
106-ADS	ADS	T13	April 8/2013	contig_27_72100_length_269_multi_2_in_0_out_0	CARD	KP143090.1.gene4	837	Aminoglycosides	streptomycin phosphotransferase	strB	Enterobacteriaceae
105-APL	APL	T13	April 8/2013	contig_117_2599_length_674_multi_1_in_0_out_0	CARD	X02340.1.orf0.gene	972	Aminoglycosides	aminoglycoside 3" adenyltransferase	aadA	Enterobacteriaceae
105-APL	APL	T13	April 8/2013	contig_117_2599_length_674_multi_1_in_0_out_0	CARD	X02340.1.orf0.gene	972	Aminoglycosides	aminoglycoside 3" adenyltransferase	aadA	Enterobacteriaceae
106-ADS	ADS	T13	April 8/2013	contig_27_72100_length_269_multi_2_in_0_out_0	CARD	JF916464.1.gene4	837	Aminoglycosides	streptomycin phosphotransferase	strB	Enterobacteriaceae
105-APL	APL	T13	April 8/2013	contig_27_19787_length_448_multi_3_in_0_out_0	CARD	X02340.1.orf0.gene	972	Aminoglycosides	aminoglycoside 3" adenyltransferase	aadA	Enterobacteriaceae
072-APL	APL	T9	Dec 3/2012	contig_27_24677_length_345_multi_2_in_0_out_0	CARD	AJ249249.1.gene6	804	Aminoglycosides	streptomycin phosphotransferase	strA	Pasteurellaceae
106-ADS	ADS	T13	April 8/2013	contig_27_72100_length_269_multi_2_in_0_out_0	CARD	DQ464881.1.gene5	837	Aminoglycosides	streptomycin phosphotransferase	strB	Enterobacteriaceae
105-APL	APL	T13	April 8/2013	contig_117_2599_length_674_multi_1_in_0_out_0	CARD	AM283490.1.gene5	792	Aminoglycosides	aminoglycoside 3'-N-acetyltransferase	aadA1	Moraxellaceae
105-APL	APL	T13	April 8/2013	contig_117_2599_length_674_multi_1_in_0_out_0	CARD	AM283490.1.gene5	792	Aminoglycosides	aminoglycoside 3'-N-acetyltransferase	aadA1	Moraxellaceae
106-ADS	ADS	T13	April 8/2013	contig_27_72100_length_269_multi_2_in_0_out_0	CARD	AY463797.7.gene32	837	Aminoglycosides	streptomycin phosphotransferase	strB	Enterobacteriaceae
105-APL	APL	T13	April 8/2013	contig_117_2599_length_674_multi_1_in_0_out_0	CARD	NC_010410.6003168	792	Aminoglycosides	aminoglycoside 3'-N-acetyltransferase	aadA1	Moraxellaceae
105-APL	APL	T13	April 8/2013	contig_117_2599_length_674_multi_1_in_0_out_0	CARD	NC_010410.6003168	792	Aminoglycosides	aminoglycoside 3'-N-acetyltransferase	aadA1	Moraxellaceae
106-ADS	ADS	T13	April 8/2013	contig_27_72100_length_269_multi_2_in_0_out_0	CARD	KF152885.1.gene17	837	Aminoglycosides	streptomycin phosphotransferase	strB	Enterobacteriaceae
105-APL	APL	T13	April 8/2013	contig_117_2599_length_674_multi_1_in_0_out_0	CARD	NC_011586.7045207	792	Aminoglycosides	aminoglycoside 3'-N-acetyltransferase	aadA	Moraxellaceae
105-APL	APL	T13	April 8/2013	contig_117_2599_length_674_multi_1_in_0_out_0	CARD	NC_011586.7045207	792	Aminoglycosides	aminoglycoside 3'-N-acetyltransferase	aadA	Moraxellaceae
106-ADS	ADS	T13	April 8/2013	contig_27_72100_length_269_multi_2_in_0_out_0	CARD	AJ518835.1.gene2	837	Aminoglycosides	streptomycin phosphotransferase	strB	Enterobacteriaceae
072-APL	APL	T9	Dec 3/2012	contig_27_24677_length_345_multi_2_in_0_out_0	CARD	HF953351.1.gene14	804	Aminoglycosides	streptomycin phosphotransferase	strA	Moraxellaceae
105-APL	APL	T13	April 8/2013	contig_117_2599_length_674_multi_1_in_0_out_0	CARD	CP003022.1.gene334	792	Aminoglycosides	aminoglycoside 3'-N-acetyltransferase	aadA25	Pasteurellaceae
065-ADS	ADS	T8	Nov 5/2012	contig_27_190766_length_245_multi_2_in_0_out_0	CARD	X02340.1.orf0.gene	972	Aminoglycosides	aminoglycoside 3" adenyltransferase	aadA	Enterobacteriaceae
105-APL	APL	T13	April 8/2013	contig_117_2599_length_674_multi_1_in_0_out_0	CARD	CP003022.1.gene334	792	Aminoglycosides	aminoglycoside 3'-N-acetyltransferase	aadA25	Pasteurellaceae
105-APL	APL	T13	April 8/2013	contig_117_2599_length_674_multi_1_in_0_out_0	CARD	AF047479.2.gene9	1710	Aminoglycosides	aminoglycoside 3'-N-acetyltransferase	aacA1	Plasmid
065-ADS	ADS	T8	Nov 5/2012	contig_27_190766_length_245_multi_2_in_0_out_0	CARD	AM283490.1.gene5	792	Aminoglycosides	aminoglycoside 3'-N-acetyltransferase	aadA1	Moraxellaceae
105-APL	APL	T13	April 8/2013	contig_117_2599_length_674_multi_1_in_0_out_0	CARD	AF047479.2.gene9	1710	Aminoglycosides	aminoglycoside 3'-N-acetyltransferase	aacA1	Plasmid
105-APL	APL	T13	April 8/2013	contig_27_19787_length_448_multi_3_in_0_out_0	CARD	AF047479.2.gene9	1710	Aminoglycosides	aminoglycoside 3'-N-acetyltransferase	aacA1	Plasmid
065-ADS	ADS	T8	Nov 5/2012	contig_27_190766_length_245_multi_2_in_0_out_0	CARD	NC_010410.6003168	792	Aminoglycosides	aminoglycoside 3'-N-acetyltransferase	aadA1	Moraxellaceae
105-APL	APL	T13	April 8/2013	contig_27_19787_length_448_multi_3_in_0_out_0	CARD	U04610.gene	534	Aminoglycosides	aminoglycoside 3'-N-acetyltransferase	aacC1	Plasmid
105-APL	APL	T13	April 8/2013	contig_117_2599_length_674_multi_1_in_0_out_0	CARD	AF047479.2.gene10	1053	Aminoglycosides	aminoglycoside 3'-N-acetyltransferase	aadA3	Plasmid
065-ADS	ADS	T8	Nov 5/2012	contig_27_190766_length_245_multi_2_in_0_out_0	CARD	NC_011586.7045207	792	Aminoglycosides	aminoglycoside 3'-N-acetyltransferase	aadA	Moraxellaceae
105-APL	APL	T13	April 8/2013	contig_117_2599_length_674_multi_1_in_0_out_0	CARD	AF047479.2.gene10	1053	Aminoglycosides	aminoglycoside 3'-N-acetyltransferase	aadA3	Plasmid
105-APL	APL	T13	April 8/2013	contig_27_19787_length_448_multi_3_in_0_out_0	CARD	X15852.1.gene2	534	Aminoglycosides	aminoglycoside 3'-N-acetyltransferase	aacC1	Plasmid
106-ADS	ADS	T13	April 8/2013	contig_27_72100_length_269_multi_2_in_0_out_0	CARD	HF953351.1.gene15	837	Aminoglycosides	streptomycin phosphotransferase	strB	Moraxellaceae
105-APL	APL	T13	April 8/2013	contig_27_19787_length_448_multi_3_in_0_out_0	CARD	L06157.1.gene1	531	Aminoglycosides	aminoglycoside 3'-N-acetyltransferase	aac(3)-Ib	Pseudomonadaceae
105-APL	APL	T13	April 8/2013	contig_27_19787_length_448_multi_3_in_0_out_0	CARD	AF355189.1.gene2	1071	Aminoglycosides	aminoglycoside 3'-N-acetyltransferase	aac(3)-Ib/aac(6')-Ib	Pseudomonadaceae
065-ADS	ADS	T8	Nov 5/2012	contig_27_190766_length_245_multi_2_in_0_out_0	CARD	CP003022.1.gene334	792	Aminoglycosides	aminoglycoside 3'-N-acetyltransferase	aadA25	Pasteurellaceae
011-AUP	AUP	T1	April 23/2012	contig_27_37523_length_271_multi_2_in_0_out_0	CARD	AM087411.1.gene3	846	Aminoglycosides	aminoglycoside 3'-N-acetyltransferase	aadA6	Pseudomonadaceae
017-ADS	ADS	T2	May 7/2012	contig_67_25055_length_544_multi_1_in_0_out_0	CARD	M86701.1.gene1	375	Aminoglycosides	streptomycin phosphotransferase	strA	Pasteurellaceae
105-APL	APL	T13	April 8/2013	contig_27_19787_length_448_multi_3_in_0_out_0	CARD	L25617.1.gene2	831	Aminoglycosides	aminoglycoside 3'-N-acetyltransferase	aac(6')-Ib'	Pseudomonadaceae
041-ADS	ADS	T5	Aug 13/2012	contig_47_159082_length_705_multi_1_in_0_out_0	CARD	M86701.1.gene1	375	Aminoglycosides	streptomycin phosphotransferase	strA	Pasteurellaceae
105-APL	APL	T13	April 8/2013	contig_27_19787_length_448_multi_3_in_0_out_0	CARD	L25666.1.gene2	831	Aminoglycosides	aminoglycoside 3'-N-acetyltransferase	aac(6')-Ib'	Pseudomonadaceae
105-APL	APL	T13	April 8/2013	contig_27_19787_length_448_multi_3_in_0_out_0	CARD	U12338.3.gene5	534	Aminoglycosides	aminoglycoside 3'-N-acetyltransferase	aacC1	Pseudomonadaceae
106-ADS	ADS	T13	April 8/2013	contig_27_90602_length_252_multi_2_in_0_out_0	CARD	M86701.1.gene1	375	Aminoglycosides	streptomycin phosphotransferase	strA	Pasteurellaceae
105-APL	APL	T13	April 8/2013	contig_117_2599_length_674_multi_1_in_0_out_0	CARD	AM283489.1.gene4	792	Aminoglycosides	aminoglycoside 3'-N-acetyltransferase	aadA1	Pseudomonadaceae
105-APL	APL	T13	April 8/2013	contig_117_2599_length_674_multi_1_in_0_out_0	CARD	AM283489.1.gene4	792	Aminoglycosides	aminoglycoside 3'-N-acetyltransferase	aadA1	Pseudomonadaceae
105-APL	APL	T13	April 8/2013	contig_117_2599_length_674_multi_1_in_0_out_0	CARD	AF313472.2.gene9	792	Aminoglycosides	aminoglycoside 3'-N-acetyltransferase	aadA1	Pseudomonadaceae
106-ADS	ADS	T13	April 8/2013	contig_27_72100_length_269_multi_2_in_0_out_0	CARD	CP003022.1.gene269	837	Aminoglycosides	streptomycin phosphotransferase	strB	Pasteurellaceae
105-APL	APL	T13	April 8/2013	contig_117_2599_length_674_multi_1_in_0_out_0	CARD	AF313472.2.gene9	792	Aminoglycosides	aminoglycoside 3'-N-acetyltransferase	aadA1	Pseudomonadaceae
105-APL	APL	T13	April 8/2013	contig_117_2599_length_674_multi_1_in_0_out_0	CARD	AB104852.1.gene4	792	Aminoglycosides	aminoglycoside 3'-N-acetyltransferase	aadA1	Pseudomonadaceae
065-ADS	ADS	T8	Nov 5/2012	contig_27_190766_length_245_multi_2_in_0_out_0	CARD	AF047479.2.gene9	1710	Aminoglycosides	aminoglycoside 3'-N-acetyltransferase	aacA1	Plasmid
105-APL	APL	T13	April 8/2013	contig_117_2599_length_674_multi_1_in_0_out_0	CARD	AB104852.1.gene4	792	Aminoglycosides	aminoglycoside 3'-N-acetyltransferase	aadA1	Pseudomonadaceae
105-APL	APL	T13	April 8/2013	contig_117_2599_length_674_multi_1_in_0_out_0	CARD	DQ393783.1.gene4	792	Aminoglycosides	aminoglycoside 3'-N-acetyltransferase	aadA15	Pseudomonadaceae
105-APL	APL	T13	April 8/2013	contig_117_2599_length_674_multi_1_in_0_out_0	CARD	DQ393783.1.gene4	792	Aminoglycosides	aminoglycoside 3'-N-acetyltransferase	aadA15	Pseudomonadaceae
105-APL	APL	T13	April 8/2013	contig_117_2599_length_674_multi_1_in_0_out_0	CARD	AF313471.1.gene3	792	Aminoglycosides	aminoglycoside 3'-N-acetyltransferase	aadA1a	Pseudomonadaceae
105-APL	APL	T13	April 8/2013	contig_117_2599_length_674_multi_1_in_0_out_0	CARD	AF313471.1.gene3	792	Aminoglycosides	aminoglycoside 3'-N-acetyltransferase	aadA1a	Pseudomonadaceae
105-APL	APL	T13	April 8/2013	contig_117_2599_length_674_multi_1_in_0_out_0	CARD	U12338.3.gene7	790	Aminoglycosides	aminoglycoside 3'-N-acetyltransferase	aadA2	Pseudomonadaceae
105-APL	APL	T13	April 8/2013	contig_117_2599_length_674_multi_1_in_0_out_0	CARD	U12338.3.gene7	790	Aminoglycosides	aminoglycoside 3'-N-acetyltransferase	aadA2	Pseudomonadaceae
105-APL	APL	T13	April 8/2013	contig_27_105423_length_414_multi_1_loop	CARD	AM087411.1.gene3	846	Aminoglycosides	aminoglycoside 3'-N-acetyltransferase	aadA6	Pseudomonadaceae
072-APL	APL	T9	Dec 3/2012	contig_27_24677_length_345_multi_2_in_0_out_0	CARD	NC_005205.gene	804	Aminoglycosides	streptomycin phosphotransferase	strA	Pseudomonadaceae
072-APL	APL	T9	Dec 3/2012	contig_27_24677_length_345_multi_2_in_0_out_0	CARD	AF313472.2.gene15	804	Aminoglycosides	streptomycin phosphotransferase	strA	Pseudomonadaceae
072-APL	APL	T9	Dec 3/2012	contig_27_24677_length_345_multi_2_in_0_out_0	CARD	AF024602.1.gene5	804	Aminoglycosides	streptomycin phosphotransferase	strA	Pseudomonadaceae
105-APL	APL	T13	April 8/2013	contig_117_2599_length_674_multi_1_in_0_out_0	CARD	AY115475.1.gene3	792	Aminoglycosides	aminoglycoside 3'-N-acetyltransferase	aadA1	uncultured
105-APL	APL	T13	April 8/2013	contig_117_2599_length_674_multi_1_in_0_out_0	CARD	AY115475.1.gene3	792	Aminoglycosides	aminoglycoside 3'-N-acetyltransferase	aadA1	uncultured
105-APL	APL	T13	April 8/2013	contig_117_2599_length_674_multi_1_in_0_out_0	CARD	AY139603.1.gene1	792	Aminoglycosides	aminoglycoside 3'-N-acetyltransferase	aadA8	uncultured
105-APL	APL	T13	April 8/2013	contig_117_2599_length_674_multi_1_in_0_out_0	CARD	AY139603.1.gene1	792	Aminoglycosides	aminoglycoside 3'-N-acetyltransferase	aadA8	uncultured
105-APL	APL	T13	April 8/2013	contig_117_2599_length_674_multi_1_in_0_out_0	CARD	GU060319.1.gene3	792	Aminoglycosides	aminoglycoside adenyltransferase	aadA	uncultured
105-APL	APL	T13	April 8/2013	contig_117_2599_length_674_multi_1_in_0_out_0	CARD	GU060319.1.gene3	792	Aminoglycosides	aminoglycoside adenyltransferase	aadA	uncultured
072-APL	APL	T9	Dec 3/2012	contig_27_24677_length_345_multi_2_in_0_out_0	CARD	AJ271879.1.gene10	804	Aminoglycosides	streptomycin phosphotransferase	strA	uncultured
065-ADS	ADS	T8	Nov 5/2012	contig_27_190766_length_245_multi_2_in_0_out_0	CARD	AF047479.2.gene10	1053	Aminoglycosides	aminoglycoside 3'-N-acetyltransferase	aadA3	Plasmid
105-APL	ADS	T8	Nov 5/2012	contig_27_19787_length_448_multi_3_in_0_out_0	CARD	AF047479.2.gene10	1053	Aminoglycosides	aminoglycoside 3'-N-acetyltransferase	aadA3	Plasmid
065-ADS	ADS	T8	Nov 5/2012	contig_27_190766_length_245_multi_2_in_0_out_0	CARD	AM283489.1.gene4	792	Aminoglycosides	aminoglycoside 3'-N-acetyltransferase	aadA1	Pseudomonadaceae
065-ADS	ADS	T8	Nov 5/2012	contig_27_190766_length_245_multi_2_in_0_out_0	CARD	AF313472.2.gene9	792	Aminoglycosides	aminoglycoside 3'-N-acetyltransferase	aadA1	Pseudomonadaceae
065-ADS	ADS	T8	Nov 5/2012	contig_27_190766_length_245_multi_2_in_0_out_0	CARD	AB104852.1.gene4	792	Aminoglycosides	aminoglycoside 3'-N-acetyltransferase	aadA1	Pseudomonadaceae
065-ADS	ADS	T8	Nov 5/2012	contig_27_190766_length_245_multi_2_in_0_out_0	CARD	DQ393783.1.gene4	792	Aminoglycosides	aminoglycoside 3'-N-acetyltransferase	aadA15	Pseudomonadaceae
065-ADS	ADS	T8	Nov 5/2012	contig_27_190766_length_245_multi_2_in_0_out_0	CARD	AF313471.1.gene3	792	Aminoglycosides	aminoglycoside 3'-N-acetyltransferase	aadA1a	Pseudomonadaceae
065-ADS	ADS	T8	Nov 5/2012	contig_27_190766_length_245_multi_2_in_0_out_0	CARD	U12338.3.gene7	790	Aminoglycosides	aminoglycoside 3'-N-acetyltransferase	aadA2	Pseudomonadaceae
049-ADS	ADS	T6	Sep 10/2012	contig_47_180580_length_643_multi_1_in_0_out_0	CARD	AM087411.1.gene3	846	Aminoglycosides	aminoglycoside 3'-N-acetyltransferase	aadA6	Pseudomonadaceae
106-ADS	ADS	T13	April 8/2013	contig_27_72100_length_269_multi_2_in_0_out_0	CARD	AF313472.2.gene16	837	Aminoglycosides	streptomycin phosphotransferase	strB	Pseudomonadaceae
106-ADS	ADS	T13	April 8/2013	contig_27_72100_length_269_multi_2_in_0_out_0	CARD	AF024602.1.gene6	837	Aminoglycosides	streptomycin phosphotransferase	strB	Pseudomonadaceae
065-ADS	ADS	T8	Nov 5/2012	contig_27_190766_length_245_multi_2_in_0_out_0	CARD	AY115475.1.gene3	792	Aminoglycosides	aminoglycoside 3'-N-acetyltransferase	aadA1	uncultured
065-ADS	ADS	T8	Nov 5/2012	contig_27_190766_length_245_multi_2_in_0_out_0	CARD	AY139603.1.gene1	792	Aminoglycosides	aminoglycoside 3'-N-acetyltransferase	aadA8	uncultured
065-ADS	ADS	T10	Jan 7/2013	contig_27_190766_length_245_multi_2_in_0_out_0	CARD	GU060319.1.gene3	792	Aminoglycosides	aminoglycoside adenyltransferase	aadA	uncultured
106-ADS	ADS	T13	April 8/2013	contig_27_72100_length_269_multi_2_in_0_out_0	CARD	AJ271879.1.gene11	837	Aminoglycosides	streptomycin phosphotransferase	strB	uncultured
106-ADS	ADS	T13	April 8/2013	contig_27_72100_length_269_multi_2_in_0_out_0	CARD	NC_004973.1.1449626	837	Aminoglycosides	streptomycin phosphotransferase	strB	uncultured
106-ADS	ADS	T13	April 8/2013	contig_27_72100_length_269_multi_2_in_0_out_0	CARD	AY034138.1.gene13	837	Aminoglycosides	streptomycin phosphotransferase	strB	Vibrionaceae
072-APL	APL	T9	Dec 3/2012	contig_27_24677_length_345_multi_2_in_0_out_0	CARD	NC_004973.1.1449625	804	Aminoglycosides	streptomycin phosphotransferase	strA	uncultured
106-ADS	ADS	T13	April 8/2013	contig_27_72100_length_269_multi_2_in_0_out_0	CARD	AY055428.1.gene17	837	Aminoglycosides	streptomycin phosphotransferase	strB	Vibrionaceae
105-APL	APL	T13	April 8/2013	contig_27_19787_length_448_multi_3_in_0_out_0	CARD	X04555.1.orf0.gene	750	Aminoglycosides	aminoglycoside adenylyltransferase	aadB	uncultured
072-APL	APL	T9	Dec 3/2012	contig_27_24677_length_345_multi_2_in_0_out_0	CARD	AY034138.1.gene14	804	Aminoglycosides	streptomycin phosphotransferase	strA	Vibrionaceae
072-APL	APL	T9	Dec 3/2012	contig_27_24677_length_345_multi_2_in_0_out_0	CARD	AY055428.1.gene18	804	Aminoglycosides	streptomycin phosphotransferase	strA	Vibrionaceae
072-APL	APL	T9	Dec 3/2012	contig_27_24677_length_345_multi_2_in_0_out_0	CARD	CP001485.1.gene2814	804	Aminoglycosides	streptomycin phosphotransferase	strA	Vibrionaceae
081-ADS	ADS	T10	Jan 7/2013	contig_37_70802_length_701_multi_1_in_0_out_0	CARD	FJ666064.1.gene1	1194	Beta-lactams	cephalosporinase	blaAmpC	Pseudomonadaceae
105-APL	APL	T13	April 8/2013	contig_27_72557_length_370_multi_2_in_0_out_0	CARD	FJ666064.1.gene1	1194	Beta-lactams	cephalosporinase	blaAmpC	Pseudomonadaceae
080-APL	APL	T10	Jan 7/2013	contig_47_12941_length_855_multi_1_in_0_out_0	CARD	FJ666065.1.gene1	1194	Beta-lactams	cephalosporinase	blaAmpC	Pseudomonadaceae
081-ADS	ADS	T10	Jan 7/2013	contig_37_70802_length_701_multi_1_in_0_out_0	CARD	FJ666065.1.gene1	1194	Beta-lactams	cephalosporinase	blaAmpC	Pseudomonadaceae
105-APL	APL	T10	Jan 7/2013	contig_27_72557_length_370_multi_2_in_0_out_0	CARD	FJ666065.1.gene1	1194	Beta-lactams	cephalosporinase	blaAmpC	Pseudomonadaceae
080-APL	APL	T10	Jan 7/2013	contig_47_12941_length_855_multi_1_in_0_out_0	CARD	FJ666066.1.gene1	1194	Beta-lactams	cephalosporinase	blaAmpC	Pseudomonadaceae
081-ADS	ADS	T10	Jan 7/2013	contig_37_70802_length_701_multi_1_in_0_out_0	CARD	FJ666066.1.gene1	1194	Beta-lactams	cephalosporinase	blaAmpC	Pseudomonadaceae
105-APL	APL	T13	April 8/2013	contig_27_72557_length_370_multi_2_in_0_out_0	CARD	FJ666066.1.gene1	1194	Beta-lactams	cephalosporinase	blaAmpC	Pseudomonadaceae
080-APL	APL	T10	Jan 7/2013	contig_47_12941_length_855_multi_1_in_0_out_0	CARD	FJ666067.1.gene1	1194	Beta-lactams	cephalosporinase	blaAmpC	Pseudomonadaceae
081-ADS	ADS	T10	Jan 7/2013	contig_37_70802_length_701_multi_1_in_0_out_0	CARD	FJ666067.1.gene1	1194	Beta-lactams	cephalosporinase	blaAmpC	Pseudomonadaceae
105-APL	APL	T13	April 8/2013	contig_27_72557_length_370_multi_2_in_0_out_0	CARD	FJ666067.1.gene1	1194	Beta-lactams	cephalosporinase	blaAmpC	Pseudomonadaceae
080-APL	APL	T10	Jan 7/2013	contig_47_12941_length_855_multi_1_in_0_out_0	CARD	FJ666068.1.gene1	1194	Beta-lactams	cephalosporinase	blaAmpC	Pseudomonadaceae
081-ADS	ADS	T10	Jan 7/2013	contig_37_70802_length_701_multi_1_in_0_out_0	CARD	FJ666068.1.gene1	1194	Beta-lactams	cephalosporinase	blaAmpC	Pseudomonadaceae
105-APL	APL	T13	April 8/2013	contig_27_72557_length_370_multi_2_in_0_out_0	CARD	FJ666068.1.gene1	1194	Beta-lactams	cephalosporinase	blaAmpC	Pseudomonadaceae
080-APL	APL	T10	Jan 7/2013	contig_47_12941_length_855_multi_1_in_0_out_0	CARD	FJ666069.1.gene1	1194	Beta-lactams	cephalosporinase	blaAmpC	Pseudomonadaceae
081-ADS	ADS	T10	Jan 7/2013	contig_37_70802_length_701_multi_1_in_0_out_0	CARD	FJ666069.1.gene1	1194	Beta-lactams	cephalosporinase	blaAmpC	Pseudomonadaceae
105-APL	APL	T13	April 8/2013	contig_27_72557_length_370_multi_2_in_0_out_0	CARD	FJ666069.1.gene1	1194	Beta-lactams	cephalosporinase	blaAmpC	Pseudomonadaceae
080-APL	APL	T10	Jan 7/2013	contig_47_12941_length_855_multi_1_in_0_out_0	CARD	FJ666070.1.gene1	1194	Beta-lactams	cephalosporinase	blaAmpC	Pseudomonadaceae
081-ADS	ADS	T10	Jan 7/2013	contig_37_70802_length_701_multi_1_in_0_out_0	CARD	FJ666070.1.gene1	1194	Beta-lactams	cephalosporinase	blaAmpC	Pseudomonadaceae
105-APL	APL	T13	April 8/2013	contig_27_72557_length_370_multi_2_in_0_out_0	CARD	FJ666070.1.gene1	1194	Beta-lactams	cephalosporinase	blaAmpC	Pseudomonadaceae
080-APL	APL	T10	Jan 7/2013	contig_47_12941_length_855_multi_1_in_0_out_0	CARD	FJ666072.1.gene1	1194	Beta-lactams	cephalosporinase	blaAmpC	Pseudomonadaceae
081-ADS	ADS	T10	Jan 7/2013	contig_37_70802_length_701_multi_1_in_0_out_0	CARD	FJ666072.1.gene1	1194	Beta-lactams	cephalosporinase	blaAmpC	Pseudomonadaceae
105-APL	APL	T13	April 8/2013	contig_27_72557_length_370_multi_2_in_0_out_0	CARD	FJ666072.1.gene1	1194	Beta-lactams	cephalosporinase	blaAmpC	Pseudomonadaceae
080-APL	APL	T10	Jan 7/2013	contig_47_12941_length_855_multi_1_in_0_out_0	CARD	FJ666073.1.gene1	1194	Beta-lactams	cephalosporinase	blaAmpC	Pseudomonadaceae
081-ADS	ADS	T10	Jan 7/2013	contig_37_70802_length_701_multi_1_in_0_out_0	CARD	FJ666073.1.gene1	1194	Beta-lactams	cephalosporinase	blaAmpC	Pseudomonadaceae
105-APL	APL	T13	April 8/2013	contig_27_72557_length_370_multi_2_in_0_out_0	CARD	FJ666073.1.gene1	1194	Beta-lactams	cephalosporinase	blaAmpC	Pseudomonadaceae
080-APL	APL	T10	Jan 7/2013	contig_47_12941_length_855_multi_1_in_0_out_0	CARD	NC_002516.2.878149	1194	Beta-lactams	Beta-lactamase	blaAmpC	Pseudomonadaceae
081-ADS	ADS	T10	Jan 7/2013	contig_37_70802_length_701_multi_1_in_0_out_0	CARD	NC_002516.2.878149	1194	Beta-lactams	Beta-lactamase	blaAmpC	Pseudomonadaceae
105-APL	APL	T13	April 8/2013	contig_27_72557_length_370_multi_2_in_0_out_0	CARD	NC_002516.2.878149	1194	Beta-lactams	Beta-lactamase	blaAmpC	Pseudomonadaceae
020-UPL	UPL	T1	May 28/2012	contig_47_41390_length_543_multi_1_loop	CARD	AJ550807.1.gene4	876	Beta-lactams	Beta-lactamase	blaIMP	Pseudomonadaceae
021-UDS	UDS	T1	May 28/2012	contig_57_8575_length_644_multi_1_in_0_out_0	CARD	AJ550807.1.gene4	876	Beta-lactams	Beta-lactamase	blaIMP	Pseudomonadaceae
021-UDS	UDS	T1	May 28/2012	contig_77_2502_length_340_multi_1_in_0_out_0	CARD	AJ550807.1.gene4	876	Beta-lactams	Beta-lactamase	blaIMP	Pseudomonadaceae
026-PUP	PUP	T3	Jun 11/2012	contig_47_6708_length_292_multi_1_in_0_out_0	CARD	AJ550807.1.gene4	876	Beta-lactams	Beta-lactamase	blaIMP	Pseudomonadaceae
052-UPL	UPL	T5	Sep 24/2012	contig_57_23337_length_610_multi_1_in_0_out_0	CARD	AJ550807.1.gene4	876	Beta-lactams	Beta-lactamase	blaIMP	Pseudomonadaceae
052-UPL	UPL	T5	Sep 24/2012	contig_57_25677_length_393_multi_1_in_0_out_0	CARD	AJ550807.1.gene4	876	Beta-lactams	Beta-lactamase	blaIMP	Pseudomonadaceae
077-UDS	UDS	T8	Dec 17/2012	contig_37_24020_length_294_multi_1_in_0_out_0	CARD	AJ550807.1.gene4	876	Beta-lactams	Beta-lactamase	blaIMP	Pseudomonadaceae
105-APL	APL	T13	April 8/2013	contig_37_39154_length_643_multi_1_in_0_out_0	CARD	AJ550807.1.gene4	876	Beta-lactams	Beta-lactamase	blaIMP	Pseudomonadaceae
039-AUP	AUP	T5	Aug 13/2012	contig_27_99184_length_372_multi_2_in_0_out_0	CARD	AJ308331.1.gene1	870	Beta-lactams	Beta-lactamase	blaCAU	Caulobacteraceae
020-UPL	UPL	T1	May 28/2012	contig_47_41390_length_543_multi_1_loop	CARD	AJ420864.1.gene1	1110	Beta-lactams	Beta-lactamase	blaIMP	Pseudomonadaceae
021-UDS	UDS	T1	May 28/2012	contig_57_8575_length_644_multi_1_in_0_out_0	CARD	AJ420864.1.gene1	1110	Beta-lactams	Beta-lactamase	blaIMP	Pseudomonadaceae
021-UDS	UDS	T1	May 28/2012	contig_77_2502_length_340_multi_1_in_0_out_0	CARD	AJ420864.1.gene1	1110	Beta-lactams	Beta-lactamase	blaIMP	Pseudomonadaceae
026-PUP	PUP	T3	Jun 11/2012	contig_47_6708_length_292_multi_1_in_0_out_0	CARD	AJ420864.1.gene1	1110	Beta-lactams	Beta-lactamase	blaIMP	Pseudomonadaceae
036-PUP	PUP	T4	Jul 23/2012	contig_27_21454_length_507_multi_1_loop	CARD	AJ420864.1.gene1	1110	Beta-lactams	Beta-lactamase	blaIMP	Pseudomonadaceae
052-UPL	UPL	T5	Sep 24/2012	contig_57_23337_length_610_multi_1_in_0_out_0	CARD	AJ420864.1.gene1	1110	Beta-lactams	Beta-lactamase	blaIMP	Pseudomonadaceae
077-UDS	UDS	T8	Dec 17/2012	contig_37_24020_length_294_multi_1_in_0_out_0	CARD	AJ420864.1.gene1	1110	Beta-lactams	Beta-lactamase	blaIMP	Pseudomonadaceae
105-APL	APL	T13	April 8/2013	contig_27_19787_length_448_multi_3_in_0_out_0	CARD	AJ420864.1.gene1	1110	Beta-lactams	Beta-lactamase	blaIMP	Pseudomonadaceae
105-APL	APL	T13	April 8/2013	contig_37_39154_length_643_multi_1_in_0_out_0	CARD	AJ420864.1.gene1	1110	Beta-lactams	Beta-lactamase	blaIMP	Pseudomonadaceae
021-UDS	UDS	T1	May 28/2012	contig_37_104615_length_414_multi_1_in_0_out_0	CARD	EU408352.1.gene27	1830	Beta-lactams	Beta-lactamase	blaLRA	uncultured
059-PDS	PDS	T7	Oct 16/2012	contig_27_235567_length_389_multi_2_in_0_out_0	CARD	EU408348.1.gene1	909	Beta-lactams	Beta-lactamase	blaLRA	uncultured
080-APL	APL	T10	Jan 7/2013	contig_57_15531_length_417_multi_1_in_0_out_0	CARD	AJ250876.1.gene1	951	Beta-lactams	Beta-lactamase	blaTHIN-B	Oxalobacteraceae
105-APL	APL	T13	April 8/2013	contig_27_19787_length_448_multi_3_in_0_out_0	CARD	AY605049.2.gene1	948	Beta-lactams	Beta-lactamase	blaVIM	Pseudomonadaceae
063-AUP	AUP	T8	Nov 5/2012	contig_27_25374_length_1590_multi_3_in_0_out_0	CARD	U85514.1.gene1	828	Beta-lactams	beta-lactamase	blaOXA	Pseudomonadaceae
064-APL	APL	T8	Nov 5/2012	contig_27_17413_length_717_multi_8_in_0_out_0	CARD	U85514.1.gene1	828	Beta-lactams	beta-lactamase	blaOXA	Pseudomonadaceae
065-ADS	ADS	T8	Nov 5/2012	contig_87_13185_length_1854_multi_2_in_0_out_0	CARD	U85514.1.gene1	828	Beta-lactams	beta-lactamase	blaOXA	Pseudomonadaceae
066-PUP	PUP	T8	Nov 20/2012	contig_27_73409_length_914_multi_3_in_0_out_0	CARD	U85514.1.gene1	828	Beta-lactams	beta-lactamase	blaOXA	Pseudomonadaceae
089-ADS	ADS	T11	Feb 4/2013	contig_123_1562_length_20536_multi_4_in_2_out_0	CARD	U85514.1.gene1	828	Beta-lactams	beta-lactamase	blaOXA	Pseudomonadaceae
063-AUP	AUP	T8	Nov 5/2012	contig_27_25374_length_1590_multi_3_in_0_out_0	CARD	AF064820.3.gene2	825	Beta-lactams	beta-lactamase	blaOXA	Ralstoniaceae
064-APL	APL	T8	Nov 5/2012	contig_27_17413_length_717_multi_8_in_0_out_0	CARD	AF064820.3.gene2	825	Beta-lactams	beta-lactamase	blaOXA	Ralstoniaceae
065-ADS	ADS	T8	Nov 5/2012	contig_87_13185_length_1854_multi_2_in_0_out_0	CARD	AF064820.3.gene2	825	Beta-lactams	beta-lactamase	blaOXA	Ralstoniaceae
066-PUP	PUP	T8	Nov 20/2012	contig_27_73409_length_914_multi_3_in_0_out_0	CARD	AF064820.3.gene2	825	Beta-lactams	beta-lactamase	blaOXA	Ralstoniaceae
089-ADS	ADS	T11	Feb 4/2013	contig_123_1562_length_20536_multi_4_in_2_out_0	CARD	AF064820.3.gene2	825	Beta-lactams	beta-lactamase	blaOXA	Ralstoniaceae
105-APL	APL	T13	April 8/2013	contig_47_26516_length_816_multi_2_in_0_out_0	CARD	JQ364968.1.gene6	378	Beta-lactams	beta-lactamase	tnpA	Moraxellaceae
080-APL	APL	T10	Jan 7/2013	contig_47_12941_length_855_multi_1_in_0_out_0	CARD	FJ666064.1.gene1	1194	Beta-lactams	cephalosporinase	blaAmpC	Pseudomonadaceae
052-UPL	UPL	T5	Sep 24/2012	contig_27_153007_length_417_multi_2_in_0_out_0	CARD	AJ878850.1.gene3	633	Chloramphenicol	chloramphenicol acetyltransferase	catB10	Pseudomonadaceae
105-APL	APL	T13	April 8/2013	contig_27_26649_length_234_multi_2_in_0_out_0	CARD	AJ223604.1.gene9	348	Quaternary ammonium compounds	Non-RND family multidrug efflux system	qacEΔ1	Pseudomonadaceae
105-APL	APL	T13	April 8/2013	contig_37_39154_length_643_multi_1_in_0_out_0	CARD	AJ223604.1.gene9	348	Quaternary ammonium compounds	Non-RND family multidrug efflux system	qacEΔ1	Pseudomonadaceae
105-APL	APL	T13	April 8/2013	contig_27_26649_length_234_multi_2_in_0_out_0	CARD	EF118171.1.gene7	841	Sulfonamides	dihydropteroate synthase	sul1	Aeromonadaceae
105-APL	APL	T13	April 8/2013	contig_27_26649_length_234_multi_2_in_0_out_0	CARD	GQ891757.1.gene7	840	Sulfonamides	dihydropteroate synthase	sul1	Aeromonadaceae
105-APL	APL	T13	April 8/2013	contig_27_26649_length_234_multi_2_in_0_out_0	CARD	AY740681.1.gene7	840	Sulfonamides	dihydropteroate synthase	sul1	Aeromonadaceae
105-APL	APL	T13	April 8/2013	contig_27_26649_length_234_multi_2_in_0_out_0	CARD	DQ390458.1.gene4	840	Sulfonamides	dihydropteroate synthase	sul1	Corynebacteriaceae
105-APL	APL	T13	April 8/2013	contig_27_26649_length_234_multi_2_in_0_out_0	CARD	EF219134.3.gene22	840	Sulfonamides	dihydropteroate reductase	sul1	Enterobacteriaceae
105-APL	APL	T13	April 8/2013	contig_27_66724_length_416_multi_3_in_0_out_0	CARD	CP001918.1.gene3858	816	Sulfonamides	dihydropteroate synthase	sul2	Enterobacteriaceae
105-APL	APL	T13	April 8/2013	contig_27_26649_length_234_multi_2_in_0_out_0	CARD	AJ746361.2.gene8	840	Sulfonamides	dihydropteroate synthase	sul1	Enterobacteriaceae
105-APL	APL	T13	April 8/2013	contig_27_26649_length_234_multi_2_in_0_out_0	CARD	AY162283.2.gene6	840	Sulfonamides	dihydropteroate synthase	sul1	Enterobacteriaceae
105-APL	APL	T13	April 8/2013	contig_27_26649_length_234_multi_2_in_0_out_0	CARD	AY259086.1.gene9	840	Sulfonamides	dihydropteroate synthase	sul1	Enterobacteriaceae
105-APL	APL	T13	April 8/2013	contig_27_26649_length_234_multi_2_in_0_out_0	CARD	AY259086.1.gene7	840	Sulfonamides	dihydropteroate synthase	sul1	Enterobacteriaceae
105-APL	APL	T13	April 8/2013	contig_27_26649_length_234_multi_2_in_0_out_0	CARD	NC_007682.3.4246764	840	Sulfonamides	dihydropteroate synthase	sul1	Enterobacteriaceae
105-APL	APL	T13	April 8/2013	contig_27_26649_length_234_multi_2_in_0_out_0	CARD	JN596280.1.gene10	840	Sulfonamides	dihydropteroate synthase	sul1	Enterobacteriaceae
105-APL	APL	T13	April 8/2013	contig_27_26649_length_234_multi_2_in_0_out_0	CARD	AB061794.1.gene5	840	Sulfonamides	dihydropteroate synthase	sul1	Enterobacteriaceae
105-APL	APL	T13	April 8/2013	contig_27_26649_length_234_multi_2_in_0_out_0	CARD	JN676230.2.gene9	840	Sulfonamides	dihydropteroate synthase	sul1	Enterobacteriaceae
105-APL	APL	T13	April 8/2013	contig_27_26649_length_234_multi_2_in_0_out_0	CARD	AY260546.3.gene12	840	Sulfonamides	dihydropteroate synthase	sul1	Enterobacteriaceae
105-APL	APL	T13	April 8/2013	contig_27_26649_length_234_multi_2_in_0_out_0	CARD	JX880388.1.gene3	840	Sulfonamides	dihydropteroate synthase	sul1	Enterobacteriaceae
105-APL	APL	T13	April 8/2013	contig_27_26649_length_234_multi_2_in_0_out_0	CARD	EF219134.3.gene16	840	Sulfonamides	dihydropteroate synthase	sul1	Enterobacteriaceae
105-APL	APL	T13	April 8/2013	contig_27_26649_length_234_multi_2_in_0_out_0	CARD	KF976462.2.gene114	840	Sulfonamides	dihydropteroate synthase	sul1	Enterobacteriaceae
105-APL	APL	T13	April 8/2013	contig_27_26649_length_234_multi_2_in_0_out_0	CARD	KF976462.2.gene113	840	Sulfonamides	dihydropteroate synthase	sul1	Enterobacteriaceae
105-APL	APL	T13	April 8/2013	contig_27_26649_length_234_multi_2_in_0_out_0	CARD	EU259884.2.gene9	840	Sulfonamides	dihydropteroate synthase	sul1	Enterobacteriaceae
105-APL	APL	T13	April 8/2013	contig_27_26649_length_234_multi_2_in_0_out_0	CARD	AJ310778.1.gene10	840	Sulfonamides	Sulfonamide protein	sul1	Enterobacteriaceae
105-APL	APL	T13	April 8/2013	contig_27_26649_length_234_multi_2_in_0_out_0	CARD	AY339625.2.gene19	840	Sulfonamides	Sulfonamide protein	sul1	Enterobacteriaceae
105-APL	APL	T13	April 8/2013	contig_27_26649_length_234_multi_2_in_0_out_0	CARD	AF174129.3.gene6	840	Sulfonamides	Sulfonamide protein	sul1	Enterobacteriaceae
105-APL	APL	T13	April 8/2013	contig_27_26649_length_234_multi_2_in_0_out_0	CARD	DQ831141.1.gene8	840	Sulfonamides	Sulfonamide protein	sul1	Enterobacteriaceae
105-APL	APL	T13	April 8/2013	contig_27_26649_length_234_multi_2_in_0_out_0	CARD	DQ831141.1.gene7	840	Sulfonamides	Sulfonamide protein	sul1	Enterobacteriaceae
105-APL	APL	T13	April 8/2013	contig_27_26649_length_234_multi_2_in_0_out_0	CARD	AY463797.7.gene16	840	Sulfonamides	dihydropteroate synthase	sul1	Enterobacteriaceae
105-APL	APL	T13	April 8/2013	contig_27_26649_length_234_multi_2_in_0_out_0	CARD	HQ451074.1.gene20	840	Sulfonamides	Sulfonamide protein	sul1	Enterobacteriaceae
105-APL	APL	T13	April 8/2013	contig_27_26649_length_234_multi_2_in_0_out_0	CARD	AF261825.2.gene42	840	Sulfonamides	Sulfonamide protein	sul1	Enterobacteriaceae
105-APL	APL	T13	April 8/2013	contig_27_66724_length_416_multi_3_in_0_out_0	CARD	KF152885.1.gene19	816	Sulfonamides	dihydropteroate synthase	sul2	Enterobacteriaceae
105-APL	APL	T13	April 8/2013	contig_27_26649_length_234_multi_2_in_0_out_0	CARD	NC_009838.1.5616801	840	Sulfonamides	dihydropteroate synthase	sul1	Enterobacteriaceae
105-APL	APL	T13	April 8/2013	contig_27_26649_length_234_multi_2_in_0_out_0	CARD	AF205943.1.gene17	840	Sulfonamides	Sulfonamide protein	sul1	Enterobacteriaceae
105-APL	APL	T13	April 8/2013	contig_27_26649_length_234_multi_2_in_0_out_0	CARD	NC_010410.6002603	840	Sulfonamides	dihydropteroate synthase	sul1	Moraxellaceae
105-APL	APL	T13	April 8/2013	contig_27_26649_length_234_multi_2_in_0_out_0	CARD	NC_010611.6236205	840	Sulfonamides	dihydropteroate synthase	sul1	Moraxellaceae
105-APL	APL	T13	April 8/2013	contig_27_26649_length_234_multi_2_in_0_out_0	CARD	NC_010410.6002583	840	Sulfonamides	dihydropteroate synthase	sul1	Moraxellaceae
105-APL	APL	T13	April 8/2013	contig_27_66724_length_416_multi_3_in_0_out_0	CARD	NC_004771.1.3125795	816	Sulfonamides	dihydropteroate synthase	sul2	Pasteurellaceae
105-APL	APL	T13	April 8/2013	contig_27_66724_length_416_multi_3_in_0_out_0	CARD	AY232670.1.gene1	816	Sulfonamides	dihydropteroate synthase	sul2	Pasteurellaceae
105-APL	APL	T13	April 8/2013	contig_27_26649_length_234_multi_2_in_0_out_0	CARD	AF047479.2.gene12	1239	Sulfonamides	dihydropteroate synthase	sul1	Plasmid
105-APL	APL	T13	April 8/2013	contig_37_39154_length_643_multi_1_in_0_out_0	CARD	AF047479.2.gene12	1239	Sulfonamides	dihydropteroate synthase	sul1	Plasmid
105-APL	APL	T13	April 8/2013	contig_27_26649_length_234_multi_2_in_0_out_0	CARD	U12338.3.gene12	840	Sulfonamides	dihydropteroate synthase	sul1	Pseudomonadaceae
105-APL	APL	T13	April 8/2013	contig_27_26649_length_234_multi_2_in_0_out_0	CARD	AF313471.1.gene7	840	Sulfonamides	dihydropteroate synthase	sul1	Pseudomonadaceae
105-APL	APL	T13	April 8/2013	contig_27_26649_length_234_multi_2_in_0_out_0	CARD	AB462903.1.gene5	840	Sulfonamides	dihydropteroate synthase	sul1	Pseudomonadaceae
105-APL	APL	T13	April 8/2013	contig_27_26649_length_234_multi_2_in_0_out_0	CARD	AB104852.1.gene6	840	Sulfonamides	dihydropteroate synthase	sul1	Pseudomonadaceae
105-APL	APL	T13	April 8/2013	contig_27_26649_length_234_multi_2_in_0_out_0	CARD	AB777501.1.gene5	840	Sulfonamides	dihydropteroate synthase	sul1	Pseudomonadaceae
105-APL	APL	T13	April 8/2013	contig_27_26649_length_234_multi_2_in_0_out_0	CARD	AB777500.1.gene8	840	Sulfonamides	dihydropteroate synthase	sul1	Pseudomonadaceae
105-APL	APL	T13	April 8/2013	contig_27_26649_length_234_multi_2_in_0_out_0	CARD	U37105.2.gene6	840	Sulfonamides	dihydropteroate synthase	sul1	Pseudomonadaceae
105-APL	APL	T13	April 8/2013	contig_27_26649_length_234_multi_2_in_0_out_0	CARD	HQ634775.2.gene8	840	Sulfonamides	Sulfonamide protein	sul1	Pseudomonadaceae
105-APL	APL	T13	April 8/2013	contig_27_26649_length_234_multi_2_in_0_out_0	CARD	AF263519.1.gene7	840	Sulfonamides	Sulfonamide protein	sul1	Pseudomonadaceae
105-APL	APL	T13	April 8/2013	contig_27_26649_length_234_multi_2_in_0_out_0	CARD	AY758206.1.gene7	968	Sulfonamides	Sulfonamide protein	sul1	Pseudomonadaceae
105-APL	APL	T13	April 8/2013	contig_27_26649_length_234_multi_2_in_0_out_0	CARD	AJ698325.1.gene14	840	Sulfonamides	dihydropteroate synthase	sul1	uncultured
105-APL	APL	T13	April 8/2013	contig_27_26649_length_234_multi_2_in_0_out_0	CARD	AY115475.1.gene7	840	Sulfonamides	Sulfonamide protein	sul1	uncultured
105-APL	APL	T13	April 8/2013	contig_27_66724_length_416_multi_3_in_0_out_0	CARD	AJ271879.1.gene8	816	Sulfonamides	dihydropteroate synthase	sul2	uncultured
105-APL	APL	T13	April 8/2013	contig_27_66724_length_416_multi_3_in_0_out_0	CARD	NC_004973.1.1449627	816	Sulfonamides	dihydropteroate synthase	sul2	uncultured
105-APL	APL	T13	April 8/2013	contig_27_26649_length_234_multi_2_in_0_out_0	CARD	JF969163.1.gene4	840	Sulfonamides	dihydropteroate synthase	sul	Vibrionaceae
105-APL	APL	T13	April 8/2013	contig_27_66724_length_416_multi_3_in_0_out_0	CARD	AY055428.1.gene19	816	Sulfonamides	dihydropteroate synthase	sul2	Vibrionaceae
105-APL	APL	T13	April 8/2013	contig_27_66724_length_416_multi_3_in_0_out_0	CARD	AY034138.1.gene15	816	Sulfonamides	dihydropteroate synthase	sul2	Vibrionaceae
105-APL	APL	T13	April 8/2013	contig_27_66724_length_416_multi_3_in_0_out_0	CARD	CP001485.1.gene2813	816	Sulfonamides	dihydropteroate synthase	sul2	Vibrionaceae
081-ADS	ADS	T10	Jan 7/2013	contig_37_71394_length_405_multi_1_in_0_out_0	CARD	EF118171.1.gene7	841	Sulfonamides	dihydropteroate synthase	sul1	Aeromonadaceae
081-ADS	ADS	T10	Jan 7/2013	contig_37_71394_length_405_multi_1_in_0_out_0	CARD	GQ891757.1.gene7	840	Sulfonamides	dihydropteroate synthase	sul1	Aeromonadaceae
081-ADS	ADS	T10	Jan 7/2013	contig_37_71394_length_405_multi_1_in_0_out_0	CARD	AY740681.1.gene7	840	Sulfonamides	dihydropteroate synthase	sul1	Aeromonadaceae
081-ADS	ADS	T10	Jan 7/2013	contig_37_71394_length_405_multi_1_in_0_out_0	CARD	DQ390458.1.gene4	840	Sulfonamides	dihydropteroate synthase	sul1	Corynebacteriaceae
081-ADS	ADS	T10	Jan 7/2013	contig_37_71394_length_405_multi_1_in_0_out_0	CARD	EF219134.3.gene22	840	Sulfonamides	dihydropteroate reductase	sul1	Enterobacteriaceae
081-ADS	ADS	T10	Jan 7/2013	contig_37_71394_length_405_multi_1_in_0_out_0	CARD	AJ746361.2.gene8	840	Sulfonamides	dihydropteroate synthase	sul1	Enterobacteriaceae
081-ADS	ADS	T10	Jan 7/2013	contig_37_71394_length_405_multi_1_in_0_out_0	CARD	AY162283.2.gene6	840	Sulfonamides	dihydropteroate synthase	sul1	Enterobacteriaceae
081-ADS	ADS	T10	Jan 7/2013	contig_37_71394_length_405_multi_1_in_0_out_0	CARD	AY259086.1.gene9	840	Sulfonamides	dihydropteroate synthase	sul1	Enterobacteriaceae
081-ADS	ADS	T10	Jan 7/2013	contig_37_71394_length_405_multi_1_in_0_out_0	CARD	AY259086.1.gene7	840	Sulfonamides	dihydropteroate synthase	sul1	Enterobacteriaceae
081-ADS	ADS	T10	Jan 7/2013	contig_37_71394_length_405_multi_1_in_0_out_0	CARD	NC_007682.3.4246764	840	Sulfonamides	dihydropteroate synthase	sul1	Enterobacteriaceae
081-ADS	ADS	T10	Jan 7/2013	contig_37_71394_length_405_multi_1_in_0_out_0	CARD	JN596280.1.gene10	840	Sulfonamides	dihydropteroate synthase	sul1	Enterobacteriaceae
081-ADS	ADS	T10	Jan 7/2013	contig_37_71394_length_405_multi_1_in_0_out_0	CARD	AB061794.1.gene5	840	Sulfonamides	dihydropteroate synthase	sul1	Enterobacteriaceae
081-ADS	ADS	T10	Jan 7/2013	contig_37_71394_length_405_multi_1_in_0_out_0	CARD	JN676230.2.gene9	840	Sulfonamides	dihydropteroate synthase	sul1	Enterobacteriaceae
081-ADS	ADS	T10	Jan 7/2013	contig_37_71394_length_405_multi_1_in_0_out_0	CARD	AY260546.3.gene12	840	Sulfonamides	dihydropteroate synthase	sul1	Enterobacteriaceae
081-ADS	ADS	T10	Jan 7/2013	contig_37_71394_length_405_multi_1_in_0_out_0	CARD	JX880388.1.gene3	840	Sulfonamides	dihydropteroate synthase	sul1	Enterobacteriaceae
081-ADS	ADS	T10	Jan 7/2013	contig_37_71394_length_405_multi_1_in_0_out_0	CARD	EF219134.3.gene16	840	Sulfonamides	dihydropteroate synthase	sul1	Enterobacteriaceae
081-ADS	ADS	T10	Jan 7/2013	contig_37_71394_length_405_multi_1_in_0_out_0	CARD	KF976462.2.gene114	840	Sulfonamides	dihydropteroate synthase	sul1	Enterobacteriaceae
081-ADS	ADS	T10	Jan 7/2013	contig_37_71394_length_405_multi_1_in_0_out_0	CARD	KF976462.2.gene113	840	Sulfonamides	dihydropteroate synthase	sul1	Enterobacteriaceae
081-ADS	ADS	T10	Jan 7/2013	contig_37_71394_length_405_multi_1_in_0_out_0	CARD	EU259884.2.gene9	840	Sulfonamides	dihydropteroate synthase	sul1	Enterobacteriaceae
081-ADS	ADS	T10	Jan 7/2013	contig_37_71394_length_405_multi_1_in_0_out_0	CARD	AJ310778.1.gene10	840	Sulfonamides	Sulfonamide protein	sul1	Enterobacteriaceae
081-ADS	ADS	T10	Jan 7/2013	contig_37_71394_length_405_multi_1_in_0_out_0	CARD	AY339625.2.gene19	840	Sulfonamides	Sulfonamide protein	sul1	Enterobacteriaceae
081-ADS	ADS	T10	Jan 7/2013	contig_37_71394_length_405_multi_1_in_0_out_0	CARD	AF174129.3.gene6	840	Sulfonamides	Sulfonamide protein	sul1	Enterobacteriaceae
081-ADS	ADS	T10	Jan 7/2013	contig_37_71394_length_405_multi_1_in_0_out_0	CARD	DQ831141.1.gene8	840	Sulfonamides	Sulfonamide protein	sul1	Enterobacteriaceae
081-ADS	ADS	T10	Jan 7/2013	contig_37_71394_length_405_multi_1_in_0_out_0	CARD	DQ831141.1.gene7	840	Sulfonamides	Sulfonamide protein	sul1	Enterobacteriaceae
081-ADS	ADS	T10	Jan 7/2013	contig_37_71394_length_405_multi_1_in_0_out_0	CARD	AY463797.7.gene16	840	Sulfonamides	dihydropteroate synthase	sul1	Enterobacteriaceae
081-ADS	ADS	T10	Jan 7/2013	contig_37_71394_length_405_multi_1_in_0_out_0	CARD	HQ451074.1.gene20	840	Sulfonamides	Sulfonamide protein	sul1	Enterobacteriaceae
081-ADS	ADS	T10	Jan 7/2013	contig_37_71394_length_405_multi_1_in_0_out_0	CARD	AF261825.2.gene42	840	Sulfonamides	Sulfonamide protein	sul1	Enterobacteriaceae
081-ADS	ADS	T10	Jan 7/2013	contig_37_71394_length_405_multi_1_in_0_out_0	CARD	NC_009838.1.5616801	840	Sulfonamides	dihydropteroate synthase	sul1	Enterobacteriaceae
081-ADS	ADS	T10	Jan 7/2013	contig_37_71394_length_405_multi_1_in_0_out_0	CARD	AF205943.1.gene17	840	Sulfonamides	Sulfonamide protein	sul1	Enterobacteriaceae
081-ADS	ADS	T10	Jan 7/2013	contig_37_71394_length_405_multi_1_in_0_out_0	CARD	NC_010410.6002603	840	Sulfonamides	dihydropteroate synthase	sul1	Moraxellaceae
081-ADS	ADS	T10	Jan 7/2013	contig_37_71394_length_405_multi_1_in_0_out_0	CARD	NC_010611.6236205	840	Sulfonamides	dihydropteroate synthase	sul1	Moraxellaceae
081-ADS	ADS	T10	Jan 7/2013	contig_37_71394_length_405_multi_1_in_0_out_0	CARD	NC_010410.6002583	840	Sulfonamides	dihydropteroate synthase	sul1	Moraxellaceae
081-ADS	ADS	T10	Jan 7/2013	contig_37_71394_length_405_multi_1_in_0_out_0	CARD	AF047479.2.gene12	1239	Sulfonamides	dihydropteroate synthase	sul1	Plasmid
081-ADS	ADS	T10	Jan 7/2013	contig_37_71394_length_405_multi_1_in_0_out_0	CARD	U12338.3.gene12	840	Sulfonamides	dihydropteroate synthase	sul1	Pseudomonadaceae
081-ADS	ADS	T10	Jan 7/2013	contig_37_71394_length_405_multi_1_in_0_out_0	CARD	AF313471.1.gene7	840	Sulfonamides	dihydropteroate synthase	sul1	Pseudomonadaceae
081-ADS	ADS	T10	Jan 7/2013	contig_37_71394_length_405_multi_1_in_0_out_0	CARD	AB462903.1.gene5	840	Sulfonamides	dihydropteroate synthase	sul1	Pseudomonadaceae
081-ADS	ADS	T10	Jan 7/2013	contig_37_71394_length_405_multi_1_in_0_out_0	CARD	AB104852.1.gene6	840	Sulfonamides	dihydropteroate synthase	sul1	Pseudomonadaceae
081-ADS	ADS	T10	Jan 7/2013	contig_37_71394_length_405_multi_1_in_0_out_0	CARD	AB777501.1.gene5	840	Sulfonamides	dihydropteroate synthase	sul1	Pseudomonadaceae
081-ADS	ADS	T10	Jan 7/2013	contig_37_71394_length_405_multi_1_in_0_out_0	CARD	AB777500.1.gene8	840	Sulfonamides	dihydropteroate synthase	sul1	Pseudomonadaceae
081-ADS	ADS	T10	Jan 7/2013	contig_37_71394_length_405_multi_1_in_0_out_0	CARD	U37105.2.gene6	840	Sulfonamides	dihydropteroate synthase	sul1	Pseudomonadaceae
081-ADS	ADS	T10	Jan 7/2013	contig_37_71394_length_405_multi_1_in_0_out_0	CARD	HQ634775.2.gene8	840	Sulfonamides	Sulfonamide protein	sul1	Pseudomonadaceae
081-ADS	ADS	T10	Jan 7/2013	contig_37_71394_length_405_multi_1_in_0_out_0	CARD	AF263519.1.gene7	840	Sulfonamides	dihydropteroate synthase	sul1	Pseudomonadaceae
081-ADS	ADS	T10	Jan 7/2013	contig_37_71394_length_405_multi_1_in_0_out_0	CARD	AY758206.1.gene7	968	Sulfonamides	Sulfonamide protein	sul1	Pseudomonadaceae
081-ADS	ADS	T10	Jan 7/2013	contig_37_71394_length_405_multi_1_in_0_out_0	CARD	AJ698325.1.gene14	840	Sulfonamides	dihydropteroate synthase	sul1	uncultured
081-ADS	ADS	T10	Jan 7/2013	contig_37_71394_length_405_multi_1_in_0_out_0	CARD	AY115475.1.gene7	840	Sulfonamides	Sulfonamide protein	sul1	uncultured
081-ADS	ADS	T10	Jan 7/2013	contig_37_71394_length_405_multi_1_in_0_out_0	CARD	JF969163.1.gene4	840	Sulfonamides	dihydropteroate synthase	sul	Vibrionaceae
092-UPL	UPL	T10	Feb 25/2013	contig_37_13820_length_336_multi_1_in_0_out_0	CARD	AY509111.gene	1056	Tetracyclines	oxytetracycline resistance	otrC	Streptomycetaceae
021-UDS	UDS	T1	May 28/2012	contig_27_129607_length_251_multi_2_in_0_out_0	CARD	M18896.gene	1920	Tetracyclines	Tetracycline resistance protein	tet(O)	Campylobacteraceae
069-UDS	UDS	T7	Nov 26/2012	contig_27_33144_length_477_multi_4_in_0_out_0	CARD	M18896.gene	1920	Tetracyclines	Tetracycline resistance protein	tet(O)	Campylobacteraceae
069-UDS	UDS	T7	Nov 26/2012	contig_27_62543_length_481_multi_2_in_0_out_0	CARD	M18896.gene	1920	Tetracyclines	Tetracycline resistance protein	tet(O)	Campylobacteraceae
085-UDS	UDS	T9	Jan 21/2013	contig_27_31822_length_433_multi_4_in_0_out_0	CARD	M18896.gene	1920	Tetracyclines	Tetracycline resistance protein	tet(O)	Campylobacteraceae
085-UDS	UDS	T9	Jan 21/2013	contig_27_9219_length_395_multi_3_in_0_out_0	CARD	M18896.gene	1920	Tetracyclines	Tetracycline resistance protein	tet(O)	Campylobacteraceae
085-UDS	UDS	T9	Jan 21/2013	contig_37_12985_length_1192_multi_1_in_0_out_0	CARD	M18896.gene	1920	Tetracyclines	Tetracycline resistance protein	tet(O)	Campylobacteraceae
085-UDS	UDS	T9	Jan 21/2013	contig_37_12985_length_1192_multi_1_in_0_out_0	CARD	M18896.gene	1920	Tetracyclines	Tetracycline resistance protein	tet(O)	Campylobacteraceae
021-UDS	UDS	T1	May 28/2012	contig_27_129607_length_251_multi_2_in_0_out_0	CARD	AJ295238.gene	1920	Tetracyclines	Tetracycline resistance protein	tet(32)	Clostridiaceae
069-UDS	UDS	T7	Nov 26/2012	contig_27_62543_length_481_multi_2_in_0_out_0	CARD	AJ295238.gene	1920	Tetracyclines	Tetracycline resistance protein	tet(32)	Clostridiaceae
085-UDS	UDS	T9	Jan 21/2013	contig_27_31822_length_433_multi_4_in_0_out_0	CARD	AJ295238.gene	1920	Tetracyclines	Tetracycline resistance protein	tet(32)	Clostridiaceae
085-UDS	UDS	T9	Jan 21/2013	contig_27_9219_length_395_multi_3_in_0_out_0	CARD	AJ295238.gene	1920	Tetracyclines	Tetracycline resistance protein	tet(32)	Clostridiaceae
085-UDS	UDS	T9	Jan 21/2013	contig_37_12985_length_1192_multi_1_in_0_out_0	CARD	AJ295238.gene	1920	Tetracyclines	Tetracycline resistance protein	tet(32)	Clostridiaceae
021-UDS	UDS	T1	May 28/2012	contig_27_213273_length_385_multi_2_in_0_out_0	CARD	Z21523.gene	1974	Tetracyclines	Tetracycline resistance protein	tet(Q)	Bacteroidaceae
069-UDS	UDS	T7	Nov 26/2012	contig_27_56090_length_243_multi_2_in_0_out_0	CARD	Z21523.gene	1974	Tetracyclines	Tetracycline resistance protein	tet(Q)	Bacteroidaceae
085-UDS	UDS	T9	Jan 21/2013	contig_27_60951_length_258_multi_2_in_0_out_0	CARD	Z21523.gene	1974	Tetracyclines	Tetracycline resistance protein	tet(Q)	Bacteroidaceae
085-UDS	UDS	T9	Jan 21/2013	contig_27_63591_length_310_multi_2_in_0_out_0	CARD	Z21523.gene	1974	Tetracyclines	Tetracycline resistance protein	tet(Q)	Bacteroidaceae
085-UDS	UDS	T9	Jan 21/2013	contig_47_16123_length_752_multi_1_in_0_out_0	CARD	Z21523.gene	1974	Tetracyclines	Tetracycline resistance protein	tet(Q)	Bacteroidaceae
065-ADS	ADS	T8	Nov 5/2012	contig_27_105736_length_201_multi_1_in_0_out_0	CARD	EU434751.1.gene2	1937	Tetracyclines	Tetracycline resistance protein	tet(W)	Bifidobacteriaceae
065-ADS	ADS	T8	Nov 5/2012	contig_27_407841_length_397_multi_2_in_0_out_0	CARD	EU434751.1.gene2	1937	Tetracyclines	Tetracycline resistance protein	tet(W)	Bifidobacteriaceae
069-UDS	UDS	T7	Nov 26/2012	contig_27_54030_length_208_multi_2_in_0_out_0	CARD	EU434751.1.gene2	1937	Tetracyclines	Tetracycline resistance protein	tet(W)	Bifidobacteriaceae
080-APL	APL	T10	Jan 7/2013	contig_27_50515_length_345_multi_2_in_0_out_0	CARD	EU434751.1.gene2	1937	Tetracyclines	Tetracycline resistance protein	tet(W)	Bifidobacteriaceae
085-UDS	UDS	T9	Jan 21/2013	contig_27_20980_length_588_multi_2_in_0_out_0	CARD	EU434751.1.gene2	1937	Tetracyclines	Tetracycline resistance protein	tet(W)	Bifidobacteriaceae
085-UDS	UDS	T9	Jan 21/2013	contig_27_99362_length_772_multi_2_in_0_out_0	CARD	EU434751.1.gene2	1937	Tetracyclines	Tetracycline resistance protein	tet(W)	Bifidobacteriaceae
085-UDS	UDS	T9	Jan 21/2013	contig_27_99362_length_772_multi_2_in_0_out_0	CARD	EU434751.1.gene2	1937	Tetracyclines	Tetracycline resistance protein	tet(W)	Bifidobacteriaceae
097-APL	APL	T12	March 4/2013	contig_57_1148_length_1992_multi_1_in_0_out_0	CARD	EU434751.1.gene2	1937	Tetracyclines	Tetracycline resistance protein	tet(W)	Bifidobacteriaceae
097-APL	APL	T12	March 4/2013	contig_57_1148_length_1992_multi_1_in_0_out_0	CARD	EU434751.1.gene2	1937	Tetracyclines	Tetracycline resistance protein	tet(W)	Bifidobacteriaceae
105-APL	APL	T13	April 8/2013	contig_27_101742_length_275_multi_3_in_0_out_0	CARD	EU434751.1.gene2	1937	Tetracyclines	Tetracycline resistance protein	tet(W)	Bifidobacteriaceae
105-APL	APL	T13	April 8/2013	contig_27_107212_length_498_multi_3_in_0_out_0	CARD	EU434751.1.gene2	1937	Tetracyclines	Tetracycline resistance protein	tet(W)	Bifidobacteriaceae
106-ADS	ADS	T13	April 8/2013	contig_97_2555_length_1379_multi_1_in_0_out_0	CARD	EU434751.1.gene2	1937	Tetracyclines	Tetracycline resistance protein	tet(W)	Bifidobacteriaceae

## Sheet: Integrall
#SAMPLE	Site	Time point	Date collected	MATCHING_CONTIG	DATABASE	GENE_MATCH	GENE_LEN	Resistance to	Mechanism	Gene	Family
105-APL	APL	T13	April 8/2013	contig_27_19787_length_448_multi_3_in_0_out_0	integrall	gnl|HM453325|idbi2751	1014	Multiple	integrase	intI1	Aeromonadaceae
105-APL	APL	T13	April 8/2013	contig_27_19787_length_448_multi_3_in_0_out_0	integrall	gnl|GQ891757|idbi2599	1014	Multiple	integrase	intI1	Aeromonadaceae
105-APL	APL	T13	April 8/2013	contig_27_19787_length_448_multi_3_in_0_out_0	integrall	gnl|EF118171|idbi295	1014	Multiple	integrase	intI1	Aeromonadaceae
105-APL	APL	T13	April 8/2013	contig_27_19787_length_448_multi_3_in_0_out_0	integrall	gnl|DQ401103|idbi212	1014	Multiple	integrase	intI1	Aeromonadaceae
105-APL	APL	T13	April 8/2013	contig_27_19787_length_448_multi_3_in_0_out_0	integrall	gnl|CR376602|idbi1388	1014	Multiple	integrase	intI1	Aeromonadaceae
105-APL	APL	T13	April 8/2013	contig_27_19787_length_448_multi_3_in_0_out_0	integrall	gnl|AJ517791|idbi463	1014	Multiple	integrase	intI1	Aeromonadaceae
105-APL	APL	T13	April 8/2013	contig_27_19787_length_448_multi_3_in_0_out_0	integrall	gnl|AJ517790|idbi470	1014	Multiple	integrase	intI1	Aeromonadaceae
105-APL	APL	T13	April 8/2013	contig_27_19787_length_448_multi_3_in_0_out_0	integrall	gnl|GU295656|idbi2527	841	Multiple	integrase	intI1	Aeromonadaceae
105-APL	APL	T13	April 8/2013	contig_27_19787_length_448_multi_3_in_0_out_0	integrall	gnl|JQ837992|idbi2928	508	Multiple	integrase	intI1	Aeromonadaceae
105-APL	APL	T13	April 8/2013	contig_27_19787_length_448_multi_3_in_0_out_0	integrall	gnl|JQ837985|idbi2935	508	Multiple	integrase	intI1	Aeromonadaceae
105-APL	APL	T13	April 8/2013	contig_27_19787_length_448_multi_3_in_0_out_0	integrall	gnl|JQ838001|idbi2919	472	Multiple	integrase	intI1	Aeromonadaceae
105-APL	APL	T13	April 8/2013	contig_27_19787_length_448_multi_3_in_0_out_0	integrall	gnl|AY740681|idbi649	468	Multiple	integrase	intI1	Aeromonadaceae
105-APL	APL	T13	April 8/2013	contig_27_19787_length_448_multi_3_in_0_out_0	integrall	gnl|JQ837993|idbi2927	462	Multiple	integrase	intI1	Aeromonadaceae
105-APL	APL	T13	April 8/2013	contig_27_19787_length_448_multi_3_in_0_out_0	integrall	gnl|JQ837986|idbi2934	451	Multiple	integrase	intI1	Aeromonadaceae
105-APL	APL	T13	April 8/2013	contig_27_19787_length_448_multi_3_in_0_out_0	integrall	gnl|JQ837997|idbi2923	449	Multiple	integrase	intI1	Aeromonadaceae
105-APL	APL	T13	April 8/2013	contig_27_19787_length_448_multi_3_in_0_out_0	integrall	gnl|JQ837995|idbi2925	368	Multiple	integrase	intI1	Aeromonadaceae
105-APL	APL	T13	April 8/2013	contig_27_19787_length_448_multi_3_in_0_out_0	integrall	gnl|HE616910|idbi2783	1014	Multiple	integrase	intI1	Aeromonadaceae
105-APL	APL	T13	April 8/2013	contig_27_19787_length_448_multi_3_in_0_out_0	integrall	gnl|HQ170512|idbi2960	935	Multiple	integrase	intI1	Aeromonadaceae
105-APL	APL	T13	April 8/2013	contig_27_19787_length_448_multi_3_in_0_out_0	integrall	gnl|JQ837987|idbi2933	472	Multiple	integrase	intI1	Aeromonadaceae
034-UPL	UPL	T3	Jul 16/2012	contig_37_46604_length_234_multi_1_in_0_out_0	integrall	gnl|JX448550|idbi3299	654	Multiple	integrase	groEL/intI1	Alcaligenaceae
061-UDS	UDS	T6	Oct 22/2012	contig_27_25187_length_380_multi_2_in_0_out_0	integrall	gnl|JX448550|idbi3299	654	Multiple	integrase	groEL/intI1	Alcaligenaceae
063-AUP	AUP	T8	Nov 5/2012	contig_67_326_length_1332_multi_2_in_0_out_0	integrall	gnl|JX448550|idbi3299	654	Multiple	integrase	groEL/intI1	Alcaligenaceae
064-APL	APL	T8	Nov 5/2012	contig_77_2866_length_937_multi_2_in_0_out_0	integrall	gnl|JX448550|idbi3299	654	Multiple	integrase	groEL/intI1	Alcaligenaceae
065-ADS	ADS	T8	Nov 5/2012	contig_77_2788_length_1991_multi_2_in_0_out_0	integrall	gnl|JX448550|idbi3299	654	Multiple	integrase	groEL/intI1	Alcaligenaceae
068-UPL	UPL	T7	Nov 26/2012	contig_37_35319_length_346_multi_1_in_0_out_0	integrall	gnl|JX448550|idbi3299	654	Multiple	integrase	groEL/intI1	Alcaligenaceae
071-AUP	AUP	T9	Dec 3/2012	contig_37_6486_length_654_multi_1_in_0_out_0	integrall	gnl|JX448550|idbi3299	654	Multiple	integrase	groEL/intI1	Alcaligenaceae
072-APL	APL	T9	Dec 3/2012	contig_57_13879_length_2202_multi_1_in_0_out_0	integrall	gnl|JX448550|idbi3299	654	Multiple	integrase	groEL/intI1	Alcaligenaceae
073-ADS	ADS	T9	Dec 3/2012	contig_97_1424_length_7964_multi_2_in_0_out_0	integrall	gnl|JX448550|idbi3299	654	Multiple	integrase	groEL/intI1	Alcaligenaceae
089-ADS	ADS	T11	Feb 4/2013	contig_67_4056_length_15303_multi_4_in_0_out_0	integrall	gnl|JX448550|idbi3299	654	Multiple	integrase	groEL/intI1	Alcaligenaceae
105-APL	APL	T13	April 8/2013	contig_27_19787_length_448_multi_3_in_0_out_0	integrall	gnl|JX448550|idbi3299	654	Multiple	integrase	groEL/intI1	Alcaligenaceae
105-APL	APL	T13	April 8/2013	contig_27_19787_length_448_multi_3_in_0_out_0	integrall	gnl|AY686225|idbi636	391	Multiple	integrase	intI1	Alcaligenaceae
105-APL	APL	T13	April 8/2013	contig_27_19787_length_448_multi_3_in_0_out_0	integrall	gnl|KF032823|idbi3293	380	Multiple	integrase	intI1	Alcaligenaceae
105-APL	APL	T13	April 8/2013	contig_27_19787_length_448_multi_3_in_0_out_0	integrall	gnl|KF032821|idbi3291	380	Multiple	integrase	intI1	Alcaligenaceae
105-APL	APL	T13	April 8/2013	contig_27_19787_length_448_multi_3_in_0_out_0	integrall	gnl|KF032820|idbi3290	357	Multiple	integrase	intI1	Alcaligenaceae
105-APL	APL	T13	April 8/2013	contig_27_19787_length_448_multi_3_in_0_out_0	integrall	gnl|EF027105|idbi1004	350	Multiple	integrase	intI1	Alcaligenaceae
105-APL	APL	T13	April 8/2013	contig_27_19787_length_448_multi_3_in_0_out_0	integrall	gnl|KF032822|idbi3292	330	Multiple	integrase	intI1	Alcaligenaceae
105-APL	APL	T13	April 8/2013	contig_27_19787_length_448_multi_3_in_0_out_0	integrall	gnl|DQ393569|idbi1003	1014	Multiple	integrase	intI1	Alcaligenaceae
105-APL	APL	T13	April 8/2013	contig_27_19787_length_448_multi_3_in_0_out_0	integrall	gnl|DQ372715|idbi1092	1014	Multiple	integrase	intI1	Burkholderiales bacterium
105-APL	APL	T13	April 8/2013	contig_27_19787_length_448_multi_3_in_0_out_0	integrall	gnl|AF439785|idbi884	265	Multiple	integrase	intI1	Campylobacteraceae
105-APL	APL	T13	April 8/2013	contig_27_19787_length_448_multi_3_in_0_out_0	integrall	gnl|AF439786|idbi883	264	Multiple	integrase	intI1	Campylobacteraceae
105-APL	APL	T13	April 8/2013	contig_27_19787_length_448_multi_3_in_0_out_0	integrall	gnl|EU327988|idbi1084	1014	Multiple	integrase	intI1	Comamonadaceae
105-APL	APL	T13	April 8/2013	contig_27_19787_length_448_multi_3_in_0_out_0	integrall	gnl|GQ281704|idbi2576	1014	Multiple	integrase	intI1	Comamonadaceae
105-APL	APL	T13	April 8/2013	contig_27_19787_length_448_multi_3_in_0_out_0	integrall	gnl|EU327989|idbi1185	1014	Multiple	integrase	intI1	Comamonadaceae
105-APL	APL	T13	April 8/2013	contig_27_19787_length_448_multi_3_in_0_out_0	integrall	gnl|DQ372710|idbi115	1014	Multiple	integrase	intI1	Comamonadaceae
076-UPL	UPL	T8	Dec 17/2012	contig_77_1784_length_234_multi_1_in_0_out_0	integrall	gnl|BX248359|idbi1386	666	Multiple	integrase	intI1	Corynebacteriaceae
076-UPL	UPL	T8	Dec 17/2012	contig_67_6707_length_656_multi_1_in_0_out_0	integrall	gnl|BX248359|idbi1386	666	Multiple	integrase	intI1	Corynebacteriaceae
077-UDS	UDS	T8	Dec 17/2012	contig_27_31981_length_240_multi_2_in_0_out_0	integrall	gnl|BX248359|idbi1386	666	Multiple	integrase	intI1	Corynebacteriaceae
105-APL	APL	T13	April 8/2013	contig_27_19787_length_448_multi_3_in_0_out_0	integrall	gnl|Y14748|idbi748	1014	Multiple	integrase	intI1	Corynebacteriaceae
105-APL	APL	T13	April 8/2013	contig_27_19787_length_448_multi_3_in_0_out_0	integrall	gnl|CP003209|idbi2821	1014	Multiple	integrase	intI1	Corynebacteriaceae
105-APL	APL	T13	April 8/2013	contig_27_19787_length_448_multi_3_in_0_out_0	integrall	gnl|AJ871915|idbi583	1014	Multiple	integrase	intI1	Corynebacteriaceae
105-APL	APL	T13	April 8/2013	contig_27_19787_length_448_multi_3_in_0_out_0	integrall	gnl|AF164956|idbi2595	1014	Multiple	integrase	intI1	Corynebacteriaceae
105-APL	APL	T13	April 8/2013	contig_27_19787_length_448_multi_3_in_0_out_0	integrall	gnl|AB027715|idbi1524	930	Multiple	integrase	intI1	Corynebacteriaceae
105-APL	APL	T13	April 8/2013	contig_27_19787_length_448_multi_3_in_0_out_0	integrall	gnl|FR822749|idbi2798	792	Multiple	integrase	intI1	Corynebacteriaceae
105-APL	APL	T13	April 8/2013	contig_27_19787_length_448_multi_3_in_0_out_0	integrall	gnl|FN825254|idbi2471	756	Multiple	integrase	intI1	Corynebacteriaceae
105-APL	APL	T13	April 8/2013	contig_27_19787_length_448_multi_3_in_0_out_0	integrall	gnl|BX248359|idbi1386	666	Multiple	integrase	intI1	Corynebacteriaceae
034-UPL	UPL	T3	Jul 16/2012	contig_37_46604_length_234_multi_1_in_0_out_0	integrall	gnl|AY339985|idbi1372	247	Multiple	integrase	groEL/intI1	Enterobacteriaceae
034-UPL	UPL	T3	Jul 16/2012	contig_37_46604_length_234_multi_1_in_0_out_0	integrall	gnl|EU847537|idbi1486	654	Multiple	integrase	groEL/intI1	Enterobacteriaceae
034-UPL	UPL	T3	Jul 16/2012	contig_37_46604_length_234_multi_1_in_0_out_0	integrall	gnl|EU847537|idbi1485	654	Multiple	integrase	groEL/intI1	Enterobacteriaceae
034-UPL	UPL	T3	Jul 16/2012	contig_37_46604_length_234_multi_1_in_0_out_0	integrall	gnl|AB207867|idbi1128	654	Multiple	integrase	groEL/intI1	Enterobacteriaceae
034-UPL	UPL	T3	Jul 16/2012	contig_37_46604_length_234_multi_1_in_0_out_0	integrall	gnl|FJ167861|idbc4867	384	Multiple	integrase	groEL/intI1	Enterobacteriaceae
061-UDS	UDS	T6	Oct 22/2012	contig_27_25187_length_380_multi_2_in_0_out_0	integrall	gnl|AY339985|idbi1372	247	Multiple	integrase	groEL/intI1	Enterobacteriaceae
061-UDS	UDS	T6	Oct 22/2012	contig_27_25187_length_380_multi_2_in_0_out_0	integrall	gnl|EU847537|idbi1486	654	Multiple	integrase	groEL/intI1	Enterobacteriaceae
061-UDS	UDS	T6	Oct 22/2012	contig_27_25187_length_380_multi_2_in_0_out_0	integrall	gnl|EU847537|idbi1485	654	Multiple	integrase	groEL/intI1	Enterobacteriaceae
061-UDS	UDS	T6	Oct 22/2012	contig_27_25187_length_380_multi_2_in_0_out_0	integrall	gnl|AB207867|idbi1128	654	Multiple	integrase	groEL/intI1	Enterobacteriaceae
061-UDS	UDS	T6	Oct 22/2012	contig_27_25187_length_380_multi_2_in_0_out_0	integrall	gnl|FJ167861|idbc4867	384	Multiple	integrase	groEL/intI1	Enterobacteriaceae
063-AUP	AUP	T8	Nov 5/2012	contig_67_326_length_1332_multi_2_in_0_out_0	integrall	gnl|AY339985|idbi1372	247	Multiple	integrase	groEL/intI1	Enterobacteriaceae
063-AUP	AUP	T8	Nov 5/2012	contig_67_326_length_1332_multi_2_in_0_out_0	integrall	gnl|EU847537|idbi1486	654	Multiple	integrase	groEL/intI1	Enterobacteriaceae
063-AUP	AUP	T8	Nov 5/2012	contig_67_326_length_1332_multi_2_in_0_out_0	integrall	gnl|EU847537|idbi1485	654	Multiple	integrase	groEL/intI1	Enterobacteriaceae
063-AUP	AUP	T8	Nov 5/2012	contig_67_326_length_1332_multi_2_in_0_out_0	integrall	gnl|AB207867|idbi1128	654	Multiple	integrase	groEL/intI1	Enterobacteriaceae
063-AUP	AUP	T8	Nov 5/2012	contig_67_326_length_1332_multi_2_in_0_out_0	integrall	gnl|FJ167861|idbc4867	384	Multiple	integrase	groEL/intI1	Enterobacteriaceae
064-APL	APL	T8	Nov 5/2012	contig_77_2866_length_937_multi_2_in_0_out_0	integrall	gnl|AY339985|idbi1372	247	Multiple	integrase	groEL/intI1	Enterobacteriaceae
064-APL	APL	T8	Nov 5/2012	contig_77_2866_length_937_multi_2_in_0_out_0	integrall	gnl|EU847537|idbi1486	654	Multiple	integrase	groEL/intI1	Enterobacteriaceae
064-APL	APL	T8	Nov 5/2012	contig_77_2866_length_937_multi_2_in_0_out_0	integrall	gnl|EU847537|idbi1485	654	Multiple	integrase	groEL/intI1	Enterobacteriaceae
064-APL	APL	T8	Nov 5/2012	contig_77_2866_length_937_multi_2_in_0_out_0	integrall	gnl|AB207867|idbi1128	654	Multiple	integrase	groEL/intI1	Enterobacteriaceae
064-APL	APL	T8	Nov 5/2012	contig_77_2866_length_937_multi_2_in_0_out_0	integrall	gnl|FJ167861|idbc4867	384	Multiple	integrase	groEL/intI1	Enterobacteriaceae
065-ADS	ADS	T8	Nov 5/2012	contig_77_2788_length_1991_multi_2_in_0_out_0	integrall	gnl|AY339985|idbi1372	247	Multiple	integrase	groEL/intI1	Enterobacteriaceae
065-ADS	ADS	T8	Nov 5/2012	contig_77_2788_length_1991_multi_2_in_0_out_0	integrall	gnl|EU847537|idbi1486	654	Multiple	integrase	groEL/intI1	Enterobacteriaceae
065-ADS	ADS	T8	Nov 5/2012	contig_77_2788_length_1991_multi_2_in_0_out_0	integrall	gnl|EU847537|idbi1485	654	Multiple	integrase	groEL/intI1	Enterobacteriaceae
065-ADS	ADS	T8	Nov 5/2012	contig_77_2788_length_1991_multi_2_in_0_out_0	integrall	gnl|AB207867|idbi1128	654	Multiple	integrase	groEL/intI1	Enterobacteriaceae
065-ADS	ADS	T8	Nov 5/2012	contig_77_2788_length_1991_multi_2_in_0_out_0	integrall	gnl|FJ167861|idbc4867	384	Multiple	integrase	groEL/intI1	Enterobacteriaceae
068-UPL	UPL	T7	Nov 26/2012	contig_37_35319_length_346_multi_1_in_0_out_0	integrall	gnl|AY339985|idbi1372	247	Multiple	integrase	groEL/intI1	Enterobacteriaceae
068-UPL	UPL	T7	Nov 26/2012	contig_37_35319_length_346_multi_1_in_0_out_0	integrall	gnl|EU847537|idbi1486	654	Multiple	integrase	groEL/intI1	Enterobacteriaceae
068-UPL	UPL	T7	Nov 26/2012	contig_37_35319_length_346_multi_1_in_0_out_0	integrall	gnl|EU847537|idbi1485	654	Multiple	integrase	groEL/intI1	Enterobacteriaceae
068-UPL	UPL	T7	Nov 26/2012	contig_37_35319_length_346_multi_1_in_0_out_0	integrall	gnl|AB207867|idbi1128	654	Multiple	integrase	groEL/intI1	Enterobacteriaceae
068-UPL	UPL	T7	Nov 26/2012	contig_37_35319_length_346_multi_1_in_0_out_0	integrall	gnl|FJ167861|idbc4867	384	Multiple	integrase	groEL/intI1	Enterobacteriaceae
071-AUP	AUP	T9	Dec 3/2012	contig_37_6486_length_654_multi_1_in_0_out_0	integrall	gnl|EU847537|idbi1486	654	Multiple	integrase	groEL/intI1	Enterobacteriaceae
071-AUP	AUP	T9	Dec 3/2012	contig_37_6486_length_654_multi_1_in_0_out_0	integrall	gnl|EU847537|idbi1485	654	Multiple	integrase	groEL/intI1	Enterobacteriaceae
071-AUP	AUP	T9	Dec 3/2012	contig_37_6486_length_654_multi_1_in_0_out_0	integrall	gnl|AB207867|idbi1128	654	Multiple	integrase	groEL/intI1	Enterobacteriaceae
071-AUP	AUP	T9	Dec 3/2012	contig_37_6486_length_654_multi_1_in_0_out_0	integrall	gnl|FJ167861|idbc4867	384	Multiple	integrase	groEL/intI1	Enterobacteriaceae
072-APL	APL	T9	Dec 3/2012	contig_57_13879_length_2202_multi_1_in_0_out_0	integrall	gnl|EU847537|idbi1486	654	Multiple	integrase	groEL/intI1	Enterobacteriaceae
072-APL	APL	T9	Dec 3/2012	contig_57_13879_length_2202_multi_1_in_0_out_0	integrall	gnl|EU847537|idbi1485	654	Multiple	integrase	groEL/intI1	Enterobacteriaceae
072-APL	APL	T9	Dec 3/2012	contig_57_13879_length_2202_multi_1_in_0_out_0	integrall	gnl|AB207867|idbi1128	654	Multiple	integrase	groEL/intI1	Enterobacteriaceae
072-APL	APL	T9	Dec 3/2012	contig_57_13879_length_2202_multi_1_in_0_out_0	integrall	gnl|FJ167861|idbc4867	384	Multiple	integrase	groEL/intI1	Enterobacteriaceae
073-ADS	ADS	T9	Dec 3/2012	contig_97_1424_length_7964_multi_2_in_0_out_0	integrall	gnl|EU847537|idbi1486	654	Multiple	integrase	groEL/intI1	Enterobacteriaceae
073-ADS	ADS	T9	Dec 3/2012	contig_97_1424_length_7964_multi_2_in_0_out_0	integrall	gnl|EU847537|idbi1485	654	Multiple	integrase	groEL/intI1	Enterobacteriaceae
073-ADS	ADS	T9	Dec 3/2012	contig_97_1424_length_7964_multi_2_in_0_out_0	integrall	gnl|AB207867|idbi1128	654	Multiple	integrase	groEL/intI1	Enterobacteriaceae
073-ADS	ADS	T9	Dec 3/2012	contig_97_1424_length_7964_multi_2_in_0_out_0	integrall	gnl|FJ167861|idbc4867	384	Multiple	integrase	groEL/intI1	Enterobacteriaceae
089-ADS	ADS	T11	Feb 4/2013	contig_67_4056_length_15303_multi_4_in_0_out_0	integrall	gnl|AY339985|idbi1372	247	Multiple	integrase	groEL/intI1	Enterobacteriaceae
089-ADS	ADS	T11	Feb 4/2013	contig_67_4056_length_15303_multi_4_in_0_out_0	integrall	gnl|EU847537|idbi1486	654	Multiple	integrase	groEL/intI1	Enterobacteriaceae
089-ADS	ADS	T11	Feb 4/2013	contig_67_4056_length_15303_multi_4_in_0_out_0	integrall	gnl|EU847537|idbi1485	654	Multiple	integrase	groEL/intI1	Enterobacteriaceae
089-ADS	ADS	T11	Feb 4/2013	contig_67_4056_length_15303_multi_4_in_0_out_0	integrall	gnl|AB207867|idbi1128	654	Multiple	integrase	groEL/intI1	Enterobacteriaceae
089-ADS	ADS	T11	Feb 4/2013	contig_67_4056_length_15303_multi_4_in_0_out_0	integrall	gnl|FJ167861|idbc4867	384	Multiple	integrase	groEL/intI1	Enterobacteriaceae
105-APL	APL	T13	April 8/2013	contig_27_19787_length_448_multi_3_in_0_out_0	integrall	gnl|Z21672|idbi749	165	Multiple	integrase	intI1	Enterobacteriaceae
105-APL	APL	T13	April 8/2013	contig_27_19787_length_448_multi_3_in_0_out_0	integrall	gnl|PLPDHOS|idbi814	1014	Multiple	integrase	intI1	Enterobacteriaceae
105-APL	APL	T13	April 8/2013	contig_27_19787_length_448_multi_3_in_0_out_0	integrall	gnl|NC_010119|idbc6999	1014	Multiple	integrase	intI1	Enterobacteriaceae
105-APL	APL	T13	April 8/2013	contig_27_19787_length_448_multi_3_in_0_out_0	integrall	gnl|L06418|idbi185	1014	Multiple	integrase	intI1	Enterobacteriaceae
105-APL	APL	T13	April 8/2013	contig_27_19787_length_448_multi_3_in_0_out_0	integrall	gnl|JQ690541|idbi2874	1014	Multiple	integrase	intI1	Enterobacteriaceae
105-APL	APL	T13	April 8/2013	contig_27_19787_length_448_multi_3_in_0_out_0	integrall	gnl|GU585907|idbi2656	1014	Multiple	integrase	intI1	Enterobacteriaceae
105-APL	APL	T13	April 8/2013	contig_27_19787_length_448_multi_3_in_0_out_0	integrall	gnl|GU562437|idbi2678	1014	Multiple	integrase	intI1	Enterobacteriaceae
105-APL	APL	T13	April 8/2013	contig_27_19787_length_448_multi_3_in_0_out_0	integrall	gnl|GQ293500|idbi2571	1014	Multiple	integrase	intI1	Enterobacteriaceae
105-APL	APL	T13	April 8/2013	contig_27_19787_length_448_multi_3_in_0_out_0	integrall	gnl|GQ293499|idbi2570	1014	Multiple	integrase	intI1	Enterobacteriaceae
105-APL	APL	T13	April 8/2013	contig_27_19787_length_448_multi_3_in_0_out_0	integrall	gnl|GQ150541|idbi2753	1014	Multiple	integrase	intI1	Enterobacteriaceae
105-APL	APL	T13	April 8/2013	contig_27_19787_length_448_multi_3_in_0_out_0	integrall	gnl|FJ627181|idbi2013	1014	Multiple	integrase	intI1	Enterobacteriaceae
105-APL	APL	T13	April 8/2013	contig_27_19787_length_448_multi_3_in_0_out_0	integrall	gnl|FJ621588|idbi2121	1014	Multiple	integrase	intI1	Enterobacteriaceae
105-APL	APL	T13	April 8/2013	contig_27_19787_length_448_multi_3_in_0_out_0	integrall	gnl|FJ621586|idbi2123	1014	Multiple	integrase	intI1	Enterobacteriaceae
105-APL	APL	T13	April 8/2013	contig_27_19787_length_448_multi_3_in_0_out_0	integrall	gnl|GU165831|idbi2713	940	Multiple	integrase	intI1	Enterobacteriaceae
105-APL	APL	T13	April 8/2013	contig_27_19787_length_448_multi_3_in_0_out_0	integrall	gnl|GU724872|idbi2453	852	Multiple	integrase	intI1	Enterobacteriaceae
105-APL	APL	T13	April 8/2013	contig_27_19787_length_448_multi_3_in_0_out_0	integrall	gnl|GU724870|idbi2455	850	Multiple	integrase	intI1	Enterobacteriaceae
105-APL	APL	T13	April 8/2013	contig_27_19787_length_448_multi_3_in_0_out_0	integrall	gnl|GU724869|idbi2456	837	Multiple	integrase	intI1	Enterobacteriaceae
105-APL	APL	T13	April 8/2013	contig_27_19787_length_448_multi_3_in_0_out_0	integrall	gnl|GU724871|idbi2454	820	Multiple	integrase	intI1	Enterobacteriaceae
105-APL	APL	T13	April 8/2013	contig_27_19787_length_448_multi_3_in_0_out_0	integrall	gnl|GQ900749|idbi2380	530	Multiple	integrase	intI1	Enterobacteriaceae
105-APL	APL	T13	April 8/2013	contig_27_19787_length_448_multi_3_in_0_out_0	integrall	gnl|KF921524|idbi2991	467	Multiple	integrase	intI1	Enterobacteriaceae
105-APL	APL	T13	April 8/2013	contig_27_19787_length_448_multi_3_in_0_out_0	integrall	gnl|KF921528|idbi2995	462	Multiple	integrase	intI1	Enterobacteriaceae
105-APL	APL	T13	April 8/2013	contig_27_19787_length_448_multi_3_in_0_out_0	integrall	gnl|EU855787|idbi2124	381	Multiple	integrase	intI1	Enterobacteriaceae
105-APL	APL	T13	April 8/2013	contig_27_19787_length_448_multi_3_in_0_out_0	integrall	gnl|FJ594766|idbi1838	192	Multiple	integrase	intI1	Enterobacteriaceae
105-APL	APL	T13	April 8/2013	contig_27_19787_length_448_multi_3_in_0_out_0	integrall	gnl|AY524415|idbi2598	1119	Multiple	integrase	intI1	Enterobacteriaceae
105-APL	APL	T13	April 8/2013	contig_27_19787_length_448_multi_3_in_0_out_0	integrall	gnl|TRNTN21CAS|idbi1509	1014	Multiple	integrase	intI1	Enterobacteriaceae
105-APL	APL	T13	April 8/2013	contig_27_19787_length_448_multi_3_in_0_out_0	integrall	gnl|NC_011617|idbi1746	1014	Multiple	integrase	intI1	Enterobacteriaceae
105-APL	APL	T13	April 8/2013	contig_27_19787_length_448_multi_3_in_0_out_0	integrall	gnl|NC_010886|idbi2397	1014	Multiple	integrase	intI1	Enterobacteriaceae
105-APL	APL	T13	April 8/2013	contig_27_19787_length_448_multi_3_in_0_out_0	integrall	gnl|JX424423|idbi2943	1014	Multiple	integrase	intI1	Enterobacteriaceae
105-APL	APL	T13	April 8/2013	contig_27_19787_length_448_multi_3_in_0_out_0	integrall	gnl|JN566044|idbi2831	1014	Multiple	integrase	intI1	Enterobacteriaceae
105-APL	APL	T13	April 8/2013	contig_27_19787_length_448_multi_3_in_0_out_0	integrall	gnl|JN233704|idbi2787	1014	Multiple	integrase	intI1	Enterobacteriaceae
105-APL	APL	T13	April 8/2013	contig_27_19787_length_448_multi_3_in_0_out_0	integrall	gnl|JF745030|idbi2795	1014	Multiple	integrase	intI1	Enterobacteriaceae
105-APL	APL	T13	April 8/2013	contig_27_19787_length_448_multi_3_in_0_out_0	integrall	gnl|GU189577|idbi2758	1014	Multiple	integrase	intI1	Enterobacteriaceae
105-APL	APL	T13	April 8/2013	contig_27_19787_length_448_multi_3_in_0_out_0	integrall	gnl|FQ482074|idbi2755	1014	Multiple	integrase	intI1	Enterobacteriaceae
105-APL	APL	T13	April 8/2013	contig_27_19787_length_448_multi_3_in_0_out_0	integrall	gnl|FN568351|idbi2568	1014	Multiple	integrase	intI1	Enterobacteriaceae
105-APL	APL	T13	April 8/2013	contig_27_19787_length_448_multi_3_in_0_out_0	integrall	gnl|FJ895301|idbi2080	1014	Multiple	integrase	intI1	Enterobacteriaceae
105-APL	APL	T13	April 8/2013	contig_27_19787_length_448_multi_3_in_0_out_0	integrall	gnl|FJ763641|idbi2067	1014	Multiple	integrase	intI1	Enterobacteriaceae
105-APL	APL	T13	April 8/2013	contig_27_19787_length_448_multi_3_in_0_out_0	integrall	gnl|FJ196385|idbi1633	1014	Multiple	integrase	intI1	Enterobacteriaceae
105-APL	APL	T13	April 8/2013	contig_27_19787_length_448_multi_3_in_0_out_0	integrall	gnl|FJ183470|idbi1500	1014	Multiple	integrase	intI1	Enterobacteriaceae
105-APL	APL	T13	April 8/2013	contig_27_19787_length_448_multi_3_in_0_out_0	integrall	gnl|FJ004895|idbi2068	1014	Multiple	integrase	intI1	Enterobacteriaceae
105-APL	APL	T13	April 8/2013	contig_27_19787_length_448_multi_3_in_0_out_0	integrall	gnl|EU935739|idbi2666	1014	Multiple	integrase	intI1	Enterobacteriaceae
105-APL	APL	T13	April 8/2013	contig_27_19787_length_448_multi_3_in_0_out_0	integrall	gnl|EU855787|idbi2125	1014	Multiple	integrase	intI1	Enterobacteriaceae
105-APL	APL	T13	April 8/2013	contig_27_19787_length_448_multi_3_in_0_out_0	integrall	gnl|EU780013|idbi213	1014	Multiple	integrase	intI1	Enterobacteriaceae
105-APL	APL	T13	April 8/2013	contig_27_19787_length_448_multi_3_in_0_out_0	integrall	gnl|EU591509|idbi1113	1014	Multiple	integrase	intI1	Enterobacteriaceae
105-APL	APL	T13	April 8/2013	contig_27_19787_length_448_multi_3_in_0_out_0	integrall	gnl|EU543272|idbi1480	1014	Multiple	integrase	intI1	Enterobacteriaceae
105-APL	APL	T13	April 8/2013	contig_27_19787_length_448_multi_3_in_0_out_0	integrall	gnl|EU219534|idbc1600	1014	Multiple	integrase	intI1	Enterobacteriaceae
105-APL	APL	T13	April 8/2013	contig_27_19787_length_448_multi_3_in_0_out_0	integrall	gnl|EF408254|idbi1788	1014	Multiple	integrase	intI1	Enterobacteriaceae
105-APL	APL	T13	April 8/2013	contig_27_19787_length_448_multi_3_in_0_out_0	integrall	gnl|EF382672|idbi1452	1014	Multiple	integrase	intI1	Enterobacteriaceae
105-APL	APL	T13	April 8/2013	contig_27_19787_length_448_multi_3_in_0_out_0	integrall	gnl|EF219134|idbi2605	1014	Multiple	integrase	intI1	Enterobacteriaceae
105-APL	APL	T13	April 8/2013	contig_27_19787_length_448_multi_3_in_0_out_0	integrall	gnl|DQ831141|idbi1205	1014	Multiple	integrase	intI1	Enterobacteriaceae
105-APL	APL	T13	April 8/2013	contig_27_19787_length_448_multi_3_in_0_out_0	integrall	gnl|DQ831140|idbi1204	1014	Multiple	integrase	intI1	Enterobacteriaceae
105-APL	APL	T13	April 8/2013	contig_27_19787_length_448_multi_3_in_0_out_0	integrall	gnl|DQ390454|idbi1782	1014	Multiple	integrase	intI1	Enterobacteriaceae
105-APL	APL	T13	April 8/2013	contig_27_19787_length_448_multi_3_in_0_out_0	integrall	gnl|DQ247972|idbi643	1014	Multiple	integrase	intI1	Enterobacteriaceae
105-APL	APL	T13	April 8/2013	contig_27_19787_length_448_multi_3_in_0_out_0	integrall	gnl|DQ125241|idbi576	1014	Multiple	integrase	intI1	Enterobacteriaceae
105-APL	APL	T13	April 8/2013	contig_27_19787_length_448_multi_3_in_0_out_0	integrall	gnl|DQ108615|idbi506	1014	Multiple	integrase	intI1	Enterobacteriaceae
105-APL	APL	T13	April 8/2013	contig_27_19787_length_448_multi_3_in_0_out_0	integrall	gnl|DQ023222|idbi653	1014	Multiple	integrase	intI1	Enterobacteriaceae
105-APL	APL	T13	April 8/2013	contig_27_19787_length_448_multi_3_in_0_out_0	integrall	gnl|CP003225|idbi2802	1014	Multiple	integrase	intI1	Enterobacteriaceae
105-APL	APL	T13	April 8/2013	contig_27_19787_length_448_multi_3_in_0_out_0	integrall	gnl|CP000971|idbi1545	1014	Multiple	integrase	intI1	Enterobacteriaceae
105-APL	APL	T13	April 8/2013	contig_27_19787_length_448_multi_3_in_0_out_0	integrall	gnl|CP000650|idbi1540	1014	Multiple	integrase	intI1	Enterobacteriaceae
105-APL	APL	T13	April 8/2013	contig_27_19787_length_448_multi_3_in_0_out_0	integrall	gnl|AY987395|idbi509	1014	Multiple	integrase	intI1	Enterobacteriaceae
105-APL	APL	T13	April 8/2013	contig_27_19787_length_448_multi_3_in_0_out_0	integrall	gnl|AY963803|idbi2233	1014	Multiple	integrase	intI1	Enterobacteriaceae
105-APL	APL	T13	April 8/2013	contig_27_19787_length_448_multi_3_in_0_out_0	integrall	gnl|AY551331|idbi160	1014	Multiple	integrase	intI1	Enterobacteriaceae
105-APL	APL	T13	April 8/2013	contig_27_19787_length_448_multi_3_in_0_out_0	integrall	gnl|AY260546|idbi738	1014	Multiple	integrase	intI1	Enterobacteriaceae
105-APL	APL	T13	April 8/2013	contig_27_19787_length_448_multi_3_in_0_out_0	integrall	gnl|AY259086|idbi180	1014	Multiple	integrase	intI1	Enterobacteriaceae
105-APL	APL	T13	April 8/2013	contig_27_19787_length_448_multi_3_in_0_out_0	integrall	gnl|AY259085|idbi862	1014	Multiple	integrase	intI1	Enterobacteriaceae
105-APL	APL	T13	April 8/2013	contig_27_19787_length_448_multi_3_in_0_out_0	integrall	gnl|AM991977|idbi1356	1014	Multiple	integrase	intI1	Enterobacteriaceae
105-APL	APL	T13	April 8/2013	contig_27_19787_length_448_multi_3_in_0_out_0	integrall	gnl|AM886293|idbc9460	1014	Multiple	integrase	intI1	Enterobacteriaceae
105-APL	APL	T13	April 8/2013	contig_27_19787_length_448_multi_3_in_0_out_0	integrall	gnl|AJ609296|idbi1021	1014	Multiple	integrase	intI1	Enterobacteriaceae
105-APL	APL	T13	April 8/2013	contig_27_19787_length_448_multi_3_in_0_out_0	integrall	gnl|AJ310778|idbi3001	1014	Multiple	integrase	intI1	Enterobacteriaceae
105-APL	APL	T13	April 8/2013	contig_27_19787_length_448_multi_3_in_0_out_0	integrall	gnl|AF188331|idbi1583	1014	Multiple	integrase	intI1	Enterobacteriaceae
105-APL	APL	T13	April 8/2013	contig_27_19787_length_448_multi_3_in_0_out_0	integrall	gnl|AF071555|idbi933	1014	Multiple	integrase	intI1	Enterobacteriaceae
105-APL	APL	T13	April 8/2013	contig_27_19787_length_448_multi_3_in_0_out_0	integrall	gnl|AB616660|idbi2829	1014	Multiple	integrase	intI1	Enterobacteriaceae
105-APL	APL	T13	April 8/2013	contig_27_19787_length_448_multi_3_in_0_out_0	integrall	gnl|AB366442|idbi1305	1014	Multiple	integrase	intI1	Enterobacteriaceae
105-APL	APL	T13	April 8/2013	contig_27_19787_length_448_multi_3_in_0_out_0	integrall	gnl|AB365868|idbi2131	1014	Multiple	integrase	intI1	Enterobacteriaceae
105-APL	APL	T13	April 8/2013	contig_27_19787_length_448_multi_3_in_0_out_0	integrall	gnl|AB207867|idbi1127	1014	Multiple	integrase	intI1	Enterobacteriaceae
105-APL	APL	T13	April 8/2013	contig_27_19787_length_448_multi_3_in_0_out_0	integrall	gnl|AB116723|idbi352	1014	Multiple	integrase	intI1	Enterobacteriaceae
105-APL	APL	T13	April 8/2013	contig_27_19787_length_448_multi_3_in_0_out_0	integrall	gnl|AB116260|idbi573	1014	Multiple	integrase	intI1	Enterobacteriaceae
105-APL	APL	T13	April 8/2013	contig_27_19787_length_448_multi_3_in_0_out_0	integrall	gnl|AB113580|idbi353	1014	Multiple	integrase	intI1	Enterobacteriaceae
105-APL	APL	T13	April 8/2013	contig_27_19787_length_448_multi_3_in_0_out_0	integrall	gnl|AB061794|idbi1284	1014	Multiple	integrase	intI1	Enterobacteriaceae
105-APL	APL	T13	April 8/2013	contig_27_19787_length_448_multi_3_in_0_out_0	integrall	gnl|FR851303|idbi2823	960	Multiple	integrase	intI1	Enterobacteriaceae
105-APL	APL	T13	April 8/2013	contig_27_19787_length_448_multi_3_in_0_out_0	integrall	gnl|EU269034|idbi1027	954	Multiple	integrase	intI1	Enterobacteriaceae
105-APL	APL	T13	April 8/2013	contig_27_19787_length_448_multi_3_in_0_out_0	integrall	gnl|DQ902344|idbi400	912	Multiple	integrase	intI1	Enterobacteriaceae
105-APL	APL	T13	April 8/2013	contig_27_19787_length_448_multi_3_in_0_out_0	integrall	gnl|JQ326977|idbi2999	899	Multiple	integrase	intI1	Enterobacteriaceae
105-APL	APL	T13	April 8/2013	contig_27_19787_length_448_multi_3_in_0_out_0	integrall	gnl|FJ160769|idbi1498	895	Multiple	integrase	intI1	Enterobacteriaceae
105-APL	APL	T13	April 8/2013	contig_27_19787_length_448_multi_3_in_0_out_0	integrall	gnl|FJ587511|idbi1868	894	Multiple	integrase	intI1	Enterobacteriaceae
105-APL	APL	T13	April 8/2013	contig_27_19787_length_448_multi_3_in_0_out_0	integrall	gnl|FJ384365|idbi1792	886	Multiple	integrase	intI1	Enterobacteriaceae
105-APL	APL	T13	April 8/2013	contig_27_19787_length_448_multi_3_in_0_out_0	integrall	gnl|AJ277027|idbi188	799	Multiple	integrase	intI1	Enterobacteriaceae
105-APL	APL	T13	April 8/2013	contig_27_19787_length_448_multi_3_in_0_out_0	integrall	gnl|AJ870923|idbi1341	798	Multiple	integrase	intI1	Enterobacteriaceae
105-APL	APL	T13	April 8/2013	contig_27_19787_length_448_multi_3_in_0_out_0	integrall	gnl|NC_013951|idbi2566	762	Multiple	integrase	intI1	Enterobacteriaceae
105-APL	APL	T13	April 8/2013	contig_27_19787_length_448_multi_3_in_0_out_0	integrall	gnl|FJ744121|idbi2664	699	Multiple	integrase	intI1	Enterobacteriaceae
105-APL	APL	T13	April 8/2013	contig_27_19787_length_448_multi_3_in_0_out_0	integrall	gnl|FJ183463|idbi1358	699	Multiple	integrase	intI1	Enterobacteriaceae
105-APL	APL	T13	April 8/2013	contig_27_19787_length_448_multi_3_in_0_out_0	integrall	gnl|FJ167861|idbi1499	699	Multiple	integrase	intI1	Enterobacteriaceae
105-APL	APL	T13	April 8/2013	contig_27_19787_length_448_multi_3_in_0_out_0	integrall	gnl|EF150886|idbi88	699	Multiple	integrase	intI1	Enterobacteriaceae
105-APL	APL	T13	April 8/2013	contig_27_19787_length_448_multi_3_in_0_out_0	integrall	gnl|EU847537|idbi1486	654	Multiple	integrase	groEL/intI1	Enterobacteriaceae
105-APL	APL	T13	April 8/2013	contig_27_19787_length_448_multi_3_in_0_out_0	integrall	gnl|EU847537|idbi1485	654	Multiple	integrase	groEL/intI1	Enterobacteriaceae
105-APL	APL	T13	April 8/2013	contig_27_19787_length_448_multi_3_in_0_out_0	integrall	gnl|AB207867|idbi1128	654	Multiple	integrase	groEL/intI1	Enterobacteriaceae
105-APL	APL	T13	April 8/2013	contig_27_19787_length_448_multi_3_in_0_out_0	integrall	gnl|GQ422827|idbi2366	649	Multiple	integrase	intI1	Enterobacteriaceae
105-APL	APL	T13	April 8/2013	contig_27_19787_length_448_multi_3_in_0_out_0	integrall	gnl|AY146989|idbi2597	549	Multiple	integrase	intI1	Enterobacteriaceae
105-APL	APL	T13	April 8/2013	contig_27_19787_length_448_multi_3_in_0_out_0	integrall	gnl|AB469046|idbi1581	513	Multiple	integrase	intI1	Enterobacteriaceae
105-APL	APL	T13	April 8/2013	contig_27_19787_length_448_multi_3_in_0_out_0	integrall	gnl|EF592570|idbi1052	500	Multiple	integrase	intI1	Enterobacteriaceae
105-APL	APL	T13	April 8/2013	contig_27_19787_length_448_multi_3_in_0_out_0	integrall	gnl|KF921531|idbi2997	462	Multiple	integrase	intI1	Enterobacteriaceae
105-APL	APL	T13	April 8/2013	contig_27_19787_length_448_multi_3_in_0_out_0	integrall	gnl|KF921527|idbi2994	462	Multiple	integrase	intI1	Enterobacteriaceae
105-APL	APL	T13	April 8/2013	contig_27_19787_length_448_multi_3_in_0_out_0	integrall	gnl|KF921526|idbi2993	462	Multiple	integrase	intI1	Enterobacteriaceae
105-APL	APL	T13	April 8/2013	contig_27_19787_length_448_multi_3_in_0_out_0	integrall	gnl|KF921525|idbi2992	462	Multiple	integrase	intI1	Enterobacteriaceae
105-APL	APL	T13	April 8/2013	contig_27_19787_length_448_multi_3_in_0_out_0	integrall	gnl|JQ837994|idbi2926	456	Multiple	integrase	intI1	Enterobacteriaceae
105-APL	APL	T13	April 8/2013	contig_27_19787_length_448_multi_3_in_0_out_0	integrall	gnl|JQ837996|idbi2924	451	Multiple	integrase	intI1	Enterobacteriaceae
105-APL	APL	T13	April 8/2013	contig_27_19787_length_448_multi_3_in_0_out_0	integrall	gnl|JQ837988|idbi2932	451	Multiple	integrase	intI1	Enterobacteriaceae
105-APL	APL	T13	April 8/2013	contig_27_19787_length_448_multi_3_in_0_out_0	integrall	gnl|JQ837999|idbi2918	448	Multiple	integrase	intI1	Enterobacteriaceae
105-APL	APL	T13	April 8/2013	contig_27_19787_length_448_multi_3_in_0_out_0	integrall	gnl|EU834941|idbi1294	413	Multiple	integrase	intI1	Enterobacteriaceae
105-APL	APL	T13	April 8/2013	contig_27_19787_length_448_multi_3_in_0_out_0	integrall	gnl|AF486817|idbi186	412	Multiple	integrase	intI1	Enterobacteriaceae
105-APL	APL	T13	April 8/2013	contig_27_19787_length_448_multi_3_in_0_out_0	integrall	gnl|JQ837998|idbi2922	403	Multiple	integrase	intI1	Enterobacteriaceae
105-APL	APL	T13	April 8/2013	contig_27_19787_length_448_multi_3_in_0_out_0	integrall	gnl|AY030343|idbi879	386	Multiple	integrase	intI1	Enterobacteriaceae
105-APL	APL	T13	April 8/2013	contig_27_19787_length_448_multi_3_in_0_out_0	integrall	gnl|EU006711|idbi1032	384	Multiple	integrase	intI1	Enterobacteriaceae
105-APL	APL	T13	April 8/2013	contig_27_19787_length_448_multi_3_in_0_out_0	integrall	gnl|EF051037|idbi372	379	Multiple	integrase	intI1	Enterobacteriaceae
105-APL	APL	T13	April 8/2013	contig_27_19787_length_448_multi_3_in_0_out_0	integrall	gnl|EU056266|idbi351	350	Multiple	integrase	intI1	Enterobacteriaceae
105-APL	APL	T13	April 8/2013	contig_27_19787_length_448_multi_3_in_0_out_0	integrall	gnl|EF450247|idbi286	350	Multiple	integrase	intI1	Enterobacteriaceae
105-APL	APL	T13	April 8/2013	contig_27_19787_length_448_multi_3_in_0_out_0	integrall	gnl|EF415651|idbi292	335	Multiple	integrase	intI1	Enterobacteriaceae
105-APL	APL	T13	April 8/2013	contig_27_19787_length_448_multi_3_in_0_out_0	integrall	gnl|AF071555|idbi934	301	Multiple	integrase	groEL/intI1	Enterobacteriaceae
105-APL	APL	T13	April 8/2013	contig_27_19787_length_448_multi_3_in_0_out_0	integrall	gnl|JN193568|idbi2797	293	Multiple	integrase	intI1	Enterobacteriaceae
105-APL	APL	T13	April 8/2013	contig_27_19787_length_448_multi_3_in_0_out_0	integrall	gnl|NC_010500|idbi2074	292	Multiple	integrase	intI1	Enterobacteriaceae
105-APL	APL	T13	April 8/2013	contig_27_19787_length_448_multi_3_in_0_out_0	integrall	gnl|AM746675|idbi288	292	Multiple	integrase	intI1	Enterobacteriaceae
105-APL	APL	T13	April 8/2013	contig_27_19787_length_448_multi_3_in_0_out_0	integrall	gnl|GU830872|idbi2538	290	Multiple	integrase	groEL/intI1	Enterobacteriaceae
105-APL	APL	T13	April 8/2013	contig_27_19787_length_448_multi_3_in_0_out_0	integrall	gnl|AJ704863|idbc1180	286	Multiple	integrase	intI1	Enterobacteriaceae
105-APL	APL	T13	April 8/2013	contig_27_19787_length_448_multi_3_in_0_out_0	integrall	gnl|EF427691|idbi1453	277	Multiple	integrase	groEL/intI1	Enterobacteriaceae
105-APL	APL	T13	April 8/2013	contig_27_19787_length_448_multi_3_in_0_out_0	integrall	gnl|EU266532|idbi2174	269	Multiple	integrase	intI1	Enterobacteriaceae
105-APL	APL	T13	April 8/2013	contig_27_19787_length_448_multi_3_in_0_out_0	integrall	gnl|EF051038|idbi371	266	Multiple	integrase	intI1	Enterobacteriaceae
105-APL	APL	T13	April 8/2013	contig_27_19787_length_448_multi_3_in_0_out_0	integrall	gnl|AY878718|idbi128	245	Multiple	integrase	intI1	Enterobacteriaceae
105-APL	APL	T13	April 8/2013	contig_27_19787_length_448_multi_3_in_0_out_0	integrall	gnl|AY878717|idbi129	245	Multiple	integrase	intI1	Enterobacteriaceae
105-APL	APL	T13	April 8/2013	contig_27_19787_length_448_multi_3_in_0_out_0	integrall	gnl|AM295980|idbi364	223	Multiple	integrase	intI1	Enterobacteriaceae
105-APL	APL	T13	April 8/2013	contig_27_19787_length_448_multi_3_in_0_out_0	integrall	gnl|Z83311|idbi747	200	Multiple	integrase	intI1	Enterobacteriaceae
105-APL	APL	T13	April 8/2013	contig_27_19787_length_448_multi_3_in_0_out_0	integrall	gnl|FJ594765|idbi1839	196	Multiple	integrase	intI1	Enterobacteriaceae
105-APL	APL	T13	April 8/2013	contig_27_19787_length_448_multi_3_in_0_out_0	integrall	gnl|EF560798|idbi318	191	Multiple	integrase	intI1	Enterobacteriaceae
105-APL	APL	T13	April 8/2013	contig_27_19787_length_448_multi_3_in_0_out_0	integrall	gnl|EF560797|idbi319	190	Multiple	integrase	intI1	Enterobacteriaceae
105-APL	APL	T13	April 8/2013	contig_27_19787_length_448_multi_3_in_0_out_0	integrall	gnl|JX566770|idbi2904	1119	Multiple	integrase	intI1	Enterobacteriaceae
105-APL	APL	T13	April 8/2013	contig_27_19787_length_448_multi_3_in_0_out_0	integrall	gnl|CP001232|idbi1626	1119	Multiple	integrase	intI1	Enterobacteriaceae
105-APL	APL	T13	April 8/2013	contig_27_19787_length_448_multi_3_in_0_out_0	integrall	gnl|X12870|idbi1515	1014	Multiple	integrase	intI1	Enterobacteriaceae
105-APL	APL	T13	April 8/2013	contig_27_19787_length_448_multi_3_in_0_out_0	integrall	gnl|JN157804|idbi2776	1014	Multiple	integrase	intI1	Enterobacteriaceae
105-APL	APL	T13	April 8/2013	contig_27_19787_length_448_multi_3_in_0_out_0	integrall	gnl|JF274992|idbi2827	1014	Multiple	integrase	intI1	Enterobacteriaceae
105-APL	APL	T13	April 8/2013	contig_27_19787_length_448_multi_3_in_0_out_0	integrall	gnl|JF274991|idbi2826	1014	Multiple	integrase	intI1	Enterobacteriaceae
105-APL	APL	T13	April 8/2013	contig_27_19787_length_448_multi_3_in_0_out_0	integrall	gnl|HM569736|idbi2612	1014	Multiple	integrase	intI1	Enterobacteriaceae
105-APL	APL	T13	April 8/2013	contig_27_19787_length_448_multi_3_in_0_out_0	integrall	gnl|GU119958|idbi2438	1014	Multiple	integrase	intI1	Enterobacteriaceae
105-APL	APL	T13	April 8/2013	contig_27_19787_length_448_multi_3_in_0_out_0	integrall	gnl|GQ422826|idbi2365	1014	Multiple	integrase	intI1	Enterobacteriaceae
105-APL	APL	T13	April 8/2013	contig_27_19787_length_448_multi_3_in_0_out_0	integrall	gnl|GQ293501|idbi2572	1014	Multiple	integrase	intI1	Enterobacteriaceae
105-APL	APL	T13	April 8/2013	contig_27_19787_length_448_multi_3_in_0_out_0	integrall	gnl|GQ293498|idbi2569	1014	Multiple	integrase	intI1	Enterobacteriaceae
105-APL	APL	T13	April 8/2013	contig_27_19787_length_448_multi_3_in_0_out_0	integrall	gnl|FN995455|idbi2660	1014	Multiple	integrase	intI1	Enterobacteriaceae
105-APL	APL	T13	April 8/2013	contig_27_19787_length_448_multi_3_in_0_out_0	integrall	gnl|EU914098|idbi2700	1014	Multiple	integrase	intI1	Enterobacteriaceae
105-APL	APL	T13	April 8/2013	contig_27_19787_length_448_multi_3_in_0_out_0	integrall	gnl|EU855787|idbi2127	1014	Multiple	integrase	intI1	Enterobacteriaceae
105-APL	APL	T13	April 8/2013	contig_27_19787_length_448_multi_3_in_0_out_0	integrall	gnl|EU855787|idbi2126	1014	Multiple	integrase	intI1	Enterobacteriaceae
105-APL	APL	T13	April 8/2013	contig_27_19787_length_448_multi_3_in_0_out_0	integrall	gnl|EU675686|idbi1018	1014	Multiple	integrase	intI1	Enterobacteriaceae
105-APL	APL	T13	April 8/2013	contig_27_19787_length_448_multi_3_in_0_out_0	integrall	gnl|DQ923619|idbi1448	1014	Multiple	integrase	intI1	Enterobacteriaceae
105-APL	APL	T13	April 8/2013	contig_27_19787_length_448_multi_3_in_0_out_0	integrall	gnl|DQ364638|idbi1436	1014	Multiple	integrase	intI1	Enterobacteriaceae
105-APL	APL	T13	April 8/2013	contig_27_19787_length_448_multi_3_in_0_out_0	integrall	gnl|AY574195|idbi1376	1014	Multiple	integrase	intI1	Enterobacteriaceae
105-APL	APL	T13	April 8/2013	contig_27_19787_length_448_multi_3_in_0_out_0	integrall	gnl|AY214164|idbi645	1014	Multiple	integrase	intI1	Enterobacteriaceae
105-APL	APL	T13	April 8/2013	contig_27_19787_length_448_multi_3_in_0_out_0	integrall	gnl|AM412236|idbi348	1014	Multiple	integrase	intI1	Enterobacteriaceae
105-APL	APL	T13	April 8/2013	contig_27_19787_length_448_multi_3_in_0_out_0	integrall	gnl|AM234698|idbi474	1014	Multiple	integrase	intI1	Enterobacteriaceae
105-APL	APL	T13	April 8/2013	contig_27_19787_length_448_multi_3_in_0_out_0	integrall	gnl|AJ628353|idbi763	1014	Multiple	integrase	intI1	Enterobacteriaceae
105-APL	APL	T13	April 8/2013	contig_27_19787_length_448_multi_3_in_0_out_0	integrall	gnl|AF326777|idbi1314	1014	Multiple	integrase	intI1	Enterobacteriaceae
105-APL	APL	T13	April 8/2013	contig_27_19787_length_448_multi_3_in_0_out_0	integrall	gnl|AF255921|idbi1787	1014	Multiple	integrase	intI1	Enterobacteriaceae
105-APL	APL	T13	April 8/2013	contig_27_19787_length_448_multi_3_in_0_out_0	integrall	gnl|AF174129|idbi909	1014	Multiple	integrase	intI1	Enterobacteriaceae
105-APL	APL	T13	April 8/2013	contig_27_19787_length_448_multi_3_in_0_out_0	integrall	gnl|AF156486|idbi923	1014	Multiple	integrase	intI1	Enterobacteriaceae
105-APL	APL	T13	April 8/2013	contig_27_19787_length_448_multi_3_in_0_out_0	integrall	gnl|AF071413|idbi216	1014	Multiple	integrase	intI1	Enterobacteriaceae
105-APL	APL	T13	April 8/2013	contig_27_19787_length_448_multi_3_in_0_out_0	integrall	gnl|AB576781|idbi2665	1014	Multiple	integrase	intI1	Enterobacteriaceae
105-APL	APL	T13	April 8/2013	contig_27_19787_length_448_multi_3_in_0_out_0	integrall	gnl|GU165830|idbi2714	940	Multiple	integrase	intI1	Enterobacteriaceae
105-APL	APL	T13	April 8/2013	contig_27_19787_length_448_multi_3_in_0_out_0	integrall	gnl|JQ326974|idbi2998	925	Multiple	integrase	intI1	Enterobacteriaceae
105-APL	APL	T13	April 8/2013	contig_27_19787_length_448_multi_3_in_0_out_0	integrall	gnl|JQ326978|idbi3000	903	Multiple	integrase	intI1	Enterobacteriaceae
105-APL	APL	T13	April 8/2013	contig_27_19787_length_448_multi_3_in_0_out_0	integrall	gnl|EF636461|idbi1025	900	Multiple	integrase	intI1	Enterobacteriaceae
105-APL	APL	T13	April 8/2013	contig_27_19787_length_448_multi_3_in_0_out_0	integrall	gnl|AY224185|idbi861	744	Multiple	integrase	intI1	Enterobacteriaceae
105-APL	APL	T13	April 8/2013	contig_27_19787_length_448_multi_3_in_0_out_0	integrall	gnl|JN837683|idbi2868	501	Multiple	integrase	intI1	Enterobacteriaceae
105-APL	APL	T13	April 8/2013	contig_27_19787_length_448_multi_3_in_0_out_0	integrall	gnl|KF921529|idbi2996	462	Multiple	integrase	intI1	Enterobacteriaceae
105-APL	APL	T13	April 8/2013	contig_27_19787_length_448_multi_3_in_0_out_0	integrall	gnl|KF921523|idbi2990	462	Multiple	integrase	intI1	Enterobacteriaceae
105-APL	APL	T13	April 8/2013	contig_27_19787_length_448_multi_3_in_0_out_0	integrall	gnl|KF921522|idbi2989	462	Multiple	integrase	intI1	Enterobacteriaceae
105-APL	APL	T13	April 8/2013	contig_27_19787_length_448_multi_3_in_0_out_0	integrall	gnl|KF921521|idbi2988	462	Multiple	integrase	intI1	Enterobacteriaceae
105-APL	APL	T13	April 8/2013	contig_27_19787_length_448_multi_3_in_0_out_0	integrall	gnl|KF921520|idbi2987	462	Multiple	integrase	intI1	Enterobacteriaceae
105-APL	APL	T13	April 8/2013	contig_27_19787_length_448_multi_3_in_0_out_0	integrall	gnl|AY289608|idbi840	456	Multiple	integrase	intI1	Enterobacteriaceae
105-APL	APL	T13	April 8/2013	contig_27_19787_length_448_multi_3_in_0_out_0	integrall	gnl|GU906294|idbi2553	448	Multiple	integrase	intI1	Enterobacteriaceae
105-APL	APL	T13	April 8/2013	contig_27_19787_length_448_multi_3_in_0_out_0	integrall	gnl|X58425|idbi475	436	Multiple	integrase	intI1	Enterobacteriaceae
105-APL	APL	T13	April 8/2013	contig_27_19787_length_448_multi_3_in_0_out_0	integrall	gnl|EU722351|idbi2461	407	Multiple	integrase	intI1	Enterobacteriaceae
105-APL	APL	T13	April 8/2013	contig_27_19787_length_448_multi_3_in_0_out_0	integrall	gnl|AY245101|idbi820	367	Multiple	integrase	intI1	Enterobacteriaceae
105-APL	APL	T13	April 8/2013	contig_27_19787_length_448_multi_3_in_0_out_0	integrall	gnl|FJ790886|idbi2363	348	Multiple	integrase	intI1	Enterobacteriaceae
105-APL	APL	T13	April 8/2013	contig_27_19787_length_448_multi_3_in_0_out_0	integrall	gnl|JQ837990|idbi2930	333	Multiple	integrase	intI1	Enterobacteriaceae
105-APL	APL	T13	April 8/2013	contig_27_19787_length_448_multi_3_in_0_out_0	integrall	gnl|EF660563|idbi1026	212	Multiple	integrase	intI1	Enterobacteriaceae
105-APL	APL	T13	April 8/2013	contig_27_19787_length_448_multi_3_in_0_out_0	integrall	gnl|GQ139471|idbi2172	209	Multiple	integrase	intI1	Enterobacteriaceae
105-APL	APL	T13	April 8/2013	contig_27_19787_length_448_multi_3_in_0_out_0	integrall	gnl|EU052800|idbi296	201	Multiple	integrase	intI1	Enterobacteriaceae
105-APL	APL	T13	April 8/2013	contig_27_19787_length_448_multi_3_in_0_out_0	integrall	gnl|EF370423|idbi363	735	Multiple	integrase	intI1	Enterobacteriaceae
105-APL	APL	T13	April 8/2013	contig_27_19787_length_448_multi_3_in_0_out_0	integrall	gnl|DQ836009|idbi1338	377	Multiple	integrase	intI1	Enterobacteriaceae
106-ADS	ADS	T13	April 8/2013	contig_27_72100_length_269_multi_2_in_0_out_0	integrall	gnl|JX566770|idbi2904	1119	Multiple	integrase	intI1	Enterobacteriaceae
106-ADS	ADS	T13	April 8/2013	contig_27_72100_length_269_multi_2_in_0_out_0	integrall	gnl|CP001232|idbi1626	1119	Multiple	integrase	intI1	Enterobacteriaceae
106-ADS	ADS	T13	April 8/2013	contig_27_72100_length_269_multi_2_in_0_out_0	integrall	gnl|AY524415|idbi2598	1119	Multiple	integrase	intI1	Enterobacteriaceae
105-APL	APL	T13	April 8/2013	contig_27_19787_length_448_multi_3_in_0_out_0	integrall	gnl|FJ457611|idbi1618	414	Multiple	integrase	intI1	Micrococcaceae
034-UPL	UPL	T3	Jul 16/2012	contig_37_46604_length_234_multi_1_in_0_out_0	integrall	gnl|CT025832|idbi206	654	Multiple	integrase	intI1	Moraxellaceae
034-UPL	UPL	T3	Jul 16/2012	contig_37_46604_length_234_multi_1_in_0_out_0	integrall	gnl|CT025832|idbi1360	654	Multiple	integrase	groEL/intI1	Moraxellaceae
061-UDS	UDS	T6	Oct 22/2012	contig_27_25187_length_380_multi_2_in_0_out_0	integrall	gnl|CT025832|idbi206	654	Multiple	integrase	intI1	Moraxellaceae
061-UDS	UDS	T6	Oct 22/2012	contig_27_25187_length_380_multi_2_in_0_out_0	integrall	gnl|CT025832|idbi1360	654	Multiple	integrase	groEL/intI1	Moraxellaceae
063-AUP	AUP	T8	Nov 5/2012	contig_67_326_length_1332_multi_2_in_0_out_0	integrall	gnl|CT025832|idbi206	654	Multiple	integrase	intI1	Moraxellaceae
063-AUP	AUP	T8	Nov 5/2012	contig_67_326_length_1332_multi_2_in_0_out_0	integrall	gnl|CT025832|idbi1360	654	Multiple	integrase	groEL/intI1	Moraxellaceae
064-APL	APL	T8	Nov 5/2012	contig_77_2866_length_937_multi_2_in_0_out_0	integrall	gnl|CT025832|idbi206	654	Multiple	integrase	intI1	Moraxellaceae
064-APL	APL	T8	Nov 5/2012	contig_77_2866_length_937_multi_2_in_0_out_0	integrall	gnl|CT025832|idbi1360	654	Multiple	integrase	groEL/intI1	Moraxellaceae
065-ADS	ADS	T8	Nov 5/2012	contig_77_2788_length_1991_multi_2_in_0_out_0	integrall	gnl|CT025832|idbi206	654	Multiple	integrase	intI1	Moraxellaceae
065-ADS	ADS	T8	Nov 5/2012	contig_77_2788_length_1991_multi_2_in_0_out_0	integrall	gnl|CT025832|idbi1360	654	Multiple	integrase	groEL/intI1	Moraxellaceae
068-UPL	UPL	T7	Nov 26/2012	contig_37_35319_length_346_multi_1_in_0_out_0	integrall	gnl|CT025832|idbi206	654	Multiple	integrase	intI1	Moraxellaceae
068-UPL	UPL	T7	Nov 26/2012	contig_37_35319_length_346_multi_1_in_0_out_0	integrall	gnl|CT025832|idbi1360	654	Multiple	integrase	groEL/intI1	Moraxellaceae
071-AUP	AUP	T9	Dec 3/2012	contig_37_6486_length_654_multi_1_in_0_out_0	integrall	gnl|CT025832|idbi206	654	Multiple	integrase	intI1	Moraxellaceae
071-AUP	AUP	T9	Dec 3/2012	contig_37_6486_length_654_multi_1_in_0_out_0	integrall	gnl|CT025832|idbi1360	654	Multiple	integrase	groEL/intI1	Moraxellaceae
072-APL	APL	T9	Dec 3/2012	contig_57_13879_length_2202_multi_1_in_0_out_0	integrall	gnl|CT025832|idbi206	654	Multiple	integrase	intI1	Moraxellaceae
072-APL	APL	T9	Dec 3/2012	contig_57_13879_length_2202_multi_1_in_0_out_0	integrall	gnl|CT025832|idbi1360	654	Multiple	integrase	groEL/intI1	Moraxellaceae
073-ADS	ADS	T9	Dec 3/2012	contig_97_1424_length_7964_multi_2_in_0_out_0	integrall	gnl|CT025832|idbi206	654	Multiple	integrase	intI1	Moraxellaceae
073-ADS	ADS	T9	Dec 3/2012	contig_97_1424_length_7964_multi_2_in_0_out_0	integrall	gnl|CT025832|idbi1360	654	Multiple	integrase	groEL/intI1	Moraxellaceae
089-ADS	ADS	T11	Feb 4/2013	contig_67_4056_length_15303_multi_4_in_0_out_0	integrall	gnl|CT025832|idbi206	654	Multiple	integrase	intI1	Moraxellaceae
089-ADS	ADS	T11	Feb 4/2013	contig_67_4056_length_15303_multi_4_in_0_out_0	integrall	gnl|CT025832|idbi1360	654	Multiple	integrase	groEL/intI1	Moraxellaceae
105-APL	APL	T13	April 8/2013	contig_27_19787_length_448_multi_3_in_0_out_0	integrall	gnl|JF810083|idbi2805	1014	Multiple	integrase	intI1	Moraxellaceae
105-APL	APL	T13	April 8/2013	contig_27_19787_length_448_multi_3_in_0_out_0	integrall	gnl|GQ281659|idbi2359	1014	Multiple	integrase	intI1	Moraxellaceae
105-APL	APL	T13	April 8/2013	contig_27_19787_length_448_multi_3_in_0_out_0	integrall	gnl|FJ711439|idbi2370	1014	Multiple	integrase	intI1	Moraxellaceae
105-APL	APL	T13	April 8/2013	contig_27_19787_length_448_multi_3_in_0_out_0	integrall	gnl|FJ172370|idbi2231	1014	Multiple	integrase	intI1	Moraxellaceae
105-APL	APL	T13	April 8/2013	contig_27_19787_length_448_multi_3_in_0_out_0	integrall	gnl|EU686386|idbi240	345	Multiple	integrase	intI1	Moraxellaceae
105-APL	APL	T13	April 8/2013	contig_27_19787_length_448_multi_3_in_0_out_0	integrall	gnl|JN121384|idbi2804	218	Multiple	integrase	intI1	Moraxellaceae
105-APL	APL	T13	April 8/2013	contig_27_19787_length_448_multi_3_in_0_out_0	integrall	gnl|CT025832|idbi205	1014	Multiple	integrase	intI1	Moraxellaceae
105-APL	APL	T13	April 8/2013	contig_27_19787_length_448_multi_3_in_0_out_0	integrall	gnl|JF731030|idbi2806	888	Multiple	integrase	intI1	Moraxellaceae
105-APL	APL	T13	April 8/2013	contig_27_19787_length_448_multi_3_in_0_out_0	integrall	gnl|CT025832|idbi206	654	Multiple	integrase	intI1	Moraxellaceae
105-APL	APL	T13	April 8/2013	contig_27_19787_length_448_multi_3_in_0_out_0	integrall	gnl|CT025832|idbi1360	654	Multiple	integrase	groEL/intI1	Moraxellaceae
105-APL	APL	T13	April 8/2013	contig_27_19787_length_448_multi_3_in_0_out_0	integrall	gnl|EF125010|idbi477	381	Multiple	integrase	intI1	Moraxellaceae
105-APL	APL	T13	April 8/2013	contig_27_19787_length_448_multi_3_in_0_out_0	integrall	gnl|AY887066|idbi644	341	Multiple	integrase	intI1	Moraxellaceae
105-APL	APL	T13	April 8/2013	contig_27_19787_length_448_multi_3_in_0_out_0	integrall	gnl|AJ289190|idbi785	1014	Multiple	integrase	intI1	Moraxellaceae
105-APL	APL	T13	April 8/2013	contig_27_19787_length_448_multi_3_in_0_out_0	integrall	gnl|ABU17586|idbi2158	1014	Multiple	integrase	intI1	Moraxellaceae
105-APL	APL	T13	April 8/2013	contig_27_19787_length_448_multi_3_in_0_out_0	integrall	gnl|X53635|idbi1543	912	Multiple	integrase	intI1	Mycobacteriaceae
105-APL	APL	T13	April 8/2013	contig_27_19787_length_448_multi_3_in_0_out_0	integrall	gnl|JN849690|idbi2825	1014	Multiple	integrase	intI1	plasmid
105-APL	APL	T13	April 8/2013	contig_27_19787_length_448_multi_3_in_0_out_0	integrall	gnl|AJ744860|idbi1328	1014	Multiple	integrase	intI1	Plasmid
105-APL	APL	T13	April 8/2013	contig_27_19787_length_448_multi_3_in_0_out_0	integrall	gnl|AF047479|idbi731	1014	Multiple	integrase	intI1	Plasmid
105-APL	APL	T13	April 8/2013	contig_27_19787_length_448_multi_3_in_0_out_0	integrall	gnl|X17477|idbi1522	436	Multiple	integrase	intI1	Plasmid
105-APL	APL	T13	April 8/2013	contig_27_19787_length_448_multi_3_in_0_out_0	integrall	gnl|X12868|idbi1521	1014	Multiple	integrase	intI1	Plasmid
105-APL	APL	T13	April 8/2013	contig_27_19787_length_448_multi_3_in_0_out_0	integrall	gnl|RGNLACB|idbi1786	1014	Multiple	integrase	intI1	Plasmid
105-APL	APL	T13	April 8/2013	contig_27_19787_length_448_multi_3_in_0_out_0	integrall	gnl|NC_008272|idbi2609	1014	Multiple	integrase	intI1	Plasmid
105-APL	APL	T13	April 8/2013	contig_27_19787_length_448_multi_3_in_0_out_0	integrall	gnl|JQ004407|idbi2839	1014	Multiple	integrase	intI1	Plasmid
105-APL	APL	T13	April 8/2013	contig_27_19787_length_448_multi_3_in_0_out_0	integrall	gnl|JQ004406|idbi2838	1014	Multiple	integrase	intI1	Plasmid
105-APL	APL	T13	April 8/2013	contig_27_19787_length_448_multi_3_in_0_out_0	integrall	gnl|AY115475|idbi2113	1014	Multiple	integrase	intI1	Plasmid
105-APL	APL	T13	April 8/2013	contig_27_19787_length_448_multi_3_in_0_out_0	integrall	gnl|AP000342|idbi1835	1014	Multiple	integrase	intI1	Plasmid
105-APL	APL	T13	April 8/2013	contig_27_19787_length_448_multi_3_in_0_out_0	integrall	gnl|AJ863570|idbi1340	1014	Multiple	integrase	intI1	Plasmid
105-APL	APL	T13	April 8/2013	contig_27_19787_length_448_multi_3_in_0_out_0	integrall	gnl|AJ698325|idbi758	1014	Multiple	integrase	intI1	Plasmid
105-APL	APL	T13	April 8/2013	contig_27_19787_length_448_multi_3_in_0_out_0	integrall	gnl|X17478|idbi1523	436	Multiple	integrase	intI1	Plasmid
034-UPL	UPL	T3	Jul 16/2012	contig_37_46604_length_234_multi_1_in_0_out_0	integrall	gnl|GU475053|idbi2562	654	Multiple	integrase	groEL/intI1	Pseudomonadaceae
061-UDS	UDS	T6	Oct 22/2012	contig_27_25187_length_380_multi_2_in_0_out_0	integrall	gnl|GU475053|idbi2562	654	Multiple	integrase	groEL/intI1	Pseudomonadaceae
063-AUP	AUP	T8	Nov 5/2012	contig_67_326_length_1332_multi_2_in_0_out_0	integrall	gnl|GU475053|idbi2562	654	Multiple	integrase	groEL/intI1	Pseudomonadaceae
064-APL	APL	T8	Nov 5/2012	contig_77_2866_length_937_multi_2_in_0_out_0	integrall	gnl|GU475053|idbi2562	654	Multiple	integrase	groEL/intI1	Pseudomonadaceae
065-ADS	ADS	T8	Nov 5/2012	contig_77_2788_length_1991_multi_2_in_0_out_0	integrall	gnl|GU475053|idbi2562	654	Multiple	integrase	groEL/intI1	Pseudomonadaceae
068-UPL	UPL	T7	Nov 26/2012	contig_37_35319_length_346_multi_1_in_0_out_0	integrall	gnl|GU475053|idbi2562	654	Multiple	integrase	groEL/intI1	Pseudomonadaceae
071-AUP	AUP	T9	Dec 3/2012	contig_37_6486_length_654_multi_1_in_0_out_0	integrall	gnl|GU475053|idbi2562	654	Multiple	integrase	groEL/intI1	Pseudomonadaceae
072-APL	APL	T9	Dec 3/2012	contig_57_13879_length_2202_multi_1_in_0_out_0	integrall	gnl|GU475053|idbi2562	654	Multiple	integrase	groEL/intI1	Pseudomonadaceae
073-ADS	ADS	T9	Dec 3/2012	contig_97_1424_length_7964_multi_2_in_0_out_0	integrall	gnl|GU475053|idbi2562	654	Multiple	integrase	groEL/intI1	Pseudomonadaceae
089-ADS	ADS	T11	Feb 4/2013	contig_67_4056_length_15303_multi_4_in_0_out_0	integrall	gnl|GU475053|idbi2562	654	Multiple	integrase	groEL/intI1	Pseudomonadaceae
105-APL	APL	T13	April 8/2013	contig_27_19787_length_448_multi_3_in_0_out_0	integrall	gnl|XXU37105|idbi471	1014	Multiple	integrase	intI1	Pseudomonadaceae
105-APL	APL	T13	April 8/2013	contig_27_19787_length_448_multi_3_in_0_out_0	integrall	gnl|FJ374756|idbi1584	541	Multiple	integrase	intI1	Pseudomonadaceae
105-APL	APL	T13	April 8/2013	contig_27_19787_length_448_multi_3_in_0_out_0	integrall	gnl|FJ207466|idbi1282	541	Multiple	integrase	intI1	Pseudomonadaceae
105-APL	APL	T13	April 8/2013	contig_27_19787_length_448_multi_3_in_0_out_0	integrall	gnl|FJ790516|idbi2052	492	Multiple	integrase	intI1	Pseudomonadaceae
105-APL	APL	T13	April 8/2013	contig_27_19787_length_448_multi_3_in_0_out_0	integrall	gnl|FJ957893|idbi2115	475	Multiple	integrase	intI1	Pseudomonadaceae
105-APL	APL	T13	April 8/2013	contig_27_19787_length_448_multi_3_in_0_out_0	integrall	gnl|FJ848783|idbi2229	475	Multiple	integrase	intI1	Pseudomonadaceae
105-APL	APL	T13	April 8/2013	contig_27_19787_length_448_multi_3_in_0_out_0	integrall	gnl|FJ624864|idbi1878	386	Multiple	integrase	intI1	Pseudomonadaceae
105-APL	APL	T13	April 8/2013	contig_27_19787_length_448_multi_3_in_0_out_0	integrall	gnl|EU912537|idbi1555	372	Multiple	integrase	intI1	Pseudomonadaceae
105-APL	APL	T13	April 8/2013	contig_27_19787_length_448_multi_3_in_0_out_0	integrall	gnl|FN556190|idbi2684	346	Multiple	integrase	intI1	Pseudomonadaceae
105-APL	APL	T13	April 8/2013	contig_27_19787_length_448_multi_3_in_0_out_0	integrall	gnl|HM138673|idbi2611	266	Multiple	integrase	intI1	Pseudomonadaceae
105-APL	APL	T13	April 8/2013	contig_27_19787_length_448_multi_3_in_0_out_0	integrall	gnl|GQ856540|idbi2427	266	Multiple	integrase	intI1	Pseudomonadaceae
105-APL	APL	T13	April 8/2013	contig_27_19787_length_448_multi_3_in_0_out_0	integrall	gnl|GQ856539|idbi2426	266	Multiple	integrase	intI1	Pseudomonadaceae
105-APL	APL	T13	April 8/2013	contig_27_19787_length_448_multi_3_in_0_out_0	integrall	gnl|GQ856538|idbi2425	266	Multiple	integrase	intI1	Pseudomonadaceae
105-APL	APL	T13	April 8/2013	contig_27_19787_length_448_multi_3_in_0_out_0	integrall	gnl|GU390402|idbi2747	220	Multiple	integrase	intI1	Pseudomonadaceae
105-APL	APL	T13	April 8/2013	contig_27_19787_length_448_multi_3_in_0_out_0	integrall	gnl|JF414727|idbi2820	219	Multiple	integrase	intI1	Pseudomonadaceae
105-APL	APL	T13	April 8/2013	contig_27_19787_length_448_multi_3_in_0_out_0	integrall	gnl|PSEAAC6IB|idbi1507	192	Multiple	integrase	intI1	Pseudomonadaceae
105-APL	APL	T13	April 8/2013	contig_27_19787_length_448_multi_3_in_0_out_0	integrall	gnl|Y18050|idbi746	1014	Multiple	integrase	intI1	Pseudomonadaceae
105-APL	APL	T13	April 8/2013	contig_27_19787_length_448_multi_3_in_0_out_0	integrall	gnl|GU592829|idbi2662	1014	Multiple	integrase	intI1	Pseudomonadaceae
105-APL	APL	T13	April 8/2013	contig_27_19787_length_448_multi_3_in_0_out_0	integrall	gnl|GQ396666|idbi2369	1014	Multiple	integrase	intI1	Pseudomonadaceae
105-APL	APL	T13	April 8/2013	contig_27_19787_length_448_multi_3_in_0_out_0	integrall	gnl|GQ337064|idbi2350	1014	Multiple	integrase	intI1	Pseudomonadaceae
105-APL	APL	T13	April 8/2013	contig_27_19787_length_448_multi_3_in_0_out_0	integrall	gnl|GQ227991|idbi2333	1014	Multiple	integrase	intI1	Pseudomonadaceae
105-APL	APL	T13	April 8/2013	contig_27_19787_length_448_multi_3_in_0_out_0	integrall	gnl|GQ202693|idbi2320	1014	Multiple	integrase	intI1	Pseudomonadaceae
105-APL	APL	T13	April 8/2013	contig_27_19787_length_448_multi_3_in_0_out_0	integrall	gnl|FN821089|idbi2473	1014	Multiple	integrase	intI1	Pseudomonadaceae
105-APL	APL	T13	April 8/2013	contig_27_19787_length_448_multi_3_in_0_out_0	integrall	gnl|EU588392|idbi225	1014	Multiple	integrase	intI1	Pseudomonadaceae
105-APL	APL	T13	April 8/2013	contig_27_19787_length_448_multi_3_in_0_out_0	integrall	gnl|EF577409|idbi1041	1014	Multiple	integrase	intI1	Pseudomonadaceae
105-APL	APL	T13	April 8/2013	contig_27_19787_length_448_multi_3_in_0_out_0	integrall	gnl|EF577408|idbi1038	1014	Multiple	integrase	intI1	Pseudomonadaceae
105-APL	APL	T13	April 8/2013	contig_27_19787_length_448_multi_3_in_0_out_0	integrall	gnl|EF577407|idbi1037	1014	Multiple	integrase	intI1	Pseudomonadaceae
105-APL	APL	T13	April 8/2013	contig_27_19787_length_448_multi_3_in_0_out_0	integrall	gnl|DQ315789|idbi513	1014	Multiple	integrase	intI1	Pseudomonadaceae
105-APL	APL	T13	April 8/2013	contig_27_19787_length_448_multi_3_in_0_out_0	integrall	gnl|DQ315788|idbi515	1014	Multiple	integrase	intI1	Pseudomonadaceae
105-APL	APL	T13	April 8/2013	contig_27_19787_length_448_multi_3_in_0_out_0	integrall	gnl|AY943084|idbi674	1014	Multiple	integrase	intI1	Pseudomonadaceae
105-APL	APL	T13	April 8/2013	contig_27_19787_length_448_multi_3_in_0_out_0	integrall	gnl|AY507153|idbi833	1014	Multiple	integrase	intI1	Pseudomonadaceae
105-APL	APL	T13	April 8/2013	contig_27_19787_length_448_multi_3_in_0_out_0	integrall	gnl|AY444814|idbi1033	1014	Multiple	integrase	intI1	Pseudomonadaceae
105-APL	APL	T13	April 8/2013	contig_27_19787_length_448_multi_3_in_0_out_0	integrall	gnl|AM778842|idbi1349	1014	Multiple	integrase	intI1	Pseudomonadaceae
105-APL	APL	T13	April 8/2013	contig_27_19787_length_448_multi_3_in_0_out_0	integrall	gnl|AM180753|idbi1345	1014	Multiple	integrase	intI1	Pseudomonadaceae
105-APL	APL	T13	April 8/2013	contig_27_19787_length_448_multi_3_in_0_out_0	integrall	gnl|AJ969237|idbi494	1014	Multiple	integrase	intI1	Pseudomonadaceae
105-APL	APL	T13	April 8/2013	contig_27_19787_length_448_multi_3_in_0_out_0	integrall	gnl|AJ969236|idbi434	1014	Multiple	integrase	intI1	Pseudomonadaceae
105-APL	APL	T13	April 8/2013	contig_27_19787_length_448_multi_3_in_0_out_0	integrall	gnl|AJ969233|idbi495	1014	Multiple	integrase	intI1	Pseudomonadaceae
105-APL	APL	T13	April 8/2013	contig_27_19787_length_448_multi_3_in_0_out_0	integrall	gnl|AJ867812|idbi433	1014	Multiple	integrase	intI1	Pseudomonadaceae
105-APL	APL	T13	April 8/2013	contig_27_19787_length_448_multi_3_in_0_out_0	integrall	gnl|AJ786649|idbi491	1014	Multiple	integrase	intI1	Pseudomonadaceae
105-APL	APL	T13	April 8/2013	contig_27_19787_length_448_multi_3_in_0_out_0	integrall	gnl|AJ634050|idbi492	1014	Multiple	integrase	intI1	Pseudomonadaceae
105-APL	APL	T13	April 8/2013	contig_27_19787_length_448_multi_3_in_0_out_0	integrall	gnl|AJ628135|idbi669	1014	Multiple	integrase	intI1	Pseudomonadaceae
105-APL	APL	T13	April 8/2013	contig_27_19787_length_448_multi_3_in_0_out_0	integrall	gnl|AJ586617|idbi940	1014	Multiple	integrase	intI1	Pseudomonadaceae
105-APL	APL	T13	April 8/2013	contig_27_19787_length_448_multi_3_in_0_out_0	integrall	gnl|AJ581665|idbi766	1014	Multiple	integrase	intI1	Pseudomonadaceae
105-APL	APL	T13	April 8/2013	contig_27_19787_length_448_multi_3_in_0_out_0	integrall	gnl|AJ581664|idbi767	1014	Multiple	integrase	intI1	Pseudomonadaceae
105-APL	APL	T13	April 8/2013	contig_27_19787_length_448_multi_3_in_0_out_0	integrall	gnl|AJ550807|idbi768	1014	Multiple	integrase	intI1	Pseudomonadaceae
105-APL	APL	T13	April 8/2013	contig_27_19787_length_448_multi_3_in_0_out_0	integrall	gnl|AJ223604|idbi788	1014	Multiple	integrase	intI1	Pseudomonadaceae
105-APL	APL	T13	April 8/2013	contig_27_19787_length_448_multi_3_in_0_out_0	integrall	gnl|AF355189|idbi694	1014	Multiple	integrase	intI1	Pseudomonadaceae
105-APL	APL	T13	April 8/2013	contig_27_19787_length_448_multi_3_in_0_out_0	integrall	gnl|AF313472|idbi202	1014	Multiple	integrase	intI1	Pseudomonadaceae
105-APL	APL	T13	April 8/2013	contig_27_19787_length_448_multi_3_in_0_out_0	integrall	gnl|AF133699|idbi639	1014	Multiple	integrase	intI1	Pseudomonadaceae
105-APL	APL	T13	April 8/2013	contig_27_19787_length_448_multi_3_in_0_out_0	integrall	gnl|AF078527|idbi924	1014	Multiple	integrase	intI1	Pseudomonadaceae
105-APL	APL	T13	April 8/2013	contig_27_19787_length_448_multi_3_in_0_out_0	integrall	gnl|AB709942|idbi2892	1014	Multiple	integrase	intI1	Pseudomonadaceae
105-APL	APL	T13	April 8/2013	contig_27_19787_length_448_multi_3_in_0_out_0	integrall	gnl|AB462903|idbi2128	1014	Multiple	integrase	intI1	Pseudomonadaceae
105-APL	APL	T13	April 8/2013	contig_27_19787_length_448_multi_3_in_0_out_0	integrall	gnl|DQ393784|idbi1337	1013	Multiple	integrase	intI1	Pseudomonadaceae
105-APL	APL	T13	April 8/2013	contig_27_19787_length_448_multi_3_in_0_out_0	integrall	gnl|X98393|idbi1571	1010	Multiple	integrase	intI1	Pseudomonadaceae
105-APL	APL	T13	April 8/2013	contig_27_19787_length_448_multi_3_in_0_out_0	integrall	gnl|DQ219465|idbi646	970	Multiple	integrase	intI1	Pseudomonadaceae
105-APL	APL	T13	April 8/2013	contig_27_19787_length_448_multi_3_in_0_out_0	integrall	gnl|GQ144317|idbi2236	895	Multiple	integrase	intI1	Pseudomonadaceae
105-APL	APL	T13	April 8/2013	contig_27_19787_length_448_multi_3_in_0_out_0	integrall	gnl|EF522838|idbi294	890	Multiple	integrase	intI1	Pseudomonadaceae
105-APL	APL	T13	April 8/2013	contig_27_19787_length_448_multi_3_in_0_out_0	integrall	gnl|AB104852|idbi1094	888	Multiple	integrase	intI1	Pseudomonadaceae
105-APL	APL	T13	April 8/2013	contig_27_19787_length_448_multi_3_in_0_out_0	integrall	gnl|AJ620678|idbi1324	885	Multiple	integrase	intI1	Pseudomonadaceae
105-APL	APL	T13	April 8/2013	contig_27_19787_length_448_multi_3_in_0_out_0	integrall	gnl|GU724868|idbi2457	856	Multiple	integrase	intI1	Pseudomonadaceae
105-APL	APL	T13	April 8/2013	contig_27_19787_length_448_multi_3_in_0_out_0	integrall	gnl|FM994936|idbi1840	804	Multiple	integrase	intI1	Pseudomonadaceae
105-APL	APL	T13	April 8/2013	contig_27_19787_length_448_multi_3_in_0_out_0	integrall	gnl|AJ867811|idbi1818	798	Multiple	integrase	intI1	Pseudomonadaceae
105-APL	APL	T13	April 8/2013	contig_27_19787_length_448_multi_3_in_0_out_0	integrall	gnl|GU475053|idbi2562	654	Multiple	integrase	groEL/intI1	Pseudomonadaceae
105-APL	APL	T13	April 8/2013	contig_27_19787_length_448_multi_3_in_0_out_0	integrall	gnl|AY920928|idbi671	589	Multiple	integrase	intI1	Pseudomonadaceae
105-APL	APL	T13	April 8/2013	contig_27_19787_length_448_multi_3_in_0_out_0	integrall	gnl|AF294653|idbi706	547	Multiple	integrase	intI1	Pseudomonadaceae
105-APL	APL	T13	April 8/2013	contig_27_19787_length_448_multi_3_in_0_out_0	integrall	gnl|AF315351|idbi911	515	Multiple	integrase	intI1	Pseudomonadaceae
105-APL	APL	T13	April 8/2013	contig_27_19787_length_448_multi_3_in_0_out_0	integrall	gnl|JQ837991|idbi2929	451	Multiple	integrase	intI1	Pseudomonadaceae
105-APL	APL	T13	April 8/2013	contig_27_19787_length_448_multi_3_in_0_out_0	integrall	gnl|GU354325|idbi2607	442	Multiple	integrase	intI1	Pseudomonadaceae
105-APL	APL	T13	April 8/2013	contig_27_19787_length_448_multi_3_in_0_out_0	integrall	gnl|AF024602|idbi921	441	Multiple	integrase	intI1	Pseudomonadaceae
105-APL	APL	T13	April 8/2013	contig_27_19787_length_448_multi_3_in_0_out_0	integrall	gnl|AB188812|idbi566	427	Multiple	integrase	intI1	Pseudomonadaceae
105-APL	APL	T13	April 8/2013	contig_27_19787_length_448_multi_3_in_0_out_0	integrall	gnl|EF184217|idbi361	409	Multiple	integrase	intI1	Pseudomonadaceae
105-APL	APL	T13	April 8/2013	contig_27_19787_length_448_multi_3_in_0_out_0	integrall	gnl|JQ838002|idbi2920	407	Multiple	integrase	intI1	Pseudomonadaceae
105-APL	APL	T13	April 8/2013	contig_27_19787_length_448_multi_3_in_0_out_0	integrall	gnl|EU886980|idbi1275	392	Multiple	integrase	intI1	Pseudomonadaceae
105-APL	APL	T13	April 8/2013	contig_27_19787_length_448_multi_3_in_0_out_0	integrall	gnl|EF207719|idbi423	391	Multiple	integrase	intI1	Pseudomonadaceae
105-APL	APL	T13	April 8/2013	contig_27_19787_length_448_multi_3_in_0_out_0	integrall	gnl|AJ812570|idbi1332	390	Multiple	integrase	intI1	Pseudomonadaceae
105-APL	APL	T13	April 8/2013	contig_27_19787_length_448_multi_3_in_0_out_0	integrall	gnl|EF207717|idbi300	385	Multiple	integrase	intI1	Pseudomonadaceae
105-APL	APL	T13	April 8/2013	contig_27_19787_length_448_multi_3_in_0_out_0	integrall	gnl|GQ856542|idbi2429	381	Multiple	integrase	intI1	Pseudomonadaceae
105-APL	APL	T13	April 8/2013	contig_27_19787_length_448_multi_3_in_0_out_0	integrall	gnl|GQ856541|idbi2428	381	Multiple	integrase	intI1	Pseudomonadaceae
105-APL	APL	T13	April 8/2013	contig_27_19787_length_448_multi_3_in_0_out_0	integrall	gnl|DQ522236|idbi1334	376	Multiple	integrase	intI1	Pseudomonadaceae
105-APL	APL	T13	April 8/2013	contig_27_19787_length_448_multi_3_in_0_out_0	integrall	gnl|DQ522235|idbi503	375	Multiple	integrase	intI1	Pseudomonadaceae
105-APL	APL	T13	April 8/2013	contig_27_19787_length_448_multi_3_in_0_out_0	integrall	gnl|DQ342344|idbi456	360	Multiple	integrase	intI1	Pseudomonadaceae
105-APL	APL	T13	April 8/2013	contig_27_19787_length_448_multi_3_in_0_out_0	integrall	gnl|AY560837|idbi813	360	Multiple	integrase	intI1	Pseudomonadaceae
105-APL	APL	T13	April 8/2013	contig_27_19787_length_448_multi_3_in_0_out_0	integrall	gnl|EU886979|idbi1278	343	Multiple	integrase	intI1	Pseudomonadaceae
105-APL	APL	T13	April 8/2013	contig_27_19787_length_448_multi_3_in_0_out_0	integrall	gnl|AY907717|idbi303	337	Multiple	integrase	intI1	Pseudomonadaceae
105-APL	APL	T13	April 8/2013	contig_27_19787_length_448_multi_3_in_0_out_0	integrall	gnl|JN624388|idbi2781	330	Multiple	integrase	intI1	Pseudomonadaceae
105-APL	APL	T13	April 8/2013	contig_27_19787_length_448_multi_3_in_0_out_0	integrall	gnl|JN596991|idbi2782	330	Multiple	integrase	intI1	Pseudomonadaceae
105-APL	APL	T13	April 8/2013	contig_27_19787_length_448_multi_3_in_0_out_0	integrall	gnl|EF184215|idbi316	330	Multiple	integrase	intI1	Pseudomonadaceae
105-APL	APL	T13	April 8/2013	contig_27_19787_length_448_multi_3_in_0_out_0	integrall	gnl|DQ522234|idbi504	329	Multiple	integrase	intI1	Pseudomonadaceae
105-APL	APL	T13	April 8/2013	contig_27_19787_length_448_multi_3_in_0_out_0	integrall	gnl|DQ522233|idbi505	329	Multiple	integrase	intI1	Pseudomonadaceae
105-APL	APL	T13	April 8/2013	contig_27_19787_length_448_multi_3_in_0_out_0	integrall	gnl|JF414726|idbi2819	238	Multiple	integrase	intI1	Pseudomonadaceae
105-APL	APL	T13	April 8/2013	contig_27_19787_length_448_multi_3_in_0_out_0	integrall	gnl|AJ511268|idbi771	230	Multiple	integrase	intI1	Pseudomonadaceae
105-APL	APL	T13	April 8/2013	contig_27_19787_length_448_multi_3_in_0_out_0	integrall	gnl|GU390403|idbi2746	220	Multiple	integrase	intI1	Pseudomonadaceae
105-APL	APL	T13	April 8/2013	contig_27_19787_length_448_multi_3_in_0_out_0	integrall	gnl|AY866525|idbi101	220	Multiple	integrase	intI1	Pseudomonadaceae
105-APL	APL	T13	April 8/2013	contig_27_19787_length_448_multi_3_in_0_out_0	integrall	gnl|AY460181|idbi954	220	Multiple	integrase	intI1	Pseudomonadaceae
105-APL	APL	T13	April 8/2013	contig_27_19787_length_448_multi_3_in_0_out_0	integrall	gnl|GU390401|idbi2748	210	Multiple	integrase	intI1	Pseudomonadaceae
105-APL	APL	T13	April 8/2013	contig_27_19787_length_448_multi_3_in_0_out_0	integrall	gnl|GU390399|idbi2750	207	Multiple	integrase	intI1	Pseudomonadaceae
105-APL	APL	T13	April 8/2013	contig_27_19787_length_448_multi_3_in_0_out_0	integrall	gnl|GU390404|idbi2745	190	Multiple	integrase	intI1	Pseudomonadaceae
105-APL	APL	T13	April 8/2013	contig_27_19787_length_448_multi_3_in_0_out_0	integrall	gnl|AY913772|idbi663	170	Multiple	integrase	intI1	Pseudomonadaceae
105-APL	APL	T13	April 8/2013	contig_27_19787_length_448_multi_3_in_0_out_0	integrall	gnl|PAU49101|idbi350	1014	Multiple	integrase	intI1	Pseudomonadaceae
105-APL	APL	T13	April 8/2013	contig_27_19787_length_448_multi_3_in_0_out_0	integrall	gnl|NC_007100|idbi234	1014	Multiple	integrase	intI1	Pseudomonadaceae
105-APL	APL	T13	April 8/2013	contig_27_19787_length_448_multi_3_in_0_out_0	integrall	gnl|HQ423158|idbi2742	1014	Multiple	integrase	intI1	Pseudomonadaceae
105-APL	APL	T13	April 8/2013	contig_27_19787_length_448_multi_3_in_0_out_0	integrall	gnl|GQ422829|idbi2368	1014	Multiple	integrase	intI1	Pseudomonadaceae
105-APL	APL	T13	April 8/2013	contig_27_19787_length_448_multi_3_in_0_out_0	integrall	gnl|GQ422828|idbi2367	1014	Multiple	integrase	intI1	Pseudomonadaceae
105-APL	APL	T13	April 8/2013	contig_27_19787_length_448_multi_3_in_0_out_0	integrall	gnl|GQ281703|idbi2575	1014	Multiple	integrase	intI1	Pseudomonadaceae
105-APL	APL	T13	April 8/2013	contig_27_19787_length_448_multi_3_in_0_out_0	integrall	gnl|GQ281702|idbi2574	1014	Multiple	integrase	intI1	Pseudomonadaceae
105-APL	APL	T13	April 8/2013	contig_27_19787_length_448_multi_3_in_0_out_0	integrall	gnl|EU930362|idbi1488	1014	Multiple	integrase	intI1	Pseudomonadaceae
105-APL	APL	T13	April 8/2013	contig_27_19787_length_448_multi_3_in_0_out_0	integrall	gnl|AY758206|idbi579	1014	Multiple	integrase	intI1	Pseudomonadaceae
105-APL	APL	T13	April 8/2013	contig_27_19787_length_448_multi_3_in_0_out_0	integrall	gnl|AJ969235|idbi435	1014	Multiple	integrase	intI1	Pseudomonadaceae
105-APL	APL	T13	April 8/2013	contig_27_19787_length_448_multi_3_in_0_out_0	integrall	gnl|AJ969234|idbi436	1014	Multiple	integrase	intI1	Pseudomonadaceae
105-APL	APL	T13	April 8/2013	contig_27_19787_length_448_multi_3_in_0_out_0	integrall	gnl|AF313471|idbi159	1014	Multiple	integrase	intI1	Pseudomonadaceae
105-APL	APL	T13	April 8/2013	contig_27_19787_length_448_multi_3_in_0_out_0	integrall	gnl|AF191564|idbi726	1014	Multiple	integrase	intI1	Pseudomonadaceae
105-APL	APL	T13	April 8/2013	contig_27_19787_length_448_multi_3_in_0_out_0	integrall	gnl|AY257539|idbi951	960	Multiple	integrase	intI1	Pseudomonadaceae
105-APL	APL	T13	April 8/2013	contig_27_19787_length_448_multi_3_in_0_out_0	integrall	gnl|AJ584652|idbi1271	888	Multiple	integrase	intI1	Pseudomonadaceae
105-APL	APL	T13	April 8/2013	contig_27_19787_length_448_multi_3_in_0_out_0	integrall	gnl|AB281182|idbi541	733	Multiple	integrase	intI1	Pseudomonadaceae
105-APL	APL	T13	April 8/2013	contig_27_19787_length_448_multi_3_in_0_out_0	integrall	gnl|AF231133|idbi912	547	Multiple	integrase	intI1	Pseudomonadaceae
105-APL	APL	T13	April 8/2013	contig_27_19787_length_448_multi_3_in_0_out_0	integrall	gnl|AF315786|idbi700	515	Multiple	integrase	intI1	Pseudomonadaceae
105-APL	APL	T13	April 8/2013	contig_27_19787_length_448_multi_3_in_0_out_0	integrall	gnl|AF347074|idbi693	484	Multiple	integrase	intI1	Pseudomonadaceae
105-APL	APL	T13	April 8/2013	contig_27_19787_length_448_multi_3_in_0_out_0	integrall	gnl|JQ837989|idbi2931	451	Multiple	integrase	intI1	Pseudomonadaceae
105-APL	APL	T13	April 8/2013	contig_27_19787_length_448_multi_3_in_0_out_0	integrall	gnl|FJ906752|idbi2104	437	Multiple	integrase	intI1	Pseudomonadaceae
105-APL	APL	T13	April 8/2013	contig_27_19787_length_448_multi_3_in_0_out_0	integrall	gnl|GU169702|idbi2445	429	Multiple	integrase	intI1	Pseudomonadaceae
105-APL	APL	T13	April 8/2013	contig_27_19787_length_448_multi_3_in_0_out_0	integrall	gnl|EU598463|idbi241	429	Multiple	integrase	intI1	Pseudomonadaceae
105-APL	APL	T13	April 8/2013	contig_27_19787_length_448_multi_3_in_0_out_0	integrall	gnl|AJ878850|idbi427	384	Multiple	integrase	intI1	Pseudomonadaceae
105-APL	APL	T13	April 8/2013	contig_27_19787_length_448_multi_3_in_0_out_0	integrall	gnl|EU886977|idbi1276	377	Multiple	integrase	intI1	Pseudomonadaceae
105-APL	APL	T13	April 8/2013	contig_27_19787_length_448_multi_3_in_0_out_0	integrall	gnl|DQ522237|idbi1335	332	Multiple	integrase	intI1	Pseudomonadaceae
105-APL	APL	T13	April 8/2013	contig_27_19787_length_448_multi_3_in_0_out_0	integrall	gnl|GU390400|idbi2749	218	Multiple	integrase	intI1	Pseudomonadaceae
105-APL	APL	T13	April 8/2013	contig_27_19787_length_448_multi_3_in_0_out_0	integrall	gnl|PSEAADA|idbi554	1288	Multiple	integrase	intI1	Pseudomonadaceae
105-APL	APL	T13	April 8/2013	contig_27_19787_length_448_multi_3_in_0_out_0	integrall	gnl|PSEAAC3IB|idbi1503	610	Multiple	integrase	intI1	Pseudomonadaceae
105-APL	APL	T13	April 8/2013	contig_27_19787_length_448_multi_3_in_0_out_0	integrall	gnl|EU327991|idbi1467	1014	Multiple	integrase	intI1	Rhodocyclaceae
105-APL	APL	T13	April 8/2013	contig_27_19787_length_448_multi_3_in_0_out_0	integrall	gnl|EU327990|idbi1189	1014	Multiple	integrase	intI1	Unclassified Betaproteobacteria
105-APL	APL	T13	April 8/2013	contig_27_19787_length_448_multi_3_in_0_out_0	integrall	gnl|FJ820162|idbi2269	944	Multiple	integrase	intI1	uncultured
105-APL	APL	T13	April 8/2013	contig_27_19787_length_448_multi_3_in_0_out_0	integrall	gnl|FJ820136|idbi2293	944	Multiple	integrase	intI1	uncultured
105-APL	APL	T13	April 8/2013	contig_27_19787_length_448_multi_3_in_0_out_0	integrall	gnl|FJ820124|idbi2305	944	Multiple	integrase	intI1	uncultured
105-APL	APL	T13	April 8/2013	contig_27_19787_length_448_multi_3_in_0_out_0	integrall	gnl|FJ663013|idbi2683	417	Multiple	integrase	intI1	uncultured
105-APL	APL	T13	April 8/2013	contig_27_19787_length_448_multi_3_in_0_out_0	integrall	gnl|JX486126|idbi2936	1014	Multiple	integrase	intI1	uncultured
105-APL	APL	T13	April 8/2013	contig_27_19787_length_448_multi_3_in_0_out_0	integrall	gnl|JX469825|idbi2917	1014	Multiple	integrase	intI1	uncultured
105-APL	APL	T13	April 8/2013	contig_27_19787_length_448_multi_3_in_0_out_0	integrall	gnl|JN581942|idbi2842	1014	Multiple	integrase	intI1	uncultured
105-APL	APL	T13	April 8/2013	contig_27_19787_length_448_multi_3_in_0_out_0	integrall	gnl|DQ839391|idbi379	1014	Multiple	integrase	intI1	uncultured
105-APL	APL	T13	April 8/2013	contig_27_19787_length_448_multi_3_in_0_out_0	integrall	gnl|AJ851089|idbi1056	1014	Multiple	integrase	intI1	uncultured
105-APL	APL	T13	April 8/2013	contig_27_19787_length_448_multi_3_in_0_out_0	integrall	gnl|FJ820142|idbi2287	946	Multiple	integrase	intI1	uncultured
105-APL	APL	T13	April 8/2013	contig_27_19787_length_448_multi_3_in_0_out_0	integrall	gnl|FJ820161|idbi2271	944	Multiple	integrase	intI1	uncultured
105-APL	APL	T13	April 8/2013	contig_27_19787_length_448_multi_3_in_0_out_0	integrall	gnl|FJ820160|idbi2272	944	Multiple	integrase	intI1	uncultured
105-APL	APL	T13	April 8/2013	contig_27_19787_length_448_multi_3_in_0_out_0	integrall	gnl|FJ820152|idbi2311	944	Multiple	integrase	intI1	uncultured
105-APL	APL	T13	April 8/2013	contig_27_19787_length_448_multi_3_in_0_out_0	integrall	gnl|FJ820151|idbi2278	944	Multiple	integrase	intI1	uncultured
105-APL	APL	T13	April 8/2013	contig_27_19787_length_448_multi_3_in_0_out_0	integrall	gnl|FJ820150|idbi2279	944	Multiple	integrase	intI1	uncultured
105-APL	APL	T13	April 8/2013	contig_27_19787_length_448_multi_3_in_0_out_0	integrall	gnl|FJ820140|idbi2289	944	Multiple	integrase	intI1	uncultured
105-APL	APL	T13	April 8/2013	contig_27_19787_length_448_multi_3_in_0_out_0	integrall	gnl|FJ820139|idbi2290	944	Multiple	integrase	intI1	uncultured
105-APL	APL	T13	April 8/2013	contig_27_19787_length_448_multi_3_in_0_out_0	integrall	gnl|FJ820137|idbi2292	944	Multiple	integrase	intI1	uncultured
105-APL	APL	T13	April 8/2013	contig_27_19787_length_448_multi_3_in_0_out_0	integrall	gnl|FJ820129|idbi2300	944	Multiple	integrase	intI1	uncultured
105-APL	APL	T13	April 8/2013	contig_27_19787_length_448_multi_3_in_0_out_0	integrall	gnl|FJ820128|idbi2301	944	Multiple	integrase	intI1	uncultured
105-APL	APL	T13	April 8/2013	contig_27_19787_length_448_multi_3_in_0_out_0	integrall	gnl|FJ820123|idbi2306	944	Multiple	integrase	intI1	uncultured
105-APL	APL	T13	April 8/2013	contig_27_19787_length_448_multi_3_in_0_out_0	integrall	gnl|JX486125|idbi2937	801	Multiple	integrase	intI1	uncultured
105-APL	APL	T13	April 8/2013	contig_27_19787_length_448_multi_3_in_0_out_0	integrall	gnl|JN849689|idbi2824	1014	Multiple	integrase	intI1	uncultured
105-APL	APL	T13	April 8/2013	contig_27_19787_length_448_multi_3_in_0_out_0	integrall	gnl|JN106164|idbi2786	1014	Multiple	integrase	intI1	uncultured
105-APL	APL	T13	April 8/2013	contig_27_19787_length_448_multi_3_in_0_out_0	integrall	gnl|FJ820145|idbi2284	1014	Multiple	integrase	intI1	uncultured
105-APL	APL	T13	April 8/2013	contig_27_19787_length_448_multi_3_in_0_out_0	integrall	gnl|FJ820134|idbi2295	1014	Multiple	integrase	intI1	uncultured
105-APL	APL	T13	April 8/2013	contig_27_19787_length_448_multi_3_in_0_out_0	integrall	gnl|AJ564903|idbi769	1014	Multiple	integrase	intI1	uncultured
105-APL	APL	T13	April 8/2013	contig_27_19787_length_448_multi_3_in_0_out_0	integrall	gnl|FJ377586|idbi2219	952	Multiple	integrase	intI1	uncultured
105-APL	APL	T13	April 8/2013	contig_27_19787_length_448_multi_3_in_0_out_0	integrall	gnl|FJ820159|idbi2273	944	Multiple	integrase	intI1	uncultured
105-APL	APL	T13	April 8/2013	contig_27_19787_length_448_multi_3_in_0_out_0	integrall	gnl|FJ820158|idbi2274	944	Multiple	integrase	intI1	uncultured
105-APL	APL	T13	April 8/2013	contig_27_19787_length_448_multi_3_in_0_out_0	integrall	gnl|FJ820154|idbi2313	944	Multiple	integrase	intI1	uncultured
105-APL	APL	T13	April 8/2013	contig_27_19787_length_448_multi_3_in_0_out_0	integrall	gnl|FJ820153|idbi2312	944	Multiple	integrase	intI1	uncultured
105-APL	APL	T13	April 8/2013	contig_27_19787_length_448_multi_3_in_0_out_0	integrall	gnl|FJ820148|idbi2281	944	Multiple	integrase	intI1	uncultured
105-APL	APL	T13	April 8/2013	contig_27_19787_length_448_multi_3_in_0_out_0	integrall	gnl|FJ820143|idbi2286	944	Multiple	integrase	intI1	uncultured
105-APL	APL	T13	April 8/2013	contig_27_19787_length_448_multi_3_in_0_out_0	integrall	gnl|FJ820138|idbi2291	944	Multiple	integrase	intI1	uncultured
105-APL	APL	T13	April 8/2013	contig_27_19787_length_448_multi_3_in_0_out_0	integrall	gnl|FJ820135|idbi2294	944	Multiple	integrase	intI1	uncultured
105-APL	APL	T13	April 8/2013	contig_27_19787_length_448_multi_3_in_0_out_0	integrall	gnl|FJ820132|idbi2297	944	Multiple	integrase	intI1	uncultured
105-APL	APL	T13	April 8/2013	contig_27_19787_length_448_multi_3_in_0_out_0	integrall	gnl|FJ820130|idbi2299	944	Multiple	integrase	intI1	uncultured
105-APL	APL	T13	April 8/2013	contig_27_19787_length_448_multi_3_in_0_out_0	integrall	gnl|FJ820127|idbi2302	944	Multiple	integrase	intI1	uncultured
105-APL	APL	T13	April 8/2013	contig_27_19787_length_448_multi_3_in_0_out_0	integrall	gnl|FJ820126|idbi2303	944	Multiple	integrase	intI1	uncultured
105-APL	APL	T13	April 8/2013	contig_27_19787_length_448_multi_3_in_0_out_0	integrall	gnl|FJ820125|idbi2304	944	Multiple	integrase	intI1	uncultured
105-APL	APL	T13	April 8/2013	contig_27_19787_length_448_multi_3_in_0_out_0	integrall	gnl|FJ820122|idbi2307	944	Multiple	integrase	intI1	uncultured
105-APL	APL	T13	April 8/2013	contig_27_19787_length_448_multi_3_in_0_out_0	integrall	gnl|FJ820121|idbi2308	944	Multiple	integrase	intI1	uncultured
105-APL	APL	T13	April 8/2013	contig_27_19787_length_448_multi_3_in_0_out_0	integrall	gnl|FJ663012|idbi2682	441	Multiple	integrase	intI1	uncultured
105-APL	APL	T13	April 8/2013	contig_27_19787_length_448_multi_3_in_0_out_0	integrall	gnl|FJ663011|idbi2681	418	Multiple	integrase	intI1	uncultured
105-APL	APL	T13	April 8/2013	contig_27_19787_length_448_multi_3_in_0_out_0	integrall	gnl|FJ663009|idbi2679	417	Multiple	integrase	intI1	uncultured
105-APL	APL	T13	April 8/2013	contig_27_19787_length_448_multi_3_in_0_out_0	integrall	gnl|GQ214170|idbi2322	940	Multiple	integrase	intI1	Vibrionaceae
105-APL	APL	T13	April 8/2013	contig_27_19787_length_448_multi_3_in_0_out_0	integrall	gnl|GQ214171|idbi2321	940	Multiple	integrase	intI1	Vibrionaceae
105-APL	APL	T13	April 8/2013	contig_27_19787_length_448_multi_3_in_0_out_0	integrall	gnl|GQ214169|idbi2323	940	Multiple	integrase	intI1	Vibrionaceae
105-APL	APL	T13	April 8/2013	contig_27_19787_length_448_multi_3_in_0_out_0	integrall	gnl|GQ152140|idbi2264	241	Multiple	integrase	intI1	Vibrionaceae
105-APL	APL	T13	April 8/2013	contig_27_19787_length_448_multi_3_in_0_out_0	integrall	gnl|GQ152139|idbi2581	233	Multiple	integrase	intI1	Vibrionaceae
105-APL	APL	T13	April 8/2013	contig_27_19787_length_448_multi_3_in_0_out_0	integrall	gnl|EU436855|idbi239	193	Multiple	integrase	intI1	Vibrionaceae
105-APL	APL	T13	April 8/2013	contig_27_105423_length_414_multi_1_loop	integrall	gnl|AF406792|idbi1315	635	Multiple	integrase	intI1	Xanthomonadaceae
105-APL	APL	T13	April 8/2013	contig_37_39154_length_643_multi_1_in_0_out_0	integrall	gnl|AF406792|idbi1315	635	Multiple	integrase	intI1	Xanthomonadaceae
105-APL	APL	T13	April 8/2013	contig_27_19787_length_448_multi_3_in_0_out_0	integrall	gnl|FJ501977|idbi2668	1014	Multiple	integrase	intI1	Xanthomonadaceae
105-APL	APL	T13	April 8/2013	contig_27_19787_length_448_multi_3_in_0_out_0	integrall	gnl|CP000603|idbi1538	1014	Multiple	integrase	intI1	Yersiniaceae
034-UPL	UPL	T3	Jul 16/2012	contig_27_51461_length_220_multi_2_in_0_out_0	integrall	gnl|JX141473|idbc9565	333	Quaternary ammonium compounds	Non-RND family multidrug efflux system	qacH4	Aeromonadaceae
105-APL	APL	T13	April 8/2013	contig_37_39154_length_643_multi_1_in_0_out_0	integrall	gnl|EU117158|idbc1497	873	Quaternary ammonium compounds	Non-RND family multidrug efflux system	orf3/qacEΔ1	Enterobacteriaceae
105-APL	APL	T13	April 8/2013	contig_37_39154_length_643_multi_1_in_0_out_0	integrall	gnl|EU780013|idbc4004	1008	Quaternary ammonium compounds	Non-RND family multidrug efflux system	orf3/qacEΔ1	Enterobacteriaceae
105-APL	APL	T13	April 8/2013	contig_37_39154_length_643_multi_1_in_0_out_0	integrall	gnl|AM040450|idbc2990	892	Quaternary ammonium compounds	Non-RND family multidrug efflux system	orf3/qacEΔ1	Enterobacteriaceae
105-APL	APL	T13	April 8/2013	contig_37_39154_length_643_multi_1_in_0_out_0	integrall	gnl|AJ621187|idbc3251	892	Quaternary ammonium compounds	Non-RND family multidrug efflux system	orf3/qacEΔ1	Enterobacteriaceae
105-APL	APL	T13	April 8/2013	contig_37_39154_length_643_multi_1_in_0_out_0	integrall	gnl|EF592571|idbc1269	990	Quaternary ammonium compounds	Non-RND family multidrug efflux system	orf3/qacEΔ1	Enterobacteriaceae
105-APL	APL	T13	April 8/2013	contig_37_39154_length_643_multi_1_in_0_out_0	integrall	gnl|DQ125241|idbc2604	990	Quaternary ammonium compounds	Non-RND family multidrug efflux system	orf3/qacEΔ1	Enterobacteriaceae
105-APL	APL	T13	April 8/2013	contig_37_39154_length_643_multi_1_in_0_out_0	integrall	gnl|AY079169|idbc3800	990	Quaternary ammonium compounds	Non-RND family multidrug efflux system	orf3/qacEΔ1	Enterobacteriaceae
105-APL	APL	T13	April 8/2013	contig_37_39154_length_643_multi_1_in_0_out_0	integrall	gnl|AJ311891|idbc2366	990	Quaternary ammonium compounds	Non-RND family multidrug efflux system	orf3/qacEΔ1	Enterobacteriaceae
105-APL	APL	T13	April 8/2013	contig_37_39154_length_643_multi_1_in_0_out_0	integrall	gnl|DQ310703|idbc2444	990	Quaternary ammonium compounds	Non-RND family multidrug efflux system	orf3/qacEΔ1	Vibrionaceae
105-APL	APL	T13	April 8/2013	contig_37_39154_length_643_multi_1_in_0_out_0	integrall	gnl|X68232|idbc3193	333	Quaternary ammonium compounds	Non-RND family multidrug efflux system	qacE	Enterobacteriaceae
105-APL	APL	T13	April 8/2013	contig_37_39154_length_643_multi_1_in_0_out_0	integrall	gnl|EAU67194|idbc7191	333	Quaternary ammonium compounds	Non-RND family multidrug efflux system	qacE	Enterobacteriaceae
105-APL	APL	T13	April 8/2013	contig_27_26649_length_234_multi_2_in_0_out_0	integrall	gnl|FJ711439|idbc7703	348	Quaternary ammonium compounds	Non-RND family multidrug efflux system	qacE	Moraxellaceae
105-APL	APL	T13	April 8/2013	contig_37_39154_length_643_multi_1_in_0_out_0	integrall	gnl|FJ711439|idbc7703	348	Quaternary ammonium compounds	Non-RND family multidrug efflux system	qacE	Moraxellaceae
105-APL	APL	T13	April 8/2013	contig_37_39154_length_643_multi_1_in_0_out_0	integrall	gnl|PAU63835|idbc3812	90	Quaternary ammonium compounds	Non-RND family multidrug efflux system	qacE	Pseudomonadaceae
105-APL	APL	T13	April 8/2013	contig_37_39154_length_643_multi_1_in_0_out_0	integrall	gnl|FJ663010|idbc8749	195	Quaternary ammonium compounds	Non-RND family multidrug efflux system	qacE	uncultured
105-APL	APL	T13	April 8/2013	contig_37_39154_length_643_multi_1_in_0_out_0	integrall	gnl|FJ820153|idbc7379	278	Quaternary ammonium compounds	Non-RND family multidrug efflux system	qacE	uncultured
105-APL	APL	T13	April 8/2013	contig_37_39154_length_643_multi_1_in_0_out_0	integrall	gnl|FJ172409|idbc6763	333	Quaternary ammonium compounds	Non-RND family multidrug efflux system	qacE	uncultured
105-APL	APL	T13	April 8/2013	contig_37_39154_length_643_multi_1_in_0_out_0	integrall	gnl|FJ820138|idbc7345	278	Quaternary ammonium compounds	Non-RND family multidrug efflux system	qacE	uncultured
034-UPL	UPL	T3	Jul 16/2012	contig_27_51461_length_220_multi_2_in_0_out_0	integrall	gnl|DQ112222|idbc2981	333	Quaternary ammonium compounds	Non-RND family multidrug efflux system	qacF	Alcaligenaceae
105-APL	APL	T13	April 8/2013	contig_37_39154_length_643_multi_1_in_0_out_0	integrall	gnl|FJ820121|idbc7374	278	Quaternary ammonium compounds	Non-RND family multidrug efflux system	qacE	uncultured
105-APL	APL	T13	April 8/2013	contig_37_39154_length_643_multi_1_in_0_out_0	integrall	gnl|FJ663013|idbc8755	110	Quaternary ammonium compounds	Non-RND family multidrug efflux system	qacE	uncultured
105-APL	APL	T13	April 8/2013	contig_37_39154_length_643_multi_1_in_0_out_0	integrall	gnl|FJ663012|idbc8753	110	Quaternary ammonium compounds	Non-RND family multidrug efflux system	qacE	uncultured
105-APL	APL	T13	April 8/2013	contig_37_39154_length_643_multi_1_in_0_out_0	integrall	gnl|FJ172407|idbc6766	333	Quaternary ammonium compounds	Non-RND family multidrug efflux system	qacE	uncultured
105-APL	APL	T13	April 8/2013	contig_37_39154_length_643_multi_1_in_0_out_0	integrall	gnl|FJ820124|idbc7369	278	Quaternary ammonium compounds	Non-RND family multidrug efflux system	qacE	uncultured
105-APL	APL	T13	April 8/2013	contig_37_39154_length_643_multi_1_in_0_out_0	integrall	gnl|FJ820159|idbc7319	278	Quaternary ammonium compounds	Non-RND family multidrug efflux system	qacE	uncultured
105-APL	APL	T13	April 8/2013	contig_37_39154_length_643_multi_1_in_0_out_0	integrall	gnl|FJ172389|idbc6789	333	Quaternary ammonium compounds	Non-RND family multidrug efflux system	qacE	uncultured
105-APL	APL	T13	April 8/2013	contig_37_39154_length_643_multi_1_in_0_out_0	integrall	gnl|FJ820160|idbc7318	278	Quaternary ammonium compounds	Non-RND family multidrug efflux system	qacE	uncultured
105-APL	APL	T13	April 8/2013	contig_37_39154_length_643_multi_1_in_0_out_0	integrall	gnl|FJ820158|idbc7322	278	Quaternary ammonium compounds	Non-RND family multidrug efflux system	qacE	uncultured
105-APL	APL	T13	April 8/2013	contig_37_39154_length_643_multi_1_in_0_out_0	integrall	gnl|FJ820157|idbc7323	278	Quaternary ammonium compounds	Non-RND family multidrug efflux system	qacE	uncultured
105-APL	APL	T13	April 8/2013	contig_37_39154_length_643_multi_1_in_0_out_0	integrall	gnl|FJ820152|idbc7378	278	Quaternary ammonium compounds	Non-RND family multidrug efflux system	qacE	uncultured
034-UPL	UPL	T3	Jul 16/2012	contig_27_51461_length_220_multi_2_in_0_out_0	integrall	gnl|EU434608|idbc4096	334	Quaternary ammonium compounds	Non-RND family multidrug efflux system	qacH	Caulobacteraceae
034-UPL	UPL	T3	Jul 16/2012	contig_27_51461_length_220_multi_2_in_0_out_0	integrall	gnl|EU434611|idbc1152	333	Quaternary ammonium compounds	Non-RND family multidrug efflux system	qac	Comamonadaceae
034-UPL	UPL	T3	Jul 16/2012	contig_27_51461_length_220_multi_2_in_0_out_0	integrall	gnl|FR822749|idbc9108	333	Quaternary ammonium compounds	Non-RND family multidrug efflux system	qacH2	Corynebacteriaceae
105-APL	APL	T13	April 8/2013	contig_37_39154_length_643_multi_1_in_0_out_0	integrall	gnl|FJ820148|idbc7330	278	Quaternary ammonium compounds	Non-RND family multidrug efflux system	qacE	uncultured
105-APL	APL	T13	April 8/2013	contig_37_39154_length_643_multi_1_in_0_out_0	integrall	gnl|FJ820147|idbc7331	278	Quaternary ammonium compounds	Non-RND family multidrug efflux system	qacE	uncultured
105-APL	APL	T13	April 8/2013	contig_37_39154_length_643_multi_1_in_0_out_0	integrall	gnl|FJ820146|idbc7332	278	Quaternary ammonium compounds	Non-RND family multidrug efflux system	qacE	uncultured
105-APL	APL	T13	April 8/2013	contig_37_39154_length_643_multi_1_in_0_out_0	integrall	gnl|FJ820141|idbc7340	278	Quaternary ammonium compounds	Non-RND family multidrug efflux system	qacE	uncultured
105-APL	APL	T13	April 8/2013	contig_37_39154_length_643_multi_1_in_0_out_0	integrall	gnl|FJ820128|idbc7361	278	Quaternary ammonium compounds	Non-RND family multidrug efflux system	qacE	uncultured
105-APL	APL	T13	April 8/2013	contig_37_39154_length_643_multi_1_in_0_out_0	integrall	gnl|FJ820126|idbc7365	278	Quaternary ammonium compounds	Non-RND family multidrug efflux system	qacE	uncultured
105-APL	APL	T13	April 8/2013	contig_37_39154_length_643_multi_1_in_0_out_0	integrall	gnl|FJ663011|idbc8751	333	Quaternary ammonium compounds	Non-RND family multidrug efflux system	qacE	uncultured
105-APL	APL	T13	April 8/2013	contig_37_39154_length_643_multi_1_in_0_out_0	integrall	gnl|FJ172400|idbc6774	333	Quaternary ammonium compounds	Non-RND family multidrug efflux system	qacE	uncultured
034-UPL	UPL	T3	Jul 16/2012	contig_27_51461_length_220_multi_2_in_0_out_0	integrall	gnl|EU200458|idbc1607	333	Quaternary ammonium compounds	Non-RND family multidrug efflux system	qacH	Enterobacteriaceae
034-UPL	UPL	T3	Jul 16/2012	contig_27_51461_length_220_multi_2_in_0_out_0	integrall	gnl|HQ875016|idbc9601	333	Quaternary ammonium compounds	Non-RND family multidrug efflux system	qacH	Enterobacteriaceae
034-UPL	UPL	T3	Jul 16/2012	contig_27_51461_length_220_multi_2_in_0_out_0	integrall	gnl|GU067642|idbc7909	333	Quaternary ammonium compounds	Non-RND family multidrug efflux system	qacH	Enterobacteriaceae
034-UPL	UPL	T3	Jul 16/2012	contig_27_51461_length_220_multi_2_in_0_out_0	integrall	gnl|FJ748514|idbc7931	333	Quaternary ammonium compounds	Non-RND family multidrug efflux system	qacH	Enterobacteriaceae
034-UPL	UPL	T3	Jul 16/2012	contig_27_51461_length_220_multi_2_in_0_out_0	integrall	gnl|FJ646630|idbc7643	333	Quaternary ammonium compounds	Non-RND family multidrug efflux system	qacH	Enterobacteriaceae
034-UPL	UPL	T3	Jul 16/2012	contig_27_51461_length_220_multi_2_in_0_out_0	integrall	gnl|FJ646629|idbc7635	333	Quaternary ammonium compounds	Non-RND family multidrug efflux system	qacH	Enterobacteriaceae
034-UPL	UPL	T3	Jul 16/2012	contig_27_51461_length_220_multi_2_in_0_out_0	integrall	gnl|FJ587511|idbc6713	333	Quaternary ammonium compounds	Non-RND family multidrug efflux system	qacH	Enterobacteriaceae
034-UPL	UPL	T3	Jul 16/2012	contig_27_51461_length_220_multi_2_in_0_out_0	integrall	gnl|FJ196387|idbc5378	333	Quaternary ammonium compounds	Non-RND family multidrug efflux system	qacH	Enterobacteriaceae
034-UPL	UPL	T3	Jul 16/2012	contig_27_51461_length_220_multi_2_in_0_out_0	integrall	gnl|FJ196386|idbc5385	333	Quaternary ammonium compounds	Non-RND family multidrug efflux system	qacH	Enterobacteriaceae
034-UPL	UPL	T3	Jul 16/2012	contig_27_51461_length_220_multi_2_in_0_out_0	integrall	gnl|FJ196385|idbc5398	333	Quaternary ammonium compounds	Non-RND family multidrug efflux system	qacH	Enterobacteriaceae
034-UPL	UPL	T3	Jul 16/2012	contig_27_51461_length_220_multi_2_in_0_out_0	integrall	gnl|FJ160769|idbc4850	333	Quaternary ammonium compounds	Non-RND family multidrug efflux system	qacH	Enterobacteriaceae
034-UPL	UPL	T3	Jul 16/2012	contig_27_51461_length_220_multi_2_in_0_out_0	integrall	gnl|EU834941|idbc4456	333	Quaternary ammonium compounds	Non-RND family multidrug efflux system	qacH	Enterobacteriaceae
034-UPL	UPL	T3	Jul 16/2012	contig_27_51461_length_220_multi_2_in_0_out_0	integrall	gnl|EU704128|idbc359	333	Quaternary ammonium compounds	Non-RND family multidrug efflux system	qacH	Enterobacteriaceae
034-UPL	UPL	T3	Jul 16/2012	contig_27_51461_length_220_multi_2_in_0_out_0	integrall	gnl|EF408254|idbc6238	333	Quaternary ammonium compounds	Non-RND family multidrug efflux system	qacH	Enterobacteriaceae
034-UPL	UPL	T3	Jul 16/2012	contig_27_51461_length_220_multi_2_in_0_out_0	integrall	gnl|EF113389|idbc2009	333	Quaternary ammonium compounds	Non-RND family multidrug efflux system	qacH	Enterobacteriaceae
034-UPL	UPL	T3	Jul 16/2012	contig_27_51461_length_220_multi_2_in_0_out_0	integrall	gnl|EF051039|idbc1806	333	Quaternary ammonium compounds	Non-RND family multidrug efflux system	qacH	Enterobacteriaceae
034-UPL	UPL	T3	Jul 16/2012	contig_27_51461_length_220_multi_2_in_0_out_0	integrall	gnl|EF051038|idbc1812	333	Quaternary ammonium compounds	Non-RND family multidrug efflux system	qacH	Enterobacteriaceae
034-UPL	UPL	T3	Jul 16/2012	contig_27_51461_length_220_multi_2_in_0_out_0	integrall	gnl|EF051037|idbc1820	333	Quaternary ammonium compounds	Non-RND family multidrug efflux system	qacH	Enterobacteriaceae
034-UPL	UPL	T3	Jul 16/2012	contig_27_51461_length_220_multi_2_in_0_out_0	integrall	gnl|AY816216|idbc3368	333	Quaternary ammonium compounds	Non-RND family multidrug efflux system	qacH	Enterobacteriaceae
034-UPL	UPL	T3	Jul 16/2012	contig_27_51461_length_220_multi_2_in_0_out_0	integrall	gnl|AY509004|idbc9376	333	Quaternary ammonium compounds	Non-RND family multidrug efflux system	qacF	Enterobacteriaceae
034-UPL	UPL	T3	Jul 16/2012	contig_27_51461_length_220_multi_2_in_0_out_0	integrall	gnl|AF205943|idbc1977	333	Quaternary ammonium compounds	Non-RND family multidrug efflux system	qacH	Enterobacteriaceae
034-UPL	UPL	T3	Jul 16/2012	contig_27_51461_length_220_multi_2_in_0_out_0	integrall	gnl|JN596279|idbc9404	333	Quaternary ammonium compounds	Non-RND family multidrug efflux system	qacF	Enterobacteriaceae
034-UPL	UPL	T3	Jul 16/2012	contig_27_51461_length_220_multi_2_in_0_out_0	integrall	gnl|AF034958|idbc3124	333	Quaternary ammonium compounds	Non-RND family multidrug efflux system	qacF	Enterobacteriaceae
034-UPL	UPL	T3	Jul 16/2012	contig_27_51461_length_220_multi_2_in_0_out_0	integrall	gnl|AY030343|idbc3733	333	Quaternary ammonium compounds	Non-RND family multidrug efflux system	qac	Enterobacteriaceae
034-UPL	UPL	T3	Jul 16/2012	contig_27_51461_length_220_multi_2_in_0_out_0	integrall	gnl|AB733642|idbc9417	333	Quaternary ammonium compounds	Non-RND family multidrug efflux system	qacF3	Enterobacteriaceae
105-APL	APL	T13	April 8/2013	contig_37_39154_length_643_multi_1_in_0_out_0	integrall	gnl|FJ172384|idbc6810	333	Quaternary ammonium compounds	Non-RND family multidrug efflux system	qacE	uncultured
105-APL	APL	T13	April 8/2013	contig_37_39154_length_643_multi_1_in_0_out_0	integrall	gnl|FJ820162|idbc7316	278	Quaternary ammonium compounds	Non-RND family multidrug efflux system	qacE	uncultured
105-APL	APL	T13	April 8/2013	contig_37_39154_length_643_multi_1_in_0_out_0	integrall	gnl|FJ820156|idbc7324	278	Quaternary ammonium compounds	Non-RND family multidrug efflux system	qacE	uncultured
105-APL	APL	T13	April 8/2013	contig_37_39154_length_643_multi_1_in_0_out_0	integrall	gnl|FJ820155|idbc7325	278	Quaternary ammonium compounds	Non-RND family multidrug efflux system	qacE	uncultured
105-APL	APL	T13	April 8/2013	contig_37_39154_length_643_multi_1_in_0_out_0	integrall	gnl|FJ820154|idbc7381	278	Quaternary ammonium compounds	Non-RND family multidrug efflux system	qacE	uncultured
105-APL	APL	T13	April 8/2013	contig_37_39154_length_643_multi_1_in_0_out_0	integrall	gnl|FJ820151|idbc7327	278	Quaternary ammonium compounds	Non-RND family multidrug efflux system	qacE	uncultured
105-APL	APL	T13	April 8/2013	contig_37_39154_length_643_multi_1_in_0_out_0	integrall	gnl|FJ820143|idbc7337	278	Quaternary ammonium compounds	Non-RND family multidrug efflux system	qacE	uncultured
105-APL	APL	T13	April 8/2013	contig_37_39154_length_643_multi_1_in_0_out_0	integrall	gnl|FJ820142|idbc7339	278	Quaternary ammonium compounds	Non-RND family multidrug efflux system	qacE	uncultured
105-APL	APL	T13	April 8/2013	contig_37_39154_length_643_multi_1_in_0_out_0	integrall	gnl|FJ820140|idbc7342	278	Quaternary ammonium compounds	Non-RND family multidrug efflux system	qacE	uncultured
105-APL	APL	T13	April 8/2013	contig_37_39154_length_643_multi_1_in_0_out_0	integrall	gnl|FJ820139|idbc7343	278	Quaternary ammonium compounds	Non-RND family multidrug efflux system	qacE	uncultured
105-APL	APL	T13	April 8/2013	contig_37_39154_length_643_multi_1_in_0_out_0	integrall	gnl|FJ820137|idbc7347	278	Quaternary ammonium compounds	Non-RND family multidrug efflux system	qacE	uncultured
105-APL	APL	T13	April 8/2013	contig_37_39154_length_643_multi_1_in_0_out_0	integrall	gnl|FJ820136|idbc7350	278	Quaternary ammonium compounds	Non-RND family multidrug efflux system	qacE	uncultured
105-APL	APL	T13	April 8/2013	contig_37_39154_length_643_multi_1_in_0_out_0	integrall	gnl|FJ820129|idbc7360	278	Quaternary ammonium compounds	Non-RND family multidrug efflux system	qacE	uncultured
105-APL	APL	T13	April 8/2013	contig_37_39154_length_643_multi_1_in_0_out_0	integrall	gnl|FJ820127|idbc7363	278	Quaternary ammonium compounds	Non-RND family multidrug efflux system	qacE	uncultured
105-APL	APL	T13	April 8/2013	contig_37_39154_length_643_multi_1_in_0_out_0	integrall	gnl|FJ820125|idbc7367	278	Quaternary ammonium compounds	Non-RND family multidrug efflux system	qacE	uncultured
105-APL	APL	T13	April 8/2013	contig_37_39154_length_643_multi_1_in_0_out_0	integrall	gnl|FJ820123|idbc7371	278	Quaternary ammonium compounds	Non-RND family multidrug efflux system	qacE	uncultured
105-APL	APL	T13	April 8/2013	contig_37_39154_length_643_multi_1_in_0_out_0	integrall	gnl|FJ820122|idbc7372	278	Quaternary ammonium compounds	Non-RND family multidrug efflux system	qacE	uncultured
105-APL	APL	T13	April 8/2013	contig_37_39154_length_643_multi_1_in_0_out_0	integrall	gnl|FJ663009|idbc8746	110	Quaternary ammonium compounds	Non-RND family multidrug efflux system	qacE	uncultured
105-APL	APL	T13	April 8/2013	contig_37_39154_length_643_multi_1_in_0_out_0	integrall	gnl|AF137361|idbc3859	71	Quaternary ammonium compounds	Non-RND family multidrug efflux system	qacE1	Enterobacteriaceae
031-AUP	AUP	T4	Jul 9/2012	contig_123_819_length_5006_multi_2_in_0_out_1	integrall	gnl|AJ223604|idbc3351	536	Quaternary ammonium compounds	Non-RND family multidrug efflux system	qacE2	Pseudomonadaceae
071-AUP	AUP	T9	Dec 3/2012	contig_87_861_length_1841_multi_2_in_0_out_0	integrall	gnl|AJ223604|idbc3351	536	Quaternary ammonium compounds	Non-RND family multidrug efflux system	qacE2	Pseudomonadaceae
105-APL	APL	T13	April 8/2013	contig_27_26649_length_234_multi_2_in_0_out_0	integrall	gnl|JX141473|idbc9569	348	Quaternary ammonium compounds	Non-RND family multidrug efflux system	qacEΔ1	Aeromonadaceae
105-APL	APL	T13	April 8/2013	contig_27_26649_length_234_multi_2_in_0_out_0	integrall	gnl|HE616910|idbc9052	348	Quaternary ammonium compounds	Non-RND family multidrug efflux system	qacEΔ1	Aeromonadaceae
105-APL	APL	T13	April 8/2013	contig_27_26649_length_234_multi_2_in_0_out_0	integrall	gnl|GQ891757|idbc8556	348	Quaternary ammonium compounds	Non-RND family multidrug efflux system	qacEΔ1	Aeromonadaceae
105-APL	APL	T13	April 8/2013	contig_27_26649_length_234_multi_2_in_0_out_0	integrall	gnl|EF118171|idbc1309	348	Quaternary ammonium compounds	Non-RND family multidrug efflux system	qacEΔ1	Aeromonadaceae
105-APL	APL	T13	April 8/2013	contig_27_26649_length_234_multi_2_in_0_out_0	integrall	gnl|DQ401103|idbc4419	348	Quaternary ammonium compounds	Non-RND family multidrug efflux system	qacEΔ1	Aeromonadaceae
105-APL	APL	T13	April 8/2013	contig_27_26649_length_234_multi_2_in_0_out_0	integrall	gnl|DQ401103|idbc4415	207	Quaternary ammonium compounds	Non-RND family multidrug efflux system	qacEΔ1	Aeromonadaceae
105-APL	APL	T13	April 8/2013	contig_37_39154_length_643_multi_1_in_0_out_0	integrall	gnl|DQ401103|idbc4415	207	Quaternary ammonium compounds	Non-RND family multidrug efflux system	qacEΔ1	Aeromonadaceae
105-APL	APL	T13	April 8/2013	contig_37_39154_length_643_multi_1_in_0_out_0	integrall	gnl|AJ517791|idbc2230	208	Quaternary ammonium compounds	Non-RND family multidrug efflux system	qacEΔ1	Aeromonadaceae
105-APL	APL	T13	April 8/2013	contig_37_39154_length_643_multi_1_in_0_out_0	integrall	gnl|JX141473|idbc9569	348	Quaternary ammonium compounds	Non-RND family multidrug efflux system	qacEΔ1	Aeromonadaceae
105-APL	APL	T13	April 8/2013	contig_37_39154_length_643_multi_1_in_0_out_0	integrall	gnl|HE616910|idbc9052	348	Quaternary ammonium compounds	Non-RND family multidrug efflux system	qacEΔ1	Aeromonadaceae
105-APL	APL	T13	April 8/2013	contig_37_39154_length_643_multi_1_in_0_out_0	integrall	gnl|GQ891757|idbc8556	348	Quaternary ammonium compounds	Non-RND family multidrug efflux system	qacEΔ1	Aeromonadaceae
105-APL	APL	T13	April 8/2013	contig_37_39154_length_643_multi_1_in_0_out_0	integrall	gnl|EF118171|idbc1309	348	Quaternary ammonium compounds	Non-RND family multidrug efflux system	qacEΔ1	Aeromonadaceae
105-APL	APL	T13	April 8/2013	contig_37_39154_length_643_multi_1_in_0_out_0	integrall	gnl|DQ401103|idbc4419	348	Quaternary ammonium compounds	Non-RND family multidrug efflux system	qacEΔ1	Aeromonadaceae
105-APL	APL	T13	April 8/2013	contig_37_39154_length_643_multi_1_in_0_out_0	integrall	gnl|CR376602|idbc4658	348	Quaternary ammonium compounds	Non-RND family multidrug efflux system	qacEΔ1	Aeromonadaceae
105-APL	APL	T13	April 8/2013	contig_37_39154_length_643_multi_1_in_0_out_0	integrall	gnl|AY740681|idbc2887	348	Quaternary ammonium compounds	Non-RND family multidrug efflux system	qacEΔ1	Aeromonadaceae
105-APL	APL	T13	April 8/2013	contig_37_39154_length_643_multi_1_in_0_out_0	integrall	gnl|AJ517791|idbc2226	348	Quaternary ammonium compounds	Non-RND family multidrug efflux system	qacEΔ1	Aeromonadaceae
105-APL	APL	T13	April 8/2013	contig_37_39154_length_643_multi_1_in_0_out_0	integrall	gnl|AJ517790|idbc2252	348	Quaternary ammonium compounds	Non-RND family multidrug efflux system	qacEΔ1	Aeromonadaceae
105-APL	APL	T13	April 8/2013	contig_37_39154_length_643_multi_1_in_0_out_0	integrall	gnl|HQ170516|idbc9609	219	Quaternary ammonium compounds	Non-RND family multidrug efflux system	qacEΔ1	Aeromonadaceae
105-APL	APL	T13	April 8/2013	contig_27_26649_length_234_multi_2_in_0_out_0	integrall	gnl|JX448550|idbc9680	348	Quaternary ammonium compounds	Non-RND family multidrug efflux system	qacEΔ1	Alcaligenaceae
105-APL	APL	T13	April 8/2013	contig_27_26649_length_234_multi_2_in_0_out_0	integrall	gnl|DQ393569|idbc4026	348	Quaternary ammonium compounds	Non-RND family multidrug efflux system	qacEΔ1	Alcaligenaceae
105-APL	APL	T13	April 8/2013	contig_37_39154_length_643_multi_1_in_0_out_0	integrall	gnl|JX448550|idbc9680	348	Quaternary ammonium compounds	Non-RND family multidrug efflux system	qacEΔ1	Alcaligenaceae
105-APL	APL	T13	April 8/2013	contig_37_39154_length_643_multi_1_in_0_out_0	integrall	gnl|DQ393569|idbc4026	348	Quaternary ammonium compounds	Non-RND family multidrug efflux system	qacEΔ1	Alcaligenaceae
105-APL	APL	T13	April 8/2013	contig_37_39154_length_643_multi_1_in_0_out_0	integrall	gnl|AY686225|idbc2806	76	Quaternary ammonium compounds	Non-RND family multidrug efflux system	qacEΔ1	Alcaligenaceae
105-APL	APL	T13	April 8/2013	contig_37_39154_length_643_multi_1_in_0_out_0	integrall	gnl|KF032823|idbc9660	90	Quaternary ammonium compounds	Non-RND family multidrug efflux system	qacEΔ1	Alcaligenaceae
105-APL	APL	T13	April 8/2013	contig_37_39154_length_643_multi_1_in_0_out_0	integrall	gnl|KF032822|idbc9657	91	Quaternary ammonium compounds	Non-RND family multidrug efflux system	qacEΔ1	Alcaligenaceae
105-APL	APL	T13	April 8/2013	contig_37_39154_length_643_multi_1_in_0_out_0	integrall	gnl|KF032821|idbc9654	89	Quaternary ammonium compounds	Non-RND family multidrug efflux system	qacEΔ1	Alcaligenaceae
105-APL	APL	T13	April 8/2013	contig_37_39154_length_643_multi_1_in_0_out_0	integrall	gnl|EF027105|idbc4032	85	Quaternary ammonium compounds	Non-RND family multidrug efflux system	qacEΔ1	Alcaligenaceae
105-APL	APL	T13	April 8/2013	contig_37_39154_length_643_multi_1_in_0_out_0	integrall	gnl|KF032820|idbc9649	78	Quaternary ammonium compounds	Non-RND family multidrug efflux system	qacEΔ1	Alcaligenaceae
105-APL	APL	T13	April 8/2013	contig_37_39154_length_643_multi_1_in_0_out_0	integrall	gnl|DQ112222|idbc2986	70	Quaternary ammonium compounds	Non-RND family multidrug efflux system	qacEΔ1	Alcaligenaceae
105-APL	APL	T13	April 8/2013	contig_27_26649_length_234_multi_2_in_0_out_0	integrall	gnl|NC_009128|idbc8544	348	Quaternary ammonium compounds	Non-RND family multidrug efflux system	qacEΔ1	Corynebacteriaceae
105-APL	APL	T13	April 8/2013	contig_27_26649_length_234_multi_2_in_0_out_0	integrall	gnl|FR822749|idbc9109	348	Quaternary ammonium compounds	Non-RND family multidrug efflux system	qacEΔ1	Corynebacteriaceae
105-APL	APL	T13	April 8/2013	contig_27_26649_length_234_multi_2_in_0_out_0	integrall	gnl|FN825254|idbc8186	348	Quaternary ammonium compounds	Non-RND family multidrug efflux system	qacEΔ1	Corynebacteriaceae
105-APL	APL	T13	April 8/2013	contig_37_39154_length_643_multi_1_in_0_out_0	integrall	gnl|NC_009128|idbc8544	348	Quaternary ammonium compounds	Non-RND family multidrug efflux system	qacEΔ1	Corynebacteriaceae
105-APL	APL	T13	April 8/2013	contig_37_39154_length_643_multi_1_in_0_out_0	integrall	gnl|FR822749|idbc9109	348	Quaternary ammonium compounds	Non-RND family multidrug efflux system	qacEΔ1	Corynebacteriaceae
105-APL	APL	T13	April 8/2013	contig_37_39154_length_643_multi_1_in_0_out_0	integrall	gnl|FN825254|idbc8186	348	Quaternary ammonium compounds	Non-RND family multidrug efflux system	qacEΔ1	Corynebacteriaceae
105-APL	APL	T13	April 8/2013	contig_37_39154_length_643_multi_1_in_0_out_0	integrall	gnl|AJ871915|idbc9102	348	Quaternary ammonium compounds	Non-RND family multidrug efflux system	qacEΔ1	Corynebacteriaceae
105-APL	APL	T13	April 8/2013	contig_37_39154_length_643_multi_1_in_0_out_0	integrall	gnl|AF164956|idbc8532	348	Quaternary ammonium compounds	Non-RND family multidrug efflux system	qacEΔ1	Corynebacteriaceae
105-APL	APL	T13	April 8/2013	contig_27_26649_length_234_multi_2_in_0_out_0	integrall	gnl|FJ266013|idbc4962	354	Quaternary ammonium compounds	Non-RND family multidrug efflux system	qacEΔ1	Enterobacteriaceae
105-APL	APL	T13	April 8/2013	contig_27_26649_length_234_multi_2_in_0_out_0	integrall	gnl|PLPDHOS|idbc3445	348	Quaternary ammonium compounds	Non-RND family multidrug efflux system	qacEΔ1	Enterobacteriaceae
105-APL	APL	T13	April 8/2013	contig_27_26649_length_234_multi_2_in_0_out_0	integrall	gnl|NC_013951|idbc8405	348	Quaternary ammonium compounds	Non-RND family multidrug efflux system	qacEΔ1	Enterobacteriaceae
105-APL	APL	T13	April 8/2013	contig_27_26649_length_234_multi_2_in_0_out_0	integrall	gnl|NC_011617|idbc5468	348	Quaternary ammonium compounds	Non-RND family multidrug efflux system	qacEΔ1	Enterobacteriaceae
105-APL	APL	T13	April 8/2013	contig_27_26649_length_234_multi_2_in_0_out_0	integrall	gnl|NC_010500|idbc6912	348	Quaternary ammonium compounds	Non-RND family multidrug efflux system	qacEΔ1	Enterobacteriaceae
105-APL	APL	T13	April 8/2013	contig_27_26649_length_234_multi_2_in_0_out_0	integrall	gnl|L06418|idbc4201	348	Quaternary ammonium compounds	Non-RND family multidrug efflux system	qacEΔ1	Enterobacteriaceae
105-APL	APL	T13	April 8/2013	contig_27_26649_length_234_multi_2_in_0_out_0	integrall	gnl|L06418|idbc4197	348	Quaternary ammonium compounds	Non-RND family multidrug efflux system	qacEΔ1	Enterobacteriaceae
105-APL	APL	T13	April 8/2013	contig_27_26649_length_234_multi_2_in_0_out_0	integrall	gnl|KF921520|idbc9617	348	Quaternary ammonium compounds	Non-RND family multidrug efflux system	qacEΔ1	Enterobacteriaceae
105-APL	APL	T13	April 8/2013	contig_27_26649_length_234_multi_2_in_0_out_0	integrall	gnl|JX566770|idbc9477	348	Quaternary ammonium compounds	Non-RND family multidrug efflux system	qacEΔ1	Enterobacteriaceae
105-APL	APL	T13	April 8/2013	contig_27_26649_length_234_multi_2_in_0_out_0	integrall	gnl|JN596279|idbc9406	348	Quaternary ammonium compounds	Non-RND family multidrug efflux system	qacEΔ1	Enterobacteriaceae
105-APL	APL	T13	April 8/2013	contig_27_26649_length_234_multi_2_in_0_out_0	integrall	gnl|JN566044|idbc9261	348	Quaternary ammonium compounds	Non-RND family multidrug efflux system	qacEΔ1	Enterobacteriaceae
105-APL	APL	T13	April 8/2013	contig_27_26649_length_234_multi_2_in_0_out_0	integrall	gnl|JN412067|idbc9008	348	Quaternary ammonium compounds	Non-RND family multidrug efflux system	qacEΔ1	Enterobacteriaceae
105-APL	APL	T13	April 8/2013	contig_27_26649_length_234_multi_2_in_0_out_0	integrall	gnl|JN233704|idbc9060	348	Quaternary ammonium compounds	Non-RND family multidrug efflux system	qacEΔ1	Enterobacteriaceae
105-APL	APL	T13	April 8/2013	contig_27_26649_length_234_multi_2_in_0_out_0	integrall	gnl|JN193567|idbc9091	348	Quaternary ammonium compounds	Non-RND family multidrug efflux system	qacEΔ1	Enterobacteriaceae
105-APL	APL	T13	April 8/2013	contig_27_26649_length_234_multi_2_in_0_out_0	integrall	gnl|JN157804|idbc9019	348	Quaternary ammonium compounds	Non-RND family multidrug efflux system	qacEΔ1	Enterobacteriaceae
105-APL	APL	T13	April 8/2013	contig_27_26649_length_234_multi_2_in_0_out_0	integrall	gnl|JF274992|idbc9241	348	Quaternary ammonium compounds	Non-RND family multidrug efflux system	qacEΔ1	Enterobacteriaceae
105-APL	APL	T13	April 8/2013	contig_27_26649_length_234_multi_2_in_0_out_0	integrall	gnl|JF274991|idbc9235	348	Quaternary ammonium compounds	Non-RND family multidrug efflux system	qacEΔ1	Enterobacteriaceae
105-APL	APL	T13	April 8/2013	contig_27_26649_length_234_multi_2_in_0_out_0	integrall	gnl|HM769861|idbc8866	348	Quaternary ammonium compounds	Non-RND family multidrug efflux system	qacEΔ1	Enterobacteriaceae
105-APL	APL	T13	April 8/2013	contig_27_26649_length_234_multi_2_in_0_out_0	integrall	gnl|HM173356|idbc8670	348	Quaternary ammonium compounds	Non-RND family multidrug efflux system	qacEΔ1	Enterobacteriaceae
105-APL	APL	T13	April 8/2013	contig_27_26649_length_234_multi_2_in_0_out_0	integrall	gnl|GU585907|idbc8694	348	Quaternary ammonium compounds	Non-RND family multidrug efflux system	qacEΔ1	Enterobacteriaceae
105-APL	APL	T13	April 8/2013	contig_27_26649_length_234_multi_2_in_0_out_0	integrall	gnl|GU585907|idbc8689	348	Quaternary ammonium compounds	Non-RND family multidrug efflux system	qacEΔ1	Enterobacteriaceae
105-APL	APL	T13	April 8/2013	contig_27_26649_length_234_multi_2_in_0_out_0	integrall	gnl|GU562437|idbc8743	348	Quaternary ammonium compounds	Non-RND family multidrug efflux system	qacEΔ1	Enterobacteriaceae
105-APL	APL	T13	April 8/2013	contig_27_26649_length_234_multi_2_in_0_out_0	integrall	gnl|GU119958|idbc7887	348	Quaternary ammonium compounds	Non-RND family multidrug efflux system	qacEΔ1	Enterobacteriaceae
105-APL	APL	T13	April 8/2013	contig_27_26649_length_234_multi_2_in_0_out_0	integrall	gnl|GQ422827|idbc7682	348	Quaternary ammonium compounds	Non-RND family multidrug efflux system	qacEΔ1	Enterobacteriaceae
105-APL	APL	T13	April 8/2013	contig_27_26649_length_234_multi_2_in_0_out_0	integrall	gnl|GQ422826|idbc7674	348	Quaternary ammonium compounds	Non-RND family multidrug efflux system	qacEΔ1	Enterobacteriaceae
105-APL	APL	T13	April 8/2013	contig_27_26649_length_234_multi_2_in_0_out_0	integrall	gnl|GQ293501|idbc8427	348	Quaternary ammonium compounds	Non-RND family multidrug efflux system	qacEΔ1	Enterobacteriaceae
105-APL	APL	T13	April 8/2013	contig_27_26649_length_234_multi_2_in_0_out_0	integrall	gnl|GQ293500|idbc8424	348	Quaternary ammonium compounds	Non-RND family multidrug efflux system	qacEΔ1	Enterobacteriaceae
105-APL	APL	T13	April 8/2013	contig_27_26649_length_234_multi_2_in_0_out_0	integrall	gnl|GQ293499|idbc8417	348	Quaternary ammonium compounds	Non-RND family multidrug efflux system	qacEΔ1	Enterobacteriaceae
105-APL	APL	T13	April 8/2013	contig_27_26649_length_234_multi_2_in_0_out_0	integrall	gnl|GQ293498|idbc8414	348	Quaternary ammonium compounds	Non-RND family multidrug efflux system	qacEΔ1	Enterobacteriaceae
105-APL	APL	T13	April 8/2013	contig_27_26649_length_234_multi_2_in_0_out_0	integrall	gnl|GQ150541|idbc8946	348	Quaternary ammonium compounds	Non-RND family multidrug efflux system	qacEΔ1	Enterobacteriaceae
105-APL	APL	T13	April 8/2013	contig_27_26649_length_234_multi_2_in_0_out_0	integrall	gnl|GQ139471|idbc7124	348	Quaternary ammonium compounds	Non-RND family multidrug efflux system	qacEΔ1	Enterobacteriaceae
105-APL	APL	T13	April 8/2013	contig_27_26649_length_234_multi_2_in_0_out_0	integrall	gnl|FR851303|idbc9214	348	Quaternary ammonium compounds	Non-RND family multidrug efflux system	qacEΔ1	Enterobacteriaceae
105-APL	APL	T13	April 8/2013	contig_27_26649_length_234_multi_2_in_0_out_0	integrall	gnl|FQ482074|idbc9471	348	Quaternary ammonium compounds	Non-RND family multidrug efflux system	qacEΔ1	Enterobacteriaceae
105-APL	APL	T13	April 8/2013	contig_27_26649_length_234_multi_2_in_0_out_0	integrall	gnl|FQ482074|idbc8953	348	Quaternary ammonium compounds	Non-RND family multidrug efflux system	qacEΔ1	Enterobacteriaceae
105-APL	APL	T13	April 8/2013	contig_27_26649_length_234_multi_2_in_0_out_0	integrall	gnl|FN995455|idbc8703	348	Quaternary ammonium compounds	Non-RND family multidrug efflux system	qacEΔ1	Enterobacteriaceae
105-APL	APL	T13	April 8/2013	contig_27_26649_length_234_multi_2_in_0_out_0	integrall	gnl|FN568351|idbc8410	348	Quaternary ammonium compounds	Non-RND family multidrug efflux system	qacEΔ1	Enterobacteriaceae
105-APL	APL	T13	April 8/2013	contig_27_26649_length_234_multi_2_in_0_out_0	integrall	gnl|FJ943244|idbc6978	348	Quaternary ammonium compounds	Non-RND family multidrug efflux system	qacEΔ1	Enterobacteriaceae
105-APL	APL	T13	April 8/2013	contig_27_26649_length_234_multi_2_in_0_out_0	integrall	gnl|FJ763641|idbc6879	348	Quaternary ammonium compounds	Non-RND family multidrug efflux system	qacEΔ1	Enterobacteriaceae
105-APL	APL	T13	April 8/2013	contig_27_26649_length_234_multi_2_in_0_out_0	integrall	gnl|FJ627181|idbc6799	348	Quaternary ammonium compounds	Non-RND family multidrug efflux system	qacEΔ1	Enterobacteriaceae
105-APL	APL	T13	April 8/2013	contig_27_26649_length_234_multi_2_in_0_out_0	integrall	gnl|FJ621588|idbc7010	348	Quaternary ammonium compounds	Non-RND family multidrug efflux system	qacEΔ1	Enterobacteriaceae
105-APL	APL	T13	April 8/2013	contig_27_26649_length_234_multi_2_in_0_out_0	integrall	gnl|FJ621586|idbc7030	348	Quaternary ammonium compounds	Non-RND family multidrug efflux system	qacEΔ1	Enterobacteriaceae
105-APL	APL	T13	April 8/2013	contig_27_26649_length_234_multi_2_in_0_out_0	integrall	gnl|FJ384365|idbc6285	348	Quaternary ammonium compounds	Non-RND family multidrug efflux system	qacEΔ1	Enterobacteriaceae
105-APL	APL	T13	April 8/2013	contig_27_26649_length_234_multi_2_in_0_out_0	integrall	gnl|FJ266018|idbc4947	348	Quaternary ammonium compounds	Non-RND family multidrug efflux system	qacEΔ1	Enterobacteriaceae
105-APL	APL	T13	April 8/2013	contig_27_26649_length_234_multi_2_in_0_out_0	integrall	gnl|FJ004895|idbc6889	348	Quaternary ammonium compounds	Non-RND family multidrug efflux system	qacEΔ1	Enterobacteriaceae
105-APL	APL	T13	April 8/2013	contig_27_26649_length_234_multi_2_in_0_out_0	integrall	gnl|EU934512|idbc6967	348	Quaternary ammonium compounds	Non-RND family multidrug efflux system	qacEΔ1	Enterobacteriaceae
105-APL	APL	T13	April 8/2013	contig_27_26649_length_234_multi_2_in_0_out_0	integrall	gnl|EU908090|idbc4249	348	Quaternary ammonium compounds	Non-RND family multidrug efflux system	qacEΔ1	Enterobacteriaceae
105-APL	APL	T13	April 8/2013	contig_27_26649_length_234_multi_2_in_0_out_0	integrall	gnl|EU855787|idbc7038	348	Quaternary ammonium compounds	Non-RND family multidrug efflux system	qacEΔ1	Enterobacteriaceae
105-APL	APL	T13	April 8/2013	contig_27_26649_length_234_multi_2_in_0_out_0	integrall	gnl|EU780013|idbc4000	348	Quaternary ammonium compounds	Non-RND family multidrug efflux system	qacEΔ1	Enterobacteriaceae
105-APL	APL	T13	April 8/2013	contig_27_26649_length_234_multi_2_in_0_out_0	integrall	gnl|EU722351|idbc8161	348	Quaternary ammonium compounds	Non-RND family multidrug efflux system	qacEΔ1	Enterobacteriaceae
105-APL	APL	T13	April 8/2013	contig_27_26649_length_234_multi_2_in_0_out_0	integrall	gnl|EU715254|idbc335	348	Quaternary ammonium compounds	Non-RND family multidrug efflux system	qacEΔ1	Enterobacteriaceae
105-APL	APL	T13	April 8/2013	contig_27_26649_length_234_multi_2_in_0_out_0	integrall	gnl|EU687490|idbc268	348	Quaternary ammonium compounds	Non-RND family multidrug efflux system	qacEΔ1	Enterobacteriaceae
105-APL	APL	T13	April 8/2013	contig_27_26649_length_234_multi_2_in_0_out_0	integrall	gnl|EU675686|idbc3998	348	Quaternary ammonium compounds	Non-RND family multidrug efflux system	qacEΔ1	Enterobacteriaceae
105-APL	APL	T13	April 8/2013	contig_27_26649_length_234_multi_2_in_0_out_0	integrall	gnl|EU664603|idbc6521	348	Quaternary ammonium compounds	Non-RND family multidrug efflux system	qacEΔ1	Enterobacteriaceae
105-APL	APL	T13	April 8/2013	contig_27_26649_length_234_multi_2_in_0_out_0	integrall	gnl|EU622856|idbc451	348	Quaternary ammonium compounds	Non-RND family multidrug efflux system	qacEΔ1	Enterobacteriaceae
105-APL	APL	T13	April 8/2013	contig_27_26649_length_234_multi_2_in_0_out_0	integrall	gnl|EU622041|idbc469	348	Quaternary ammonium compounds	Non-RND family multidrug efflux system	qacEΔ1	Enterobacteriaceae
105-APL	APL	T13	April 8/2013	contig_27_26649_length_234_multi_2_in_0_out_0	integrall	gnl|EU622040|idbc475	348	Quaternary ammonium compounds	Non-RND family multidrug efflux system	qacEΔ1	Enterobacteriaceae
105-APL	APL	T13	April 8/2013	contig_27_26649_length_234_multi_2_in_0_out_0	integrall	gnl|EU622039|idbc327	348	Quaternary ammonium compounds	Non-RND family multidrug efflux system	qacEΔ1	Enterobacteriaceae
105-APL	APL	T13	April 8/2013	contig_27_26649_length_234_multi_2_in_0_out_0	integrall	gnl|EU622038|idbc334	348	Quaternary ammonium compounds	Non-RND family multidrug efflux system	qacEΔ1	Enterobacteriaceae
105-APL	APL	T13	April 8/2013	contig_27_26649_length_234_multi_2_in_0_out_0	integrall	gnl|EU622037|idbc346	348	Quaternary ammonium compounds	Non-RND family multidrug efflux system	qacEΔ1	Enterobacteriaceae
105-APL	APL	T13	April 8/2013	contig_27_26649_length_234_multi_2_in_0_out_0	integrall	gnl|EU598449|idbc458	348	Quaternary ammonium compounds	Non-RND family multidrug efflux system	qacEΔ1	Enterobacteriaceae
105-APL	APL	T13	April 8/2013	contig_27_26649_length_234_multi_2_in_0_out_0	integrall	gnl|EU597467|idbc484	348	Quaternary ammonium compounds	Non-RND family multidrug efflux system	qacEΔ1	Enterobacteriaceae
105-APL	APL	T13	April 8/2013	contig_27_26649_length_234_multi_2_in_0_out_0	integrall	gnl|EU543272|idbc4809	348	Quaternary ammonium compounds	Non-RND family multidrug efflux system	qacEΔ1	Enterobacteriaceae
105-APL	APL	T13	April 8/2013	contig_27_26649_length_234_multi_2_in_0_out_0	integrall	gnl|EU259884|idbc6553	348	Quaternary ammonium compounds	Non-RND family multidrug efflux system	qacEΔ1	Enterobacteriaceae
105-APL	APL	T13	April 8/2013	contig_27_26649_length_234_multi_2_in_0_out_0	integrall	gnl|EU117158|idbc1493	348	Quaternary ammonium compounds	Non-RND family multidrug efflux system	qacEΔ1	Enterobacteriaceae
105-APL	APL	T13	April 8/2013	contig_27_26649_length_234_multi_2_in_0_out_0	integrall	gnl|EU091084|idbc1369	348	Quaternary ammonium compounds	Non-RND family multidrug efflux system	qacEΔ1	Enterobacteriaceae
105-APL	APL	T13	April 8/2013	contig_27_26649_length_234_multi_2_in_0_out_0	integrall	gnl|EU056266|idbc1677	348	Quaternary ammonium compounds	Non-RND family multidrug efflux system	qacEΔ1	Enterobacteriaceae
105-APL	APL	T13	April 8/2013	contig_27_26649_length_234_multi_2_in_0_out_0	integrall	gnl|EU052800|idbc1356	348	Quaternary ammonium compounds	Non-RND family multidrug efflux system	qacEΔ1	Enterobacteriaceae
105-APL	APL	T13	April 8/2013	contig_27_26649_length_234_multi_2_in_0_out_0	integrall	gnl|EF667294|idbc1385	348	Quaternary ammonium compounds	Non-RND family multidrug efflux system	qacEΔ1	Enterobacteriaceae
105-APL	APL	T13	April 8/2013	contig_27_26649_length_234_multi_2_in_0_out_0	integrall	gnl|EF667294|idbc1380	348	Quaternary ammonium compounds	Non-RND family multidrug efflux system	qacEΔ1	Enterobacteriaceae
105-APL	APL	T13	April 8/2013	contig_27_26649_length_234_multi_2_in_0_out_0	integrall	gnl|EF636461|idbc1350	348	Quaternary ammonium compounds	Non-RND family multidrug efflux system	qacEΔ1	Enterobacteriaceae
105-APL	APL	T13	April 8/2013	contig_27_26649_length_234_multi_2_in_0_out_0	integrall	gnl|EF636461|idbc1344	348	Quaternary ammonium compounds	Non-RND family multidrug efflux system	qacEΔ1	Enterobacteriaceae
105-APL	APL	T13	April 8/2013	contig_27_26649_length_234_multi_2_in_0_out_0	integrall	gnl|EF592571|idbc1265	348	Quaternary ammonium compounds	Non-RND family multidrug efflux system	qacEΔ1	Enterobacteriaceae
105-APL	APL	T13	April 8/2013	contig_27_26649_length_234_multi_2_in_0_out_0	integrall	gnl|EF592570|idbc1285	348	Quaternary ammonium compounds	Non-RND family multidrug efflux system	qacEΔ1	Enterobacteriaceae
105-APL	APL	T13	April 8/2013	contig_27_26649_length_234_multi_2_in_0_out_0	integrall	gnl|EF450247|idbc1082	348	Quaternary ammonium compounds	Non-RND family multidrug efflux system	qacEΔ1	Enterobacteriaceae
105-APL	APL	T13	April 8/2013	contig_27_26649_length_234_multi_2_in_0_out_0	integrall	gnl|EF427686|idbc4516	348	Quaternary ammonium compounds	Non-RND family multidrug efflux system	qacEΔ1	Enterobacteriaceae
105-APL	APL	T13	April 8/2013	contig_27_26649_length_234_multi_2_in_0_out_0	integrall	gnl|EF382672|idbc4765	348	Quaternary ammonium compounds	Non-RND family multidrug efflux system	qacEΔ1	Enterobacteriaceae
105-APL	APL	T13	April 8/2013	contig_27_26649_length_234_multi_2_in_0_out_0	integrall	gnl|EF370423|idbc1778	348	Quaternary ammonium compounds	Non-RND family multidrug efflux system	qacEΔ1	Enterobacteriaceae
105-APL	APL	T13	April 8/2013	contig_27_26649_length_234_multi_2_in_0_out_0	integrall	gnl|EF219134|idbc8574	348	Quaternary ammonium compounds	Non-RND family multidrug efflux system	qacEΔ1	Enterobacteriaceae
105-APL	APL	T13	April 8/2013	contig_27_26649_length_234_multi_2_in_0_out_0	integrall	gnl|ECU12441|idbc2187	348	Quaternary ammonium compounds	Non-RND family multidrug efflux system	qacEΔ1	Enterobacteriaceae
105-APL	APL	T13	April 8/2013	contig_27_26649_length_234_multi_2_in_0_out_0	integrall	gnl|DQ989302|idbc1825	348	Quaternary ammonium compounds	Non-RND family multidrug efflux system	qacEΔ1	Enterobacteriaceae
105-APL	APL	T13	April 8/2013	contig_27_26649_length_234_multi_2_in_0_out_0	integrall	gnl|DQ902344|idbc1893	348	Quaternary ammonium compounds	Non-RND family multidrug efflux system	qacEΔ1	Enterobacteriaceae
105-APL	APL	T13	April 8/2013	contig_27_26649_length_234_multi_2_in_0_out_0	integrall	gnl|DQ831141|idbc4236	348	Quaternary ammonium compounds	Non-RND family multidrug efflux system	qacEΔ1	Enterobacteriaceae
105-APL	APL	T13	April 8/2013	contig_27_26649_length_234_multi_2_in_0_out_0	integrall	gnl|DQ831140|idbc4226	348	Quaternary ammonium compounds	Non-RND family multidrug efflux system	qacEΔ1	Enterobacteriaceae
105-APL	APL	T13	April 8/2013	contig_27_26649_length_234_multi_2_in_0_out_0	integrall	gnl|DQ647028|idbc3990	348	Quaternary ammonium compounds	Non-RND family multidrug efflux system	qacEΔ1	Enterobacteriaceae
105-APL	APL	T13	April 8/2013	contig_27_26649_length_234_multi_2_in_0_out_0	integrall	gnl|DQ517526|idbc1410	348	Quaternary ammonium compounds	Non-RND family multidrug efflux system	qacEΔ1	Enterobacteriaceae
105-APL	APL	T13	April 8/2013	contig_27_26649_length_234_multi_2_in_0_out_0	integrall	gnl|DQ489717|idbc4216	348	Quaternary ammonium compounds	Non-RND family multidrug efflux system	qacEΔ1	Enterobacteriaceae
105-APL	APL	T13	April 8/2013	contig_27_26649_length_234_multi_2_in_0_out_0	integrall	gnl|DQ390454|idbc4728	348	Quaternary ammonium compounds	Non-RND family multidrug efflux system	qacEΔ1	Enterobacteriaceae
105-APL	APL	T13	April 8/2013	contig_27_26649_length_234_multi_2_in_0_out_0	integrall	gnl|DQ364638|idbc4721	348	Quaternary ammonium compounds	Non-RND family multidrug efflux system	qacEΔ1	Enterobacteriaceae
105-APL	APL	T13	April 8/2013	contig_27_26649_length_234_multi_2_in_0_out_0	integrall	gnl|DQ143913|idbc2458	348	Quaternary ammonium compounds	Non-RND family multidrug efflux system	qacEΔ1	Enterobacteriaceae
105-APL	APL	T13	April 8/2013	contig_27_26649_length_234_multi_2_in_0_out_0	integrall	gnl|EU495238|idbc7723	318	Quaternary ammonium compounds	Non-RND family multidrug efflux system	qacEΔ1	Enterobacteriaceae
105-APL	APL	T13	April 8/2013	contig_27_26649_length_234_multi_2_in_0_out_0	integrall	gnl|AM183120|idbc2620	357	Quaternary ammonium compounds	Non-RND family multidrug efflux system	qacEΔ1	Enterobacteriaceae
105-APL	APL	T13	April 8/2013	contig_37_39154_length_643_multi_1_in_0_out_0	integrall	gnl|AM234698|idbc2277	204	Quaternary ammonium compounds	Non-RND family multidrug efflux system	qacEΔ1	Enterobacteriaceae
105-APL	APL	T13	April 8/2013	contig_37_39154_length_643_multi_1_in_0_out_0	integrall	gnl|AJ237702|idbc3345	276	Quaternary ammonium compounds	Non-RND family multidrug efflux system	qacEΔ1	Enterobacteriaceae
105-APL	APL	T13	April 8/2013	contig_37_39154_length_643_multi_1_in_0_out_0	integrall	gnl|FJ266013|idbc4962	354	Quaternary ammonium compounds	Non-RND family multidrug efflux system	qacEΔ1	Enterobacteriaceae
105-APL	APL	T13	April 8/2013	contig_37_39154_length_643_multi_1_in_0_out_0	integrall	gnl|AM183120|idbc2620	357	Quaternary ammonium compounds	Non-RND family multidrug efflux system	qacEΔ1	Enterobacteriaceae
105-APL	APL	T13	April 8/2013	contig_37_39154_length_643_multi_1_in_0_out_0	integrall	gnl|EU495238|idbc7723	318	Quaternary ammonium compounds	Non-RND family multidrug efflux system	qacEΔ1	Enterobacteriaceae
105-APL	APL	T13	April 8/2013	contig_37_39154_length_643_multi_1_in_0_out_0	integrall	gnl|AB366442|idbc4484	318	Quaternary ammonium compounds	Non-RND family multidrug efflux system	qacEΔ1	Enterobacteriaceae
105-APL	APL	T13	April 8/2013	contig_37_39154_length_643_multi_1_in_0_out_0	integrall	gnl|DQ647028|idbc3990	348	Quaternary ammonium compounds	Non-RND family multidrug efflux system	qacEΔ1	Enterobacteriaceae
105-APL	APL	T13	April 8/2013	contig_37_39154_length_643_multi_1_in_0_out_0	integrall	gnl|EU687490|idbc274	348	Quaternary ammonium compounds	Non-RND family multidrug efflux system	qacEΔ1	Enterobacteriaceae
105-APL	APL	T13	April 8/2013	contig_37_39154_length_643_multi_1_in_0_out_0	integrall	gnl|EF592571|idbc1265	348	Quaternary ammonium compounds	Non-RND family multidrug efflux system	qacEΔ1	Enterobacteriaceae
105-APL	APL	T13	April 8/2013	contig_37_39154_length_643_multi_1_in_0_out_0	integrall	gnl|AY878717|idbc3110	348	Quaternary ammonium compounds	Non-RND family multidrug efflux system	qacEΔ1	Enterobacteriaceae
105-APL	APL	T13	April 8/2013	contig_37_39154_length_643_multi_1_in_0_out_0	integrall	gnl|AY816215|idbc3375	348	Quaternary ammonium compounds	Non-RND family multidrug efflux system	qacEΔ1	Enterobacteriaceae
105-APL	APL	T13	April 8/2013	contig_37_39154_length_643_multi_1_in_0_out_0	integrall	gnl|AY524415|idbc8541	348	Quaternary ammonium compounds	Non-RND family multidrug efflux system	qacEΔ1	Enterobacteriaceae
105-APL	APL	T13	April 8/2013	contig_37_39154_length_643_multi_1_in_0_out_0	integrall	gnl|AJ621187|idbc3248	348	Quaternary ammonium compounds	Non-RND family multidrug efflux system	qacEΔ1	Enterobacteriaceae
105-APL	APL	T13	April 8/2013	contig_37_39154_length_643_multi_1_in_0_out_0	integrall	gnl|AJ310778|idbc3304	348	Quaternary ammonium compounds	Non-RND family multidrug efflux system	qacEΔ1	Enterobacteriaceae
105-APL	APL	T13	April 8/2013	contig_37_39154_length_643_multi_1_in_0_out_0	integrall	gnl|AF458080|idbc3967	348	Quaternary ammonium compounds	Non-RND family multidrug efflux system	qacEΔ1	Enterobacteriaceae
105-APL	APL	T13	April 8/2013	contig_37_39154_length_643_multi_1_in_0_out_0	integrall	gnl|AF174129|idbc3792	348	Quaternary ammonium compounds	Non-RND family multidrug efflux system	qacEΔ1	Enterobacteriaceae
105-APL	APL	T13	April 8/2013	contig_37_39154_length_643_multi_1_in_0_out_0	integrall	gnl|KF921520|idbc9617	348	Quaternary ammonium compounds	Non-RND family multidrug efflux system	qacEΔ1	Enterobacteriaceae
105-APL	APL	T13	April 8/2013	contig_37_39154_length_643_multi_1_in_0_out_0	integrall	gnl|PLPDHOS|idbc3445	348	Quaternary ammonium compounds	Non-RND family multidrug efflux system	qacEΔ1	Enterobacteriaceae
105-APL	APL	T13	April 8/2013	contig_37_39154_length_643_multi_1_in_0_out_0	integrall	gnl|NC_013951|idbc8405	348	Quaternary ammonium compounds	Non-RND family multidrug efflux system	qacEΔ1	Enterobacteriaceae
105-APL	APL	T13	April 8/2013	contig_37_39154_length_643_multi_1_in_0_out_0	integrall	gnl|NC_011617|idbc5468	348	Quaternary ammonium compounds	Non-RND family multidrug efflux system	qacEΔ1	Enterobacteriaceae
105-APL	APL	T13	April 8/2013	contig_37_39154_length_643_multi_1_in_0_out_0	integrall	gnl|NC_010500|idbc6912	348	Quaternary ammonium compounds	Non-RND family multidrug efflux system	qacEΔ1	Enterobacteriaceae
105-APL	APL	T13	April 8/2013	contig_37_39154_length_643_multi_1_in_0_out_0	integrall	gnl|L06418|idbc4201	348	Quaternary ammonium compounds	Non-RND family multidrug efflux system	qacEΔ1	Enterobacteriaceae
105-APL	APL	T13	April 8/2013	contig_37_39154_length_643_multi_1_in_0_out_0	integrall	gnl|L06418|idbc4197	348	Quaternary ammonium compounds	Non-RND family multidrug efflux system	qacEΔ1	Enterobacteriaceae
105-APL	APL	T13	April 8/2013	contig_37_39154_length_643_multi_1_in_0_out_0	integrall	gnl|JX566770|idbc9477	348	Quaternary ammonium compounds	Non-RND family multidrug efflux system	qacEΔ1	Enterobacteriaceae
105-APL	APL	T13	April 8/2013	contig_37_39154_length_643_multi_1_in_0_out_0	integrall	gnl|JN596279|idbc9406	348	Quaternary ammonium compounds	Non-RND family multidrug efflux system	qacEΔ1	Enterobacteriaceae
105-APL	APL	T13	April 8/2013	contig_37_39154_length_643_multi_1_in_0_out_0	integrall	gnl|JN566044|idbc9261	348	Quaternary ammonium compounds	Non-RND family multidrug efflux system	qacEΔ1	Enterobacteriaceae
105-APL	APL	T13	April 8/2013	contig_37_39154_length_643_multi_1_in_0_out_0	integrall	gnl|JN412067|idbc9008	348	Quaternary ammonium compounds	Non-RND family multidrug efflux system	qacEΔ1	Enterobacteriaceae
105-APL	APL	T13	April 8/2013	contig_37_39154_length_643_multi_1_in_0_out_0	integrall	gnl|JN233704|idbc9060	348	Quaternary ammonium compounds	Non-RND family multidrug efflux system	qacEΔ1	Enterobacteriaceae
105-APL	APL	T13	April 8/2013	contig_37_39154_length_643_multi_1_in_0_out_0	integrall	gnl|JN193567|idbc9091	348	Quaternary ammonium compounds	Non-RND family multidrug efflux system	qacEΔ1	Enterobacteriaceae
105-APL	APL	T13	April 8/2013	contig_37_39154_length_643_multi_1_in_0_out_0	integrall	gnl|JN157804|idbc9019	348	Quaternary ammonium compounds	Non-RND family multidrug efflux system	qacEΔ1	Enterobacteriaceae
105-APL	APL	T13	April 8/2013	contig_37_39154_length_643_multi_1_in_0_out_0	integrall	gnl|JF274992|idbc9241	348	Quaternary ammonium compounds	Non-RND family multidrug efflux system	qacEΔ1	Enterobacteriaceae
105-APL	APL	T13	April 8/2013	contig_37_39154_length_643_multi_1_in_0_out_0	integrall	gnl|JF274991|idbc9235	348	Quaternary ammonium compounds	Non-RND family multidrug efflux system	qacEΔ1	Enterobacteriaceae
105-APL	APL	T13	April 8/2013	contig_37_39154_length_643_multi_1_in_0_out_0	integrall	gnl|HM769861|idbc8866	348	Quaternary ammonium compounds	Non-RND family multidrug efflux system	qacEΔ1	Enterobacteriaceae
105-APL	APL	T13	April 8/2013	contig_37_39154_length_643_multi_1_in_0_out_0	integrall	gnl|HM173356|idbc8670	348	Quaternary ammonium compounds	Non-RND family multidrug efflux system	qacEΔ1	Enterobacteriaceae
105-APL	APL	T13	April 8/2013	contig_37_39154_length_643_multi_1_in_0_out_0	integrall	gnl|GU585907|idbc8694	348	Quaternary ammonium compounds	Non-RND family multidrug efflux system	qacEΔ1	Enterobacteriaceae
105-APL	APL	T13	April 8/2013	contig_37_39154_length_643_multi_1_in_0_out_0	integrall	gnl|GU585907|idbc8689	348	Quaternary ammonium compounds	Non-RND family multidrug efflux system	qacEΔ1	Enterobacteriaceae
105-APL	APL	T13	April 8/2013	contig_37_39154_length_643_multi_1_in_0_out_0	integrall	gnl|GU562437|idbc8743	348	Quaternary ammonium compounds	Non-RND family multidrug efflux system	qacEΔ1	Enterobacteriaceae
105-APL	APL	T13	April 8/2013	contig_37_39154_length_643_multi_1_in_0_out_0	integrall	gnl|GU119958|idbc7887	348	Quaternary ammonium compounds	Non-RND family multidrug efflux system	qacEΔ1	Enterobacteriaceae
105-APL	APL	T13	April 8/2013	contig_37_39154_length_643_multi_1_in_0_out_0	integrall	gnl|GQ422827|idbc7682	348	Quaternary ammonium compounds	Non-RND family multidrug efflux system	qacEΔ1	Enterobacteriaceae
105-APL	APL	T13	April 8/2013	contig_37_39154_length_643_multi_1_in_0_out_0	integrall	gnl|GQ422826|idbc7674	348	Quaternary ammonium compounds	Non-RND family multidrug efflux system	qacEΔ1	Enterobacteriaceae
105-APL	APL	T13	April 8/2013	contig_37_39154_length_643_multi_1_in_0_out_0	integrall	gnl|GQ293501|idbc8427	348	Quaternary ammonium compounds	Non-RND family multidrug efflux system	qacEΔ1	Enterobacteriaceae
105-APL	APL	T13	April 8/2013	contig_37_39154_length_643_multi_1_in_0_out_0	integrall	gnl|GQ293500|idbc8424	348	Quaternary ammonium compounds	Non-RND family multidrug efflux system	qacEΔ1	Enterobacteriaceae
105-APL	APL	T13	April 8/2013	contig_37_39154_length_643_multi_1_in_0_out_0	integrall	gnl|GQ293499|idbc8417	348	Quaternary ammonium compounds	Non-RND family multidrug efflux system	qacEΔ1	Enterobacteriaceae
105-APL	APL	T13	April 8/2013	contig_37_39154_length_643_multi_1_in_0_out_0	integrall	gnl|GQ293498|idbc8414	348	Quaternary ammonium compounds	Non-RND family multidrug efflux system	qacEΔ1	Enterobacteriaceae
105-APL	APL	T13	April 8/2013	contig_37_39154_length_643_multi_1_in_0_out_0	integrall	gnl|GQ150541|idbc8946	348	Quaternary ammonium compounds	Non-RND family multidrug efflux system	qacEΔ1	Enterobacteriaceae
105-APL	APL	T13	April 8/2013	contig_37_39154_length_643_multi_1_in_0_out_0	integrall	gnl|GQ139471|idbc7124	348	Quaternary ammonium compounds	Non-RND family multidrug efflux system	qacEΔ1	Enterobacteriaceae
105-APL	APL	T13	April 8/2013	contig_37_39154_length_643_multi_1_in_0_out_0	integrall	gnl|FR851303|idbc9214	348	Quaternary ammonium compounds	Non-RND family multidrug efflux system	qacEΔ1	Enterobacteriaceae
105-APL	APL	T13	April 8/2013	contig_37_39154_length_643_multi_1_in_0_out_0	integrall	gnl|FQ482074|idbc9471	348	Quaternary ammonium compounds	Non-RND family multidrug efflux system	qacEΔ1	Enterobacteriaceae
105-APL	APL	T13	April 8/2013	contig_37_39154_length_643_multi_1_in_0_out_0	integrall	gnl|FQ482074|idbc8953	348	Quaternary ammonium compounds	Non-RND family multidrug efflux system	qacEΔ1	Enterobacteriaceae
105-APL	APL	T13	April 8/2013	contig_37_39154_length_643_multi_1_in_0_out_0	integrall	gnl|FN995455|idbc8703	348	Quaternary ammonium compounds	Non-RND family multidrug efflux system	qacEΔ1	Enterobacteriaceae
105-APL	APL	T13	April 8/2013	contig_37_39154_length_643_multi_1_in_0_out_0	integrall	gnl|FN568351|idbc8410	348	Quaternary ammonium compounds	Non-RND family multidrug efflux system	qacEΔ1	Enterobacteriaceae
105-APL	APL	T13	April 8/2013	contig_37_39154_length_643_multi_1_in_0_out_0	integrall	gnl|FJ943244|idbc6978	348	Quaternary ammonium compounds	Non-RND family multidrug efflux system	qacEΔ1	Enterobacteriaceae
105-APL	APL	T13	April 8/2013	contig_37_39154_length_643_multi_1_in_0_out_0	integrall	gnl|FJ763641|idbc6879	348	Quaternary ammonium compounds	Non-RND family multidrug efflux system	qacEΔ1	Enterobacteriaceae
105-APL	APL	T13	April 8/2013	contig_37_39154_length_643_multi_1_in_0_out_0	integrall	gnl|FJ627181|idbc6799	348	Quaternary ammonium compounds	Non-RND family multidrug efflux system	qacEΔ1	Enterobacteriaceae
105-APL	APL	T13	April 8/2013	contig_37_39154_length_643_multi_1_in_0_out_0	integrall	gnl|FJ621588|idbc7010	348	Quaternary ammonium compounds	Non-RND family multidrug efflux system	qacEΔ1	Enterobacteriaceae
105-APL	APL	T13	April 8/2013	contig_37_39154_length_643_multi_1_in_0_out_0	integrall	gnl|FJ621586|idbc7030	348	Quaternary ammonium compounds	Non-RND family multidrug efflux system	qacEΔ1	Enterobacteriaceae
105-APL	APL	T13	April 8/2013	contig_37_39154_length_643_multi_1_in_0_out_0	integrall	gnl|FJ384365|idbc6285	348	Quaternary ammonium compounds	Non-RND family multidrug efflux system	qacEΔ1	Enterobacteriaceae
105-APL	APL	T13	April 8/2013	contig_37_39154_length_643_multi_1_in_0_out_0	integrall	gnl|FJ266018|idbc4947	348	Quaternary ammonium compounds	Non-RND family multidrug efflux system	qacEΔ1	Enterobacteriaceae
105-APL	APL	T13	April 8/2013	contig_37_39154_length_643_multi_1_in_0_out_0	integrall	gnl|FJ004895|idbc6889	348	Quaternary ammonium compounds	Non-RND family multidrug efflux system	qacEΔ1	Enterobacteriaceae
105-APL	APL	T13	April 8/2013	contig_37_39154_length_643_multi_1_in_0_out_0	integrall	gnl|EU934512|idbc6967	348	Quaternary ammonium compounds	Non-RND family multidrug efflux system	qacEΔ1	Enterobacteriaceae
105-APL	APL	T13	April 8/2013	contig_37_39154_length_643_multi_1_in_0_out_0	integrall	gnl|EU908090|idbc4244	348	Quaternary ammonium compounds	Non-RND family multidrug efflux system	qacEΔ1	Enterobacteriaceae
105-APL	APL	T13	April 8/2013	contig_37_39154_length_643_multi_1_in_0_out_0	integrall	gnl|EU908090|idbc4249	348	Quaternary ammonium compounds	Non-RND family multidrug efflux system	qacEΔ1	Enterobacteriaceae
105-APL	APL	T13	April 8/2013	contig_37_39154_length_643_multi_1_in_0_out_0	integrall	gnl|EU855787|idbc7038	348	Quaternary ammonium compounds	Non-RND family multidrug efflux system	qacEΔ1	Enterobacteriaceae
105-APL	APL	T13	April 8/2013	contig_37_39154_length_643_multi_1_in_0_out_0	integrall	gnl|EU780013|idbc4000	348	Quaternary ammonium compounds	Non-RND family multidrug efflux system	qacEΔ1	Enterobacteriaceae
105-APL	APL	T13	April 8/2013	contig_37_39154_length_643_multi_1_in_0_out_0	integrall	gnl|EU722351|idbc8161	348	Quaternary ammonium compounds	Non-RND family multidrug efflux system	qacEΔ1	Enterobacteriaceae
105-APL	APL	T13	April 8/2013	contig_37_39154_length_643_multi_1_in_0_out_0	integrall	gnl|EU715254|idbc335	348	Quaternary ammonium compounds	Non-RND family multidrug efflux system	qacEΔ1	Enterobacteriaceae
105-APL	APL	T13	April 8/2013	contig_37_39154_length_643_multi_1_in_0_out_0	integrall	gnl|EU687490|idbc268	348	Quaternary ammonium compounds	Non-RND family multidrug efflux system	qacEΔ1	Enterobacteriaceae
105-APL	APL	T13	April 8/2013	contig_37_39154_length_643_multi_1_in_0_out_0	integrall	gnl|EU675686|idbc3998	348	Quaternary ammonium compounds	Non-RND family multidrug efflux system	qacEΔ1	Enterobacteriaceae
105-APL	APL	T13	April 8/2013	contig_37_39154_length_643_multi_1_in_0_out_0	integrall	gnl|EU664603|idbc6521	348	Quaternary ammonium compounds	Non-RND family multidrug efflux system	qacEΔ1	Enterobacteriaceae
105-APL	APL	T13	April 8/2013	contig_37_39154_length_643_multi_1_in_0_out_0	integrall	gnl|EU622856|idbc451	348	Quaternary ammonium compounds	Non-RND family multidrug efflux system	qacEΔ1	Enterobacteriaceae
105-APL	APL	T13	April 8/2013	contig_37_39154_length_643_multi_1_in_0_out_0	integrall	gnl|EU622041|idbc469	348	Quaternary ammonium compounds	Non-RND family multidrug efflux system	qacEΔ1	Enterobacteriaceae
105-APL	APL	T13	April 8/2013	contig_37_39154_length_643_multi_1_in_0_out_0	integrall	gnl|EU622040|idbc475	348	Quaternary ammonium compounds	Non-RND family multidrug efflux system	qacEΔ1	Enterobacteriaceae
105-APL	APL	T13	April 8/2013	contig_37_39154_length_643_multi_1_in_0_out_0	integrall	gnl|EU622039|idbc327	348	Quaternary ammonium compounds	Non-RND family multidrug efflux system	qacEΔ1	Enterobacteriaceae
105-APL	APL	T13	April 8/2013	contig_37_39154_length_643_multi_1_in_0_out_0	integrall	gnl|EU622038|idbc334	348	Quaternary ammonium compounds	Non-RND family multidrug efflux system	qacEΔ1	Enterobacteriaceae
105-APL	APL	T13	April 8/2013	contig_37_39154_length_643_multi_1_in_0_out_0	integrall	gnl|EU622037|idbc346	348	Quaternary ammonium compounds	Non-RND family multidrug efflux system	qacEΔ1	Enterobacteriaceae
105-APL	APL	T13	April 8/2013	contig_37_39154_length_643_multi_1_in_0_out_0	integrall	gnl|EU598449|idbc458	348	Quaternary ammonium compounds	Non-RND family multidrug efflux system	qacEΔ1	Enterobacteriaceae
105-APL	APL	T13	April 8/2013	contig_37_39154_length_643_multi_1_in_0_out_0	integrall	gnl|EU597467|idbc484	348	Quaternary ammonium compounds	Non-RND family multidrug efflux system	qacEΔ1	Enterobacteriaceae
105-APL	APL	T13	April 8/2013	contig_37_39154_length_643_multi_1_in_0_out_0	integrall	gnl|EU543272|idbc4809	348	Quaternary ammonium compounds	Non-RND family multidrug efflux system	qacEΔ1	Enterobacteriaceae
105-APL	APL	T13	April 8/2013	contig_37_39154_length_643_multi_1_in_0_out_0	integrall	gnl|EU259884|idbc6553	348	Quaternary ammonium compounds	Non-RND family multidrug efflux system	qacEΔ1	Enterobacteriaceae
105-APL	APL	T13	April 8/2013	contig_37_39154_length_643_multi_1_in_0_out_0	integrall	gnl|EU117158|idbc1493	348	Quaternary ammonium compounds	Non-RND family multidrug efflux system	qacEΔ1	Enterobacteriaceae
105-APL	APL	T13	April 8/2013	contig_37_39154_length_643_multi_1_in_0_out_0	integrall	gnl|EU091084|idbc1369	348	Quaternary ammonium compounds	Non-RND family multidrug efflux system	qacEΔ1	Enterobacteriaceae
105-APL	APL	T13	April 8/2013	contig_37_39154_length_643_multi_1_in_0_out_0	integrall	gnl|EU056266|idbc1677	348	Quaternary ammonium compounds	Non-RND family multidrug efflux system	qacEΔ1	Enterobacteriaceae
105-APL	APL	T13	April 8/2013	contig_37_39154_length_643_multi_1_in_0_out_0	integrall	gnl|EU052800|idbc1356	348	Quaternary ammonium compounds	Non-RND family multidrug efflux system	qacEΔ1	Enterobacteriaceae
105-APL	APL	T13	April 8/2013	contig_37_39154_length_643_multi_1_in_0_out_0	integrall	gnl|EF667294|idbc1385	348	Quaternary ammonium compounds	Non-RND family multidrug efflux system	qacEΔ1	Enterobacteriaceae
105-APL	APL	T13	April 8/2013	contig_37_39154_length_643_multi_1_in_0_out_0	integrall	gnl|EF667294|idbc1380	348	Quaternary ammonium compounds	Non-RND family multidrug efflux system	qacEΔ1	Enterobacteriaceae
105-APL	APL	T13	April 8/2013	contig_37_39154_length_643_multi_1_in_0_out_0	integrall	gnl|EF636461|idbc1350	348	Quaternary ammonium compounds	Non-RND family multidrug efflux system	qacEΔ1	Enterobacteriaceae
105-APL	APL	T13	April 8/2013	contig_37_39154_length_643_multi_1_in_0_out_0	integrall	gnl|EF636461|idbc1344	348	Quaternary ammonium compounds	Non-RND family multidrug efflux system	qacEΔ1	Enterobacteriaceae
105-APL	APL	T13	April 8/2013	contig_37_39154_length_643_multi_1_in_0_out_0	integrall	gnl|EF592570|idbc1285	348	Quaternary ammonium compounds	Non-RND family multidrug efflux system	qacEΔ1	Enterobacteriaceae
105-APL	APL	T13	April 8/2013	contig_37_39154_length_643_multi_1_in_0_out_0	integrall	gnl|EF450247|idbc1082	348	Quaternary ammonium compounds	Non-RND family multidrug efflux system	qacEΔ1	Enterobacteriaceae
105-APL	APL	T13	April 8/2013	contig_37_39154_length_643_multi_1_in_0_out_0	integrall	gnl|EF427686|idbc4516	348	Quaternary ammonium compounds	Non-RND family multidrug efflux system	qacEΔ1	Enterobacteriaceae
105-APL	APL	T13	April 8/2013	contig_37_39154_length_643_multi_1_in_0_out_0	integrall	gnl|EF382672|idbc4765	348	Quaternary ammonium compounds	Non-RND family multidrug efflux system	qacEΔ1	Enterobacteriaceae
105-APL	APL	T13	April 8/2013	contig_37_39154_length_643_multi_1_in_0_out_0	integrall	gnl|EF370423|idbc1778	348	Quaternary ammonium compounds	Non-RND family multidrug efflux system	qacEΔ1	Enterobacteriaceae
105-APL	APL	T13	April 8/2013	contig_37_39154_length_643_multi_1_in_0_out_0	integrall	gnl|EF219134|idbc8574	348	Quaternary ammonium compounds	Non-RND family multidrug efflux system	qacEΔ1	Enterobacteriaceae
105-APL	APL	T13	April 8/2013	contig_37_39154_length_643_multi_1_in_0_out_0	integrall	gnl|ECU12441|idbc2187	348	Quaternary ammonium compounds	Non-RND family multidrug efflux system	qacEΔ1	Enterobacteriaceae
105-APL	APL	T13	April 8/2013	contig_37_39154_length_643_multi_1_in_0_out_0	integrall	gnl|DQ989302|idbc1825	348	Quaternary ammonium compounds	Non-RND family multidrug efflux system	qacEΔ1	Enterobacteriaceae
105-APL	APL	T13	April 8/2013	contig_37_39154_length_643_multi_1_in_0_out_0	integrall	gnl|DQ902344|idbc1893	348	Quaternary ammonium compounds	Non-RND family multidrug efflux system	qacEΔ1	Enterobacteriaceae
105-APL	APL	T13	April 8/2013	contig_37_39154_length_643_multi_1_in_0_out_0	integrall	gnl|DQ831141|idbc4236	348	Quaternary ammonium compounds	Non-RND family multidrug efflux system	qacEΔ1	Enterobacteriaceae
105-APL	APL	T13	April 8/2013	contig_37_39154_length_643_multi_1_in_0_out_0	integrall	gnl|DQ831140|idbc4226	348	Quaternary ammonium compounds	Non-RND family multidrug efflux system	qacEΔ1	Enterobacteriaceae
105-APL	APL	T13	April 8/2013	contig_37_39154_length_643_multi_1_in_0_out_0	integrall	gnl|DQ517526|idbc1410	348	Quaternary ammonium compounds	Non-RND family multidrug efflux system	qacEΔ1	Enterobacteriaceae
105-APL	APL	T13	April 8/2013	contig_37_39154_length_643_multi_1_in_0_out_0	integrall	gnl|DQ489717|idbc4216	348	Quaternary ammonium compounds	Non-RND family multidrug efflux system	qacEΔ1	Enterobacteriaceae
105-APL	APL	T13	April 8/2013	contig_37_39154_length_643_multi_1_in_0_out_0	integrall	gnl|DQ390454|idbc4728	348	Quaternary ammonium compounds	Non-RND family multidrug efflux system	qacEΔ1	Enterobacteriaceae
105-APL	APL	T13	April 8/2013	contig_37_39154_length_643_multi_1_in_0_out_0	integrall	gnl|DQ364638|idbc4721	348	Quaternary ammonium compounds	Non-RND family multidrug efflux system	qacEΔ1	Enterobacteriaceae
105-APL	APL	T13	April 8/2013	contig_37_39154_length_643_multi_1_in_0_out_0	integrall	gnl|DQ143913|idbc2458	348	Quaternary ammonium compounds	Non-RND family multidrug efflux system	qacEΔ1	Enterobacteriaceae
105-APL	APL	T13	April 8/2013	contig_37_39154_length_643_multi_1_in_0_out_0	integrall	gnl|DQ125241|idbc2600	348	Quaternary ammonium compounds	Non-RND family multidrug efflux system	qacEΔ1	Enterobacteriaceae
105-APL	APL	T13	April 8/2013	contig_37_39154_length_643_multi_1_in_0_out_0	integrall	gnl|CP003225|idbc9128	348	Quaternary ammonium compounds	Non-RND family multidrug efflux system	qacEΔ1	Enterobacteriaceae
105-APL	APL	T13	April 8/2013	contig_37_39154_length_643_multi_1_in_0_out_0	integrall	gnl|CP001232|idbc5330	348	Quaternary ammonium compounds	Non-RND family multidrug efflux system	qacEΔ1	Enterobacteriaceae
105-APL	APL	T13	April 8/2013	contig_37_39154_length_643_multi_1_in_0_out_0	integrall	gnl|CP000650|idbc4914	348	Quaternary ammonium compounds	Non-RND family multidrug efflux system	qacEΔ1	Enterobacteriaceae
105-APL	APL	T13	April 8/2013	contig_37_39154_length_643_multi_1_in_0_out_0	integrall	gnl|BR000038|idbc2415	348	Quaternary ammonium compounds	Non-RND family multidrug efflux system	qacEΔ1	Enterobacteriaceae
105-APL	APL	T13	April 8/2013	contig_37_39154_length_643_multi_1_in_0_out_0	integrall	gnl|AY987395|idbc2406	348	Quaternary ammonium compounds	Non-RND family multidrug efflux system	qacEΔ1	Enterobacteriaceae
105-APL	APL	T13	April 8/2013	contig_37_39154_length_643_multi_1_in_0_out_0	integrall	gnl|AY963803|idbc7179	348	Quaternary ammonium compounds	Non-RND family multidrug efflux system	qacEΔ1	Enterobacteriaceae
105-APL	APL	T13	April 8/2013	contig_37_39154_length_643_multi_1_in_0_out_0	integrall	gnl|AY463797|idbc6280	348	Quaternary ammonium compounds	Non-RND family multidrug efflux system	qacEΔ1	Enterobacteriaceae
105-APL	APL	T13	April 8/2013	contig_37_39154_length_643_multi_1_in_0_out_0	integrall	gnl|AY458224|idbc4644	348	Quaternary ammonium compounds	Non-RND family multidrug efflux system	qacEΔ1	Enterobacteriaceae
105-APL	APL	T13	April 8/2013	contig_37_39154_length_643_multi_1_in_0_out_0	integrall	gnl|AY339985|idbc1424	348	Quaternary ammonium compounds	Non-RND family multidrug efflux system	qacEΔ1	Enterobacteriaceae
105-APL	APL	T13	April 8/2013	contig_37_39154_length_643_multi_1_in_0_out_0	integrall	gnl|AY339625|idbc2657	348	Quaternary ammonium compounds	Non-RND family multidrug efflux system	qacEΔ1	Enterobacteriaceae
105-APL	APL	T13	April 8/2013	contig_37_39154_length_643_multi_1_in_0_out_0	integrall	gnl|AY260546|idbc3162	348	Quaternary ammonium compounds	Non-RND family multidrug efflux system	qacEΔ1	Enterobacteriaceae
105-APL	APL	T13	April 8/2013	contig_37_39154_length_643_multi_1_in_0_out_0	integrall	gnl|AY259086|idbc4338	348	Quaternary ammonium compounds	Non-RND family multidrug efflux system	qacEΔ1	Enterobacteriaceae
105-APL	APL	T13	April 8/2013	contig_37_39154_length_643_multi_1_in_0_out_0	integrall	gnl|AY259085|idbc3623	348	Quaternary ammonium compounds	Non-RND family multidrug efflux system	qacEΔ1	Enterobacteriaceae
105-APL	APL	T13	April 8/2013	contig_37_39154_length_643_multi_1_in_0_out_0	integrall	gnl|AY224185|idbc3619	348	Quaternary ammonium compounds	Non-RND family multidrug efflux system	qacEΔ1	Enterobacteriaceae
105-APL	APL	T13	April 8/2013	contig_37_39154_length_643_multi_1_in_0_out_0	integrall	gnl|AY162283|idbc3944	348	Quaternary ammonium compounds	Non-RND family multidrug efflux system	qacEΔ1	Enterobacteriaceae
105-APL	APL	T13	April 8/2013	contig_37_39154_length_643_multi_1_in_0_out_0	integrall	gnl|AY152821|idbc4161	348	Quaternary ammonium compounds	Non-RND family multidrug efflux system	qacEΔ1	Enterobacteriaceae
105-APL	APL	T13	April 8/2013	contig_37_39154_length_643_multi_1_in_0_out_0	integrall	gnl|AY146989|idbc8537	348	Quaternary ammonium compounds	Non-RND family multidrug efflux system	qacEΔ1	Enterobacteriaceae
105-APL	APL	T13	April 8/2013	contig_37_39154_length_643_multi_1_in_0_out_0	integrall	gnl|AY049746|idbc3088	348	Quaternary ammonium compounds	Non-RND family multidrug efflux system	qacEΔ1	Enterobacteriaceae
105-APL	APL	T13	April 8/2013	contig_37_39154_length_643_multi_1_in_0_out_0	integrall	gnl|AM991977|idbc4613	348	Quaternary ammonium compounds	Non-RND family multidrug efflux system	qacEΔ1	Enterobacteriaceae
105-APL	APL	T13	April 8/2013	contig_37_39154_length_643_multi_1_in_0_out_0	integrall	gnl|AM746675|idbc1130	348	Quaternary ammonium compounds	Non-RND family multidrug efflux system	qacEΔ1	Enterobacteriaceae
105-APL	APL	T13	April 8/2013	contig_37_39154_length_643_multi_1_in_0_out_0	integrall	gnl|AM234698|idbc2272	348	Quaternary ammonium compounds	Non-RND family multidrug efflux system	qacEΔ1	Enterobacteriaceae
105-APL	APL	T13	April 8/2013	contig_37_39154_length_643_multi_1_in_0_out_0	integrall	gnl|AM040710|idbc2737	348	Quaternary ammonium compounds	Non-RND family multidrug efflux system	qacEΔ1	Enterobacteriaceae
105-APL	APL	T13	April 8/2013	contig_37_39154_length_643_multi_1_in_0_out_0	integrall	gnl|AM040710|idbc2732	348	Quaternary ammonium compounds	Non-RND family multidrug efflux system	qacEΔ1	Enterobacteriaceae
105-APL	APL	T13	April 8/2013	contig_37_39154_length_643_multi_1_in_0_out_0	integrall	gnl|AM040709|idbc2747	348	Quaternary ammonium compounds	Non-RND family multidrug efflux system	qacEΔ1	Enterobacteriaceae
105-APL	APL	T13	April 8/2013	contig_37_39154_length_643_multi_1_in_0_out_0	integrall	gnl|AM040709|idbc2742	348	Quaternary ammonium compounds	Non-RND family multidrug efflux system	qacEΔ1	Enterobacteriaceae
105-APL	APL	T13	April 8/2013	contig_37_39154_length_643_multi_1_in_0_out_0	integrall	gnl|AM040708|idbc2752	348	Quaternary ammonium compounds	Non-RND family multidrug efflux system	qacEΔ1	Enterobacteriaceae
105-APL	APL	T13	April 8/2013	contig_37_39154_length_643_multi_1_in_0_out_0	integrall	gnl|AM040449|idbc2994	348	Quaternary ammonium compounds	Non-RND family multidrug efflux system	qacEΔ1	Enterobacteriaceae
105-APL	APL	T13	April 8/2013	contig_37_39154_length_643_multi_1_in_0_out_0	integrall	gnl|AJ971344|idbc2667	348	Quaternary ammonium compounds	Non-RND family multidrug efflux system	qacEΔ1	Enterobacteriaceae
105-APL	APL	T13	April 8/2013	contig_37_39154_length_643_multi_1_in_0_out_0	integrall	gnl|AJ971343|idbc2685	348	Quaternary ammonium compounds	Non-RND family multidrug efflux system	qacEΔ1	Enterobacteriaceae
105-APL	APL	T13	April 8/2013	contig_37_39154_length_643_multi_1_in_0_out_0	integrall	gnl|AJ971342|idbc2102	348	Quaternary ammonium compounds	Non-RND family multidrug efflux system	qacEΔ1	Enterobacteriaceae
105-APL	APL	T13	April 8/2013	contig_37_39154_length_643_multi_1_in_0_out_0	integrall	gnl|AJ971341|idbc2701	348	Quaternary ammonium compounds	Non-RND family multidrug efflux system	qacEΔ1	Enterobacteriaceae
105-APL	APL	T13	April 8/2013	contig_37_39154_length_643_multi_1_in_0_out_0	integrall	gnl|AJ870988|idbc4591	348	Quaternary ammonium compounds	Non-RND family multidrug efflux system	qacEΔ1	Enterobacteriaceae
105-APL	APL	T13	April 8/2013	contig_37_39154_length_643_multi_1_in_0_out_0	integrall	gnl|AJ704863|idbc1185	348	Quaternary ammonium compounds	Non-RND family multidrug efflux system	qacEΔ1	Enterobacteriaceae
105-APL	APL	T13	April 8/2013	contig_37_39154_length_643_multi_1_in_0_out_0	integrall	gnl|AJ561197|idbc3236	348	Quaternary ammonium compounds	Non-RND family multidrug efflux system	qacEΔ1	Enterobacteriaceae
105-APL	APL	T13	April 8/2013	contig_37_39154_length_643_multi_1_in_0_out_0	integrall	gnl|AJ487033|idbc4508	348	Quaternary ammonium compounds	Non-RND family multidrug efflux system	qacEΔ1	Enterobacteriaceae
105-APL	APL	T13	April 8/2013	contig_37_39154_length_643_multi_1_in_0_out_0	integrall	gnl|AJ311891|idbc2362	348	Quaternary ammonium compounds	Non-RND family multidrug efflux system	qacEΔ1	Enterobacteriaceae
105-APL	APL	T13	April 8/2013	contig_37_39154_length_643_multi_1_in_0_out_0	integrall	gnl|AJ310778|idbc9636	348	Quaternary ammonium compounds	Non-RND family multidrug efflux system	qacEΔ1	Enterobacteriaceae
105-APL	APL	T13	April 8/2013	contig_37_39154_length_643_multi_1_in_0_out_0	integrall	gnl|AJ237702|idbc3340	348	Quaternary ammonium compounds	Non-RND family multidrug efflux system	qacEΔ1	Enterobacteriaceae
105-APL	APL	T13	April 8/2013	contig_37_39154_length_643_multi_1_in_0_out_0	integrall	gnl|AJ009820|idbc3200	348	Quaternary ammonium compounds	Non-RND family multidrug efflux system	qacEΔ1	Enterobacteriaceae
105-APL	APL	T13	April 8/2013	contig_37_39154_length_643_multi_1_in_0_out_0	integrall	gnl|AF550679|idbc4145	348	Quaternary ammonium compounds	Non-RND family multidrug efflux system	qacEΔ1	Enterobacteriaceae
105-APL	APL	T13	April 8/2013	contig_37_39154_length_643_multi_1_in_0_out_0	integrall	gnl|AF322577|idbc2193	348	Quaternary ammonium compounds	Non-RND family multidrug efflux system	qacEΔ1	Enterobacteriaceae
105-APL	APL	T13	April 8/2013	contig_37_39154_length_643_multi_1_in_0_out_0	integrall	gnl|AF282595|idbc3065	348	Quaternary ammonium compounds	Non-RND family multidrug efflux system	qacEΔ1	Enterobacteriaceae
105-APL	APL	T13	April 8/2013	contig_37_39154_length_643_multi_1_in_0_out_0	integrall	gnl|AF205943|idbc1987	348	Quaternary ammonium compounds	Non-RND family multidrug efflux system	qacEΔ1	Enterobacteriaceae
105-APL	APL	T13	April 8/2013	contig_37_39154_length_643_multi_1_in_0_out_0	integrall	gnl|AF174129|idbc3787	348	Quaternary ammonium compounds	Non-RND family multidrug efflux system	qacEΔ1	Enterobacteriaceae
105-APL	APL	T13	April 8/2013	contig_37_39154_length_643_multi_1_in_0_out_0	integrall	gnl|AF071555|idbc3878	348	Quaternary ammonium compounds	Non-RND family multidrug efflux system	qacEΔ1	Enterobacteriaceae
105-APL	APL	T13	April 8/2013	contig_37_39154_length_643_multi_1_in_0_out_0	integrall	gnl|AF071555|idbc3875	348	Quaternary ammonium compounds	Non-RND family multidrug efflux system	qacEΔ1	Enterobacteriaceae
105-APL	APL	T13	April 8/2013	contig_37_39154_length_643_multi_1_in_0_out_0	integrall	gnl|AF071413|idbc291	348	Quaternary ammonium compounds	Non-RND family multidrug efflux system	qacEΔ1	Enterobacteriaceae
105-APL	APL	T13	April 8/2013	contig_37_39154_length_643_multi_1_in_0_out_0	integrall	gnl|AF034958|idbc3127	348	Quaternary ammonium compounds	Non-RND family multidrug efflux system	qacEΔ1	Enterobacteriaceae
105-APL	APL	T13	April 8/2013	contig_37_39154_length_643_multi_1_in_0_out_0	integrall	gnl|AB733642|idbc9418	348	Quaternary ammonium compounds	Non-RND family multidrug efflux system	qacEΔ1	Enterobacteriaceae
105-APL	APL	T13	April 8/2013	contig_37_39154_length_643_multi_1_in_0_out_0	integrall	gnl|AB616660|idbc9253	348	Quaternary ammonium compounds	Non-RND family multidrug efflux system	qacEΔ1	Enterobacteriaceae
034-UPL	UPL	T3	Jul 16/2012	contig_27_51461_length_220_multi_2_in_0_out_0	integrall	gnl|EU434604|idbc4798	336	Quaternary ammonium compounds	Non-RND family multidrug efflux system	qacH	Moraxellaceae
105-APL	APL	T13	April 8/2013	contig_37_39154_length_643_multi_1_in_0_out_0	integrall	gnl|AB469045|idbc5009	348	Quaternary ammonium compounds	Non-RND family multidrug efflux system	qacEΔ1	Enterobacteriaceae
105-APL	APL	T13	April 8/2013	contig_37_39154_length_643_multi_1_in_0_out_0	integrall	gnl|AB366442|idbc4479	348	Quaternary ammonium compounds	Non-RND family multidrug efflux system	qacEΔ1	Enterobacteriaceae
105-APL	APL	T13	April 8/2013	contig_37_39154_length_643_multi_1_in_0_out_0	integrall	gnl|AB366440|idbc7063	348	Quaternary ammonium compounds	Non-RND family multidrug efflux system	qacEΔ1	Enterobacteriaceae
105-APL	APL	T13	April 8/2013	contig_37_39154_length_643_multi_1_in_0_out_0	integrall	gnl|AB365868|idbc7071	348	Quaternary ammonium compounds	Non-RND family multidrug efflux system	qacEΔ1	Enterobacteriaceae
105-APL	APL	T13	April 8/2013	contig_37_39154_length_643_multi_1_in_0_out_0	integrall	gnl|AB207867|idbc4140	348	Quaternary ammonium compounds	Non-RND family multidrug efflux system	qacEΔ1	Enterobacteriaceae
105-APL	APL	T13	April 8/2013	contig_37_39154_length_643_multi_1_in_0_out_0	integrall	gnl|AB061794|idbc4435	348	Quaternary ammonium compounds	Non-RND family multidrug efflux system	qacEΔ1	Enterobacteriaceae
105-APL	APL	T13	April 8/2013	contig_37_39154_length_643_multi_1_in_0_out_0	integrall	gnl|AJ870926|idbc4586	308	Quaternary ammonium compounds	Non-RND family multidrug efflux system	qacEΔ1	Enterobacteriaceae
105-APL	APL	T13	April 8/2013	contig_37_39154_length_643_multi_1_in_0_out_0	integrall	gnl|AY070235|idbc3956	143	Quaternary ammonium compounds	Non-RND family multidrug efflux system	qacEΔ1	Enterobacteriaceae
105-APL	APL	T13	April 8/2013	contig_37_39154_length_643_multi_1_in_0_out_0	integrall	gnl|FJ459817|idbc6635	66	Quaternary ammonium compounds	Non-RND family multidrug efflux system	qacEΔ1	Enterobacteriaceae
105-APL	APL	T13	April 8/2013	contig_37_39154_length_643_multi_1_in_0_out_0	integrall	gnl|FJ594767|idbc6637	69	Quaternary ammonium compounds	Non-RND family multidrug efflux system	qacEΔ1	Enterobacteriaceae
105-APL	APL	T13	April 8/2013	contig_37_39154_length_643_multi_1_in_0_out_0	integrall	gnl|AF202035|idbc3079	90	Quaternary ammonium compounds	Non-RND family multidrug efflux system	qacEΔ1	Enterobacteriaceae
105-APL	APL	T13	April 8/2013	contig_37_39154_length_643_multi_1_in_0_out_0	integrall	gnl|AF207065|idbc4492	91	Quaternary ammonium compounds	Non-RND family multidrug efflux system	qacEΔ1	Enterobacteriaceae
105-APL	APL	T13	April 8/2013	contig_37_39154_length_643_multi_1_in_0_out_0	integrall	gnl|EU487199|idbc3999	250	Quaternary ammonium compounds	Non-RND family multidrug efflux system	qacEΔ1	Enterobacteriaceae
105-APL	APL	T13	April 8/2013	contig_37_39154_length_643_multi_1_in_0_out_0	integrall	gnl|GU165831|idbc8824	237	Quaternary ammonium compounds	Non-RND family multidrug efflux system	qacEΔ1	Enterobacteriaceae
105-APL	APL	T13	April 8/2013	contig_37_39154_length_643_multi_1_in_0_out_0	integrall	gnl|GU165830|idbc8829	237	Quaternary ammonium compounds	Non-RND family multidrug efflux system	qacEΔ1	Enterobacteriaceae
105-APL	APL	T13	April 8/2013	contig_37_39154_length_643_multi_1_in_0_out_0	integrall	gnl|AB469046|idbc5006	235	Quaternary ammonium compounds	Non-RND family multidrug efflux system	qacEΔ1	Enterobacteriaceae
105-APL	APL	T13	April 8/2013	contig_37_39154_length_643_multi_1_in_0_out_0	integrall	gnl|AY512972|idbc3931	221	Quaternary ammonium compounds	Non-RND family multidrug efflux system	qacEΔ1	Enterobacteriaceae
105-APL	APL	T13	April 8/2013	contig_37_39154_length_643_multi_1_in_0_out_0	integrall	gnl|X75562|idbc4421	210	Quaternary ammonium compounds	Non-RND family multidrug efflux system	qacEΔ1	Enterobacteriaceae
105-APL	APL	T13	April 8/2013	contig_37_39154_length_643_multi_1_in_0_out_0	integrall	gnl|EU052800|idbc1363	146	Quaternary ammonium compounds	Non-RND family multidrug efflux system	qacEΔ1	Enterobacteriaceae
105-APL	APL	T13	April 8/2013	contig_37_39154_length_643_multi_1_in_0_out_0	integrall	gnl|EU259884|idbc6554	129	Quaternary ammonium compounds	Non-RND family multidrug efflux system	qacEΔ1	Enterobacteriaceae
105-APL	APL	T13	April 8/2013	contig_37_39154_length_643_multi_1_in_0_out_0	integrall	gnl|AB113580|idbc1714	113	Quaternary ammonium compounds	Non-RND family multidrug efflux system	qacEΔ1	Enterobacteriaceae
105-APL	APL	T13	April 8/2013	contig_37_39154_length_643_multi_1_in_0_out_0	integrall	gnl|AY370764|idbc3510	91	Quaternary ammonium compounds	Non-RND family multidrug efflux system	qacEΔ1	Enterobacteriaceae
105-APL	APL	T13	April 8/2013	contig_37_39154_length_643_multi_1_in_0_out_0	integrall	gnl|EAU13880|idbc1420	90	Quaternary ammonium compounds	Non-RND family multidrug efflux system	qacEΔ1	Enterobacteriaceae
105-APL	APL	T13	April 8/2013	contig_37_39154_length_643_multi_1_in_0_out_0	integrall	gnl|AY049746|idbc3092	90	Quaternary ammonium compounds	Non-RND family multidrug efflux system	qacEΔ1	Enterobacteriaceae
105-APL	APL	T13	April 8/2013	contig_37_39154_length_643_multi_1_in_0_out_0	integrall	gnl|AF224733|idbc3849	90	Quaternary ammonium compounds	Non-RND family multidrug efflux system	qacEΔ1	Enterobacteriaceae
105-APL	APL	T13	April 8/2013	contig_37_39154_length_643_multi_1_in_0_out_0	integrall	gnl|AF202976|idbc4489	90	Quaternary ammonium compounds	Non-RND family multidrug efflux system	qacEΔ1	Enterobacteriaceae
105-APL	APL	T13	April 8/2013	contig_37_39154_length_643_multi_1_in_0_out_0	integrall	gnl|JX494728|idbc9494	89	Quaternary ammonium compounds	Non-RND family multidrug efflux system	qacEΔ1	Enterobacteriaceae
105-APL	APL	T13	April 8/2013	contig_37_39154_length_643_multi_1_in_0_out_0	integrall	gnl|EU430601|idbc1148	89	Quaternary ammonium compounds	Non-RND family multidrug efflux system	qacEΔ1	Enterobacteriaceae
105-APL	APL	T13	April 8/2013	contig_37_39154_length_643_multi_1_in_0_out_0	integrall	gnl|AF175203|idbc4208	89	Quaternary ammonium compounds	Non-RND family multidrug efflux system	qacEΔ1	Enterobacteriaceae
105-APL	APL	T13	April 8/2013	contig_37_39154_length_643_multi_1_in_0_out_0	integrall	gnl|DQ023222|idbc2904	85	Quaternary ammonium compounds	Non-RND family multidrug efflux system	qacEΔ1	Enterobacteriaceae
105-APL	APL	T13	April 8/2013	contig_37_39154_length_643_multi_1_in_0_out_0	integrall	gnl|EU430602|idbc1144	84	Quaternary ammonium compounds	Non-RND family multidrug efflux system	qacEΔ1	Enterobacteriaceae
105-APL	APL	T13	April 8/2013	contig_37_39154_length_643_multi_1_in_0_out_0	integrall	gnl|FJ594765|idbc6646	71	Quaternary ammonium compounds	Non-RND family multidrug efflux system	qacEΔ1	Enterobacteriaceae
105-APL	APL	T13	April 8/2013	contig_37_39154_length_643_multi_1_in_0_out_0	integrall	gnl|AY030343|idbc3736	71	Quaternary ammonium compounds	Non-RND family multidrug efflux system	qacEΔ1	Enterobacteriaceae
105-APL	APL	T13	April 8/2013	contig_37_39154_length_643_multi_1_in_0_out_0	integrall	gnl|AY884050|idbc3410	68	Quaternary ammonium compounds	Non-RND family multidrug efflux system	qacEΔ1	Enterobacteriaceae
105-APL	APL	T13	April 8/2013	contig_37_39154_length_643_multi_1_in_0_out_0	integrall	gnl|HM589046|idbc8849	67	Quaternary ammonium compounds	Non-RND family multidrug efflux system	qacEΔ1	Enterobacteriaceae
105-APL	APL	T13	April 8/2013	contig_37_39154_length_643_multi_1_in_0_out_0	integrall	gnl|HM449019|idbc8804	61	Quaternary ammonium compounds	Non-RND family multidrug efflux system	qacEΔ1	Enterobacteriaceae
105-APL	APL	T13	April 8/2013	contig_37_39154_length_643_multi_1_in_0_out_0	integrall	gnl|HM367091|idbc8683	61	Quaternary ammonium compounds	Non-RND family multidrug efflux system	qacEΔ1	Enterobacteriaceae
105-APL	APL	T13	April 8/2013	contig_37_39154_length_643_multi_1_in_0_out_0	integrall	gnl|GU590935|idbc8400	61	Quaternary ammonium compounds	Non-RND family multidrug efflux system	qacEΔ1	Enterobacteriaceae
105-APL	APL	T13	April 8/2013	contig_37_39154_length_643_multi_1_in_0_out_0	integrall	gnl|GU590934|idbc8397	61	Quaternary ammonium compounds	Non-RND family multidrug efflux system	qacEΔ1	Enterobacteriaceae
105-APL	APL	T13	April 8/2013	contig_37_39154_length_643_multi_1_in_0_out_0	integrall	gnl|JX486753|idbc9511	58	Quaternary ammonium compounds	Non-RND family multidrug efflux system	qacEΔ1	Enterobacteriaceae
034-UPL	UPL	T3	Jul 16/2012	contig_27_51461_length_220_multi_2_in_0_out_0	integrall	gnl|AY139598|idbc3986	333	Quaternary ammonium compounds	Non-RND family multidrug efflux system	qacF	Plasmid
105-APL	APL	T13	April 8/2013	contig_37_39154_length_643_multi_1_in_0_out_0	integrall	gnl|FR748153|idbc8873	58	Quaternary ammonium compounds	Non-RND family multidrug efflux system	qacEΔ1	Enterobacteriaceae
105-APL	APL	T13	April 8/2013	contig_37_39154_length_643_multi_1_in_0_out_0	integrall	gnl|FR748152|idbc8878	58	Quaternary ammonium compounds	Non-RND family multidrug efflux system	qacEΔ1	Enterobacteriaceae
105-APL	APL	T13	April 8/2013	contig_37_39154_length_643_multi_1_in_0_out_0	integrall	gnl|AM295980|idbc1783	58	Quaternary ammonium compounds	Non-RND family multidrug efflux system	qacEΔ1	Enterobacteriaceae
105-APL	APL	T13	April 8/2013	contig_27_26649_length_234_multi_2_in_0_out_0	integrall	gnl|FJ711659|idbc6872	348	Quaternary ammonium compounds	Non-RND family multidrug efflux system	qacEΔ1	Flavobacteriaceae
105-APL	APL	T13	April 8/2013	contig_37_39154_length_643_multi_1_in_0_out_0	integrall	gnl|FJ711659|idbc6872	348	Quaternary ammonium compounds	Non-RND family multidrug efflux system	qacEΔ1	Flavobacteriaceae
105-APL	APL	T13	April 8/2013	contig_37_39154_length_643_multi_1_in_0_out_0	integrall	gnl|DQ881444|idbc4747	316	Quaternary ammonium compounds	Non-RND family multidrug efflux system	qacEΔ1	Flavobacteriaceae
105-APL	APL	T13	April 8/2013	contig_37_39154_length_643_multi_1_in_0_out_0	integrall	gnl|FJ457611|idbc5263	309	Quaternary ammonium compounds	Non-RND family multidrug efflux system	qacEΔ1	Micrococcaceae
105-APL	APL	T13	April 8/2013	contig_27_26649_length_234_multi_2_in_0_out_0	integrall	gnl|JN121384|idbc9142	348	Quaternary ammonium compounds	Non-RND family multidrug efflux system	qacEΔ1	Moraxellaceae
105-APL	APL	T13	April 8/2013	contig_27_26649_length_234_multi_2_in_0_out_0	integrall	gnl|JF810083|idbc9146	348	Quaternary ammonium compounds	Non-RND family multidrug efflux system	qacEΔ1	Moraxellaceae
105-APL	APL	T13	April 8/2013	contig_27_26649_length_234_multi_2_in_0_out_0	integrall	gnl|JF731030|idbc9155	348	Quaternary ammonium compounds	Non-RND family multidrug efflux system	qacEΔ1	Moraxellaceae
105-APL	APL	T13	April 8/2013	contig_27_26649_length_234_multi_2_in_0_out_0	integrall	gnl|HQ713678|idbc9193	348	Quaternary ammonium compounds	Non-RND family multidrug efflux system	qacEΔ1	Moraxellaceae
105-APL	APL	T13	April 8/2013	contig_27_26649_length_234_multi_2_in_0_out_0	integrall	gnl|FJ854362|idbc7385	348	Quaternary ammonium compounds	Non-RND family multidrug efflux system	qacEΔ1	Moraxellaceae
105-APL	APL	T13	April 8/2013	contig_27_26649_length_234_multi_2_in_0_out_0	integrall	gnl|FJ172370|idbc7171	348	Quaternary ammonium compounds	Non-RND family multidrug efflux system	qacEΔ1	Moraxellaceae
105-APL	APL	T13	April 8/2013	contig_27_26649_length_234_multi_2_in_0_out_0	integrall	gnl|EU977567|idbc4070	348	Quaternary ammonium compounds	Non-RND family multidrug efflux system	qacEΔ1	Moraxellaceae
105-APL	APL	T13	April 8/2013	contig_27_26649_length_234_multi_2_in_0_out_0	integrall	gnl|EF033072|idbc1567	348	Quaternary ammonium compounds	Non-RND family multidrug efflux system	qacEΔ1	Moraxellaceae
105-APL	APL	T13	April 8/2013	contig_27_26649_length_234_multi_2_in_0_out_0	integrall	gnl|DQ861641|idbc4058	348	Quaternary ammonium compounds	Non-RND family multidrug efflux system	qacEΔ1	Moraxellaceae
105-APL	APL	T13	April 8/2013	contig_27_26649_length_234_multi_2_in_0_out_0	integrall	gnl|JF262178|idbc9182	66	Quaternary ammonium compounds	Non-RND family multidrug efflux system	qacEΔ1	Moraxellaceae
105-APL	APL	T13	April 8/2013	contig_37_39154_length_643_multi_1_in_0_out_0	integrall	gnl|EF546444|idbc1650	225	Quaternary ammonium compounds	Non-RND family multidrug efflux system	qacEΔ1	Moraxellaceae
105-APL	APL	T13	April 8/2013	contig_37_39154_length_643_multi_1_in_0_out_0	integrall	gnl|JN121384|idbc9142	348	Quaternary ammonium compounds	Non-RND family multidrug efflux system	qacEΔ1	Moraxellaceae
034-UPL	UPL	T3	Jul 16/2012	contig_27_51461_length_220_multi_2_in_0_out_0	integrall	gnl|GQ337064|idbc7628	333	Quaternary ammonium compounds	Non-RND family multidrug efflux system	qacH	Pseudomonadaceae
034-UPL	UPL	T3	Jul 16/2012	contig_27_51461_length_220_multi_2_in_0_out_0	integrall	gnl|AJ867811|idbc6541	333	Quaternary ammonium compounds	Non-RND family multidrug efflux system	qacH	Pseudomonadaceae
034-UPL	UPL	T3	Jul 16/2012	contig_27_51461_length_220_multi_2_in_0_out_0	integrall	gnl|GQ856542|idbc7857	333	Quaternary ammonium compounds	Non-RND family multidrug efflux system	qacH6	Pseudomonadaceae
034-UPL	UPL	T3	Jul 16/2012	contig_27_51461_length_220_multi_2_in_0_out_0	integrall	gnl|GQ856540|idbc7850	333	Quaternary ammonium compounds	Non-RND family multidrug efflux system	qacH	Pseudomonadaceae
034-UPL	UPL	T3	Jul 16/2012	contig_27_51461_length_220_multi_2_in_0_out_0	integrall	gnl|GQ856538|idbc7835	333	Quaternary ammonium compounds	Non-RND family multidrug efflux system	qacH	Pseudomonadaceae
034-UPL	UPL	T3	Jul 16/2012	contig_27_51461_length_220_multi_2_in_0_out_0	integrall	gnl|EF184216|idbc1771	333	Quaternary ammonium compounds	Non-RND family multidrug efflux system	qacH	Pseudomonadaceae
034-UPL	UPL	T3	Jul 16/2012	contig_27_51461_length_220_multi_2_in_0_out_0	integrall	gnl|FN556190|idbc8757	333	Quaternary ammonium compounds	Non-RND family multidrug efflux system	qacH	Pseudomonadaceae
034-UPL	UPL	T3	Jul 16/2012	contig_27_51461_length_220_multi_2_in_0_out_0	integrall	gnl|AB587676|idbc8717	333	Quaternary ammonium compounds	Non-RND family multidrug efflux system	qacF	Pseudomonadaceae
034-UPL	UPL	T3	Jul 16/2012	contig_27_51461_length_220_multi_2_in_0_out_0	integrall	gnl|JQ764729|idbc9384	333	Quaternary ammonium compounds	Non-RND family multidrug efflux system	qacF	Pseudomonadaceae
034-UPL	UPL	T3	Jul 16/2012	contig_27_51461_length_220_multi_2_in_0_out_0	integrall	gnl|HQ454494|idbc9397	333	Quaternary ammonium compounds	Non-RND family multidrug efflux system	qacF	Pseudomonadaceae
034-UPL	UPL	T3	Jul 16/2012	contig_27_51461_length_220_multi_2_in_0_out_0	integrall	gnl|GU137304|idbc7879	333	Quaternary ammonium compounds	Non-RND family multidrug efflux system	qacF	Pseudomonadaceae
034-UPL	UPL	T3	Jul 16/2012	contig_27_51461_length_220_multi_2_in_0_out_0	integrall	gnl|GQ281702|idbc8438	333	Quaternary ammonium compounds	Non-RND family multidrug efflux system	qacF	Pseudomonadaceae
034-UPL	UPL	T3	Jul 16/2012	contig_27_51461_length_220_multi_2_in_0_out_0	integrall	gnl|EU117233|idbc1255	333	Quaternary ammonium compounds	Non-RND family multidrug efflux system	qac	Pseudomonadaceae
034-UPL	UPL	T3	Jul 16/2012	contig_27_51461_length_220_multi_2_in_0_out_0	integrall	gnl|EF206349|idbc1433	333	Quaternary ammonium compounds	Non-RND family multidrug efflux system	qac	Pseudomonadaceae
034-UPL	UPL	T3	Jul 16/2012	contig_27_51461_length_220_multi_2_in_0_out_0	integrall	gnl|DQ287356|idbc2808	333	Quaternary ammonium compounds	Non-RND family multidrug efflux system	qac	Pseudomonadaceae
034-UPL	UPL	T3	Jul 16/2012	contig_27_51461_length_220_multi_2_in_0_out_0	integrall	gnl|AY907717|idbc1449	333	Quaternary ammonium compounds	Non-RND family multidrug efflux system	qac	Pseudomonadaceae
034-UPL	UPL	T3	Jul 16/2012	contig_27_51461_length_220_multi_2_in_0_out_0	integrall	gnl|FN827339|idbc8180	339	Quaternary ammonium compounds	Non-RND family multidrug efflux system	qacF	Pseudomonadaceae
035-UDS	UDS	T3	Jul 16/2012	contig_57_5819_length_1865_multi_1_in_0_out_0	integrall	gnl|AJ223604|idbc3351	536	Quaternary ammonium compounds	Non-RND family multidrug efflux system	qacE2	Pseudomonadaceae
105-APL	APL	T13	April 8/2013	contig_37_39154_length_643_multi_1_in_0_out_0	integrall	gnl|JF810083|idbc9146	348	Quaternary ammonium compounds	Non-RND family multidrug efflux system	qacEΔ1	Moraxellaceae
105-APL	APL	T13	April 8/2013	contig_37_39154_length_643_multi_1_in_0_out_0	integrall	gnl|JF731030|idbc9155	348	Quaternary ammonium compounds	Non-RND family multidrug efflux system	qacEΔ1	Moraxellaceae
105-APL	APL	T13	April 8/2013	contig_37_39154_length_643_multi_1_in_0_out_0	integrall	gnl|HQ713678|idbc9193	348	Quaternary ammonium compounds	Non-RND family multidrug efflux system	qacEΔ1	Moraxellaceae
105-APL	APL	T13	April 8/2013	contig_37_39154_length_643_multi_1_in_0_out_0	integrall	gnl|FJ854362|idbc7385	348	Quaternary ammonium compounds	Non-RND family multidrug efflux system	qacEΔ1	Moraxellaceae
105-APL	APL	T13	April 8/2013	contig_37_39154_length_643_multi_1_in_0_out_0	integrall	gnl|FJ172370|idbc7171	348	Quaternary ammonium compounds	Non-RND family multidrug efflux system	qacEΔ1	Moraxellaceae
105-APL	APL	T13	April 8/2013	contig_37_39154_length_643_multi_1_in_0_out_0	integrall	gnl|EU977567|idbc4070	348	Quaternary ammonium compounds	Non-RND family multidrug efflux system	qacEΔ1	Moraxellaceae
105-APL	APL	T13	April 8/2013	contig_37_39154_length_643_multi_1_in_0_out_0	integrall	gnl|EF033072|idbc1567	348	Quaternary ammonium compounds	Non-RND family multidrug efflux system	qacEΔ1	Moraxellaceae
105-APL	APL	T13	April 8/2013	contig_37_39154_length_643_multi_1_in_0_out_0	integrall	gnl|DQ861641|idbc4058	348	Quaternary ammonium compounds	Non-RND family multidrug efflux system	qacEΔ1	Moraxellaceae
105-APL	APL	T13	April 8/2013	contig_37_39154_length_643_multi_1_in_0_out_0	integrall	gnl|DQ112355|idbc2398	348	Quaternary ammonium compounds	Non-RND family multidrug efflux system	qacEΔ1	Moraxellaceae
105-APL	APL	T13	April 8/2013	contig_37_39154_length_643_multi_1_in_0_out_0	integrall	gnl|CP001182|idbc9068	348	Quaternary ammonium compounds	Non-RND family multidrug efflux system	qacEΔ1	Moraxellaceae
105-APL	APL	T13	April 8/2013	contig_37_39154_length_643_multi_1_in_0_out_0	integrall	gnl|AY038837|idbc4321	348	Quaternary ammonium compounds	Non-RND family multidrug efflux system	qacEΔ1	Moraxellaceae
105-APL	APL	T13	April 8/2013	contig_37_39154_length_643_multi_1_in_0_out_0	integrall	gnl|AM283490|idbc3854	348	Quaternary ammonium compounds	Non-RND family multidrug efflux system	qacEΔ1	Moraxellaceae
105-APL	APL	T13	April 8/2013	contig_37_39154_length_643_multi_1_in_0_out_0	integrall	gnl|AJ640197|idbc3241	348	Quaternary ammonium compounds	Non-RND family multidrug efflux system	qacEΔ1	Moraxellaceae
105-APL	APL	T13	April 8/2013	contig_37_39154_length_643_multi_1_in_0_out_0	integrall	gnl|AJ289189|idbc3335	348	Quaternary ammonium compounds	Non-RND family multidrug efflux system	qacEΔ1	Moraxellaceae
105-APL	APL	T13	April 8/2013	contig_37_39154_length_643_multi_1_in_0_out_0	integrall	gnl|EU014166|idbc1534	77	Quaternary ammonium compounds	Non-RND family multidrug efflux system	qacEΔ1	Moraxellaceae
105-APL	APL	T13	April 8/2013	contig_37_39154_length_643_multi_1_in_0_out_0	integrall	gnl|EU686386|idbc440	76	Quaternary ammonium compounds	Non-RND family multidrug efflux system	qacEΔ1	Moraxellaceae
105-APL	APL	T13	April 8/2013	contig_37_39154_length_643_multi_1_in_0_out_0	integrall	gnl|HQ323750|idbc8899	59	Quaternary ammonium compounds	Non-RND family multidrug efflux system	qacEΔ1	Moraxellaceae
105-APL	APL	T13	April 8/2013	contig_37_39154_length_643_multi_1_in_0_out_0	integrall	gnl|DQ519091|idbc1835	67	Quaternary ammonium compounds	Non-RND family multidrug efflux system	qacEΔ1	Moraxellaceae
105-APL	APL	T13	April 8/2013	contig_37_39154_length_643_multi_1_in_0_out_0	integrall	gnl|JN253503|idbc9132	156	Quaternary ammonium compounds	Non-RND family multidrug efflux system	qacEΔ1	Moraxellaceae
105-APL	APL	T13	April 8/2013	contig_37_39154_length_643_multi_1_in_0_out_0	integrall	gnl|EF690696|idbc144	142	Quaternary ammonium compounds	Non-RND family multidrug efflux system	qacEΔ1	Moraxellaceae
105-APL	APL	T13	April 8/2013	contig_37_39154_length_643_multi_1_in_0_out_0	integrall	gnl|AJ310480|idbc4505	71	Quaternary ammonium compounds	Non-RND family multidrug efflux system	qacEΔ1	Moraxellaceae
105-APL	APL	T13	April 8/2013	contig_37_39154_length_643_multi_1_in_0_out_0	integrall	gnl|AF324464|idbc3784	71	Quaternary ammonium compounds	Non-RND family multidrug efflux system	qacEΔ1	Moraxellaceae
105-APL	APL	T13	April 8/2013	contig_37_39154_length_643_multi_1_in_0_out_0	integrall	gnl|EF125009|idbc1441	67	Quaternary ammonium compounds	Non-RND family multidrug efflux system	qacEΔ1	Moraxellaceae
105-APL	APL	T13	April 8/2013	contig_37_39154_length_643_multi_1_in_0_out_0	integrall	gnl|EU686387|idbc436	65	Quaternary ammonium compounds	Non-RND family multidrug efflux system	qacEΔ1	Moraxellaceae
105-APL	APL	T13	April 8/2013	contig_37_39154_length_643_multi_1_in_0_out_0	integrall	gnl|EF125010|idbc2291	65	Quaternary ammonium compounds	Non-RND family multidrug efflux system	qacEΔ1	Moraxellaceae
105-APL	APL	T13	April 8/2013	contig_37_39154_length_643_multi_1_in_0_out_0	integrall	gnl|AY887066|idbc2846	65	Quaternary ammonium compounds	Non-RND family multidrug efflux system	qacEΔ1	Moraxellaceae
105-APL	APL	T13	April 8/2013	contig_27_26649_length_234_multi_2_in_0_out_0	integrall	gnl|JQ004406|idbc9288	349	Quaternary ammonium compounds	Non-RND family multidrug efflux system	qacEΔ1	Plasmid
105-APL	APL	T13	April 8/2013	contig_27_26649_length_234_multi_2_in_0_out_0	integrall	gnl|NC_008272|idbc8593	348	Quaternary ammonium compounds	Non-RND family multidrug efflux system	qacEΔ1	Plasmid
105-APL	APL	T13	April 8/2013	contig_27_26649_length_234_multi_2_in_0_out_0	integrall	gnl|JQ004409|idbc9305	348	Quaternary ammonium compounds	Non-RND family multidrug efflux system	qacEΔ1	Plasmid
105-APL	APL	T13	April 8/2013	contig_27_26649_length_234_multi_2_in_0_out_0	integrall	gnl|JQ004408|idbc9299	348	Quaternary ammonium compounds	Non-RND family multidrug efflux system	qacEΔ1	Plasmid
105-APL	APL	T13	April 8/2013	contig_27_26649_length_234_multi_2_in_0_out_0	integrall	gnl|JQ004407|idbc9293	348	Quaternary ammonium compounds	Non-RND family multidrug efflux system	qacEΔ1	Plasmid
105-APL	APL	T13	April 8/2013	contig_27_26649_length_234_multi_2_in_0_out_0	integrall	gnl|JN849690|idbc9230	348	Quaternary ammonium compounds	Non-RND family multidrug efflux system	qacEΔ1	plasmid
105-APL	APL	T13	April 8/2013	contig_37_39154_length_643_multi_1_in_0_out_0	integrall	gnl|JQ004406|idbc9288	349	Quaternary ammonium compounds	Non-RND family multidrug efflux system	qacEΔ1	Plasmid
105-APL	APL	T13	April 8/2013	contig_37_39154_length_643_multi_1_in_0_out_0	integrall	gnl|NC_008272|idbc8593	348	Quaternary ammonium compounds	Non-RND family multidrug efflux system	qacEΔ1	Plasmid
105-APL	APL	T13	April 8/2013	contig_37_39154_length_643_multi_1_in_0_out_0	integrall	gnl|JQ004409|idbc9305	348	Quaternary ammonium compounds	Non-RND family multidrug efflux system	qacEΔ1	Plasmid
105-APL	APL	T13	April 8/2013	contig_37_39154_length_643_multi_1_in_0_out_0	integrall	gnl|JQ004408|idbc9299	348	Quaternary ammonium compounds	Non-RND family multidrug efflux system	qacEΔ1	Plasmid
105-APL	APL	T13	April 8/2013	contig_37_39154_length_643_multi_1_in_0_out_0	integrall	gnl|JQ004407|idbc9293	348	Quaternary ammonium compounds	Non-RND family multidrug efflux system	qacEΔ1	Plasmid
105-APL	APL	T13	April 8/2013	contig_37_39154_length_643_multi_1_in_0_out_0	integrall	gnl|JN849690|idbc9230	348	Quaternary ammonium compounds	Non-RND family multidrug efflux system	qacEΔ1	plasmid
105-APL	APL	T13	April 8/2013	contig_37_39154_length_643_multi_1_in_0_out_0	integrall	gnl|AY115475|idbc6986	348	Quaternary ammonium compounds	Non-RND family multidrug efflux system	qacEΔ1	Plasmid
105-APL	APL	T13	April 8/2013	contig_37_39154_length_643_multi_1_in_0_out_0	integrall	gnl|AP000342|idbc6630	348	Quaternary ammonium compounds	Non-RND family multidrug efflux system	qacEΔ1	Plasmid
105-APL	APL	T13	April 8/2013	contig_37_39154_length_643_multi_1_in_0_out_0	integrall	gnl|AJ863570|idbc4579	348	Quaternary ammonium compounds	Non-RND family multidrug efflux system	qacEΔ1	Plasmid
105-APL	APL	T13	April 8/2013	contig_37_39154_length_643_multi_1_in_0_out_0	integrall	gnl|AJ698325|idbc3216	348	Quaternary ammonium compounds	Non-RND family multidrug efflux system	qacEΔ1	Plasmid
105-APL	APL	T13	April 8/2013	contig_37_39154_length_643_multi_1_in_0_out_0	integrall	gnl|AJ639924|idbc7934	348	Quaternary ammonium compounds	Non-RND family multidrug efflux system	qacEΔ1	Plasmid
105-APL	APL	T13	April 8/2013	contig_37_39154_length_643_multi_1_in_0_out_0	integrall	gnl|AF047479|idbc3133	348	Quaternary ammonium compounds	Non-RND family multidrug efflux system	qacEΔ1	Plasmid
080-APL	APL	T10	Jan 7/2013	contig_57_7295_length_1041_multi_2_in_0_out_0	integrall	gnl|AF347074|idbc3016	425	Quaternary ammonium compounds	Non-RND family multidrug efflux system	qacEΔ1	Pseudomonadaceae
105-APL	APL	T13	April 8/2013	contig_27_26649_length_234_multi_2_in_0_out_0	integrall	gnl|XXU37105|idbc2259	348	Quaternary ammonium compounds	Non-RND family multidrug efflux system	qacEΔ1	Pseudomonadaceae
105-APL	APL	T13	April 8/2013	contig_27_26649_length_234_multi_2_in_0_out_0	integrall	gnl|PAU49101|idbc1664	348	Quaternary ammonium compounds	Non-RND family multidrug efflux system	qacEΔ1	Pseudomonadaceae
105-APL	APL	T13	April 8/2013	contig_27_26649_length_234_multi_2_in_0_out_0	integrall	gnl|NC_007100|idbc382	348	Quaternary ammonium compounds	Non-RND family multidrug efflux system	qacEΔ1	Pseudomonadaceae
105-APL	APL	T13	April 8/2013	contig_27_26649_length_234_multi_2_in_0_out_0	integrall	gnl|JQ764729|idbc9388	348	Quaternary ammonium compounds	Non-RND family multidrug efflux system	qacEΔ1	Pseudomonadaceae
105-APL	APL	T13	April 8/2013	contig_27_26649_length_234_multi_2_in_0_out_0	integrall	gnl|JF414727|idbc9206	348	Quaternary ammonium compounds	Non-RND family multidrug efflux system	qacEΔ1	Pseudomonadaceae
105-APL	APL	T13	April 8/2013	contig_27_26649_length_234_multi_2_in_0_out_0	integrall	gnl|JF414726|idbc9199	348	Quaternary ammonium compounds	Non-RND family multidrug efflux system	qacEΔ1	Pseudomonadaceae
105-APL	APL	T13	April 8/2013	contig_27_26649_length_234_multi_2_in_0_out_0	integrall	gnl|GU390404|idbc8904	348	Quaternary ammonium compounds	Non-RND family multidrug efflux system	qacEΔ1	Pseudomonadaceae
105-APL	APL	T13	April 8/2013	contig_27_26649_length_234_multi_2_in_0_out_0	integrall	gnl|GU390403|idbc8908	348	Quaternary ammonium compounds	Non-RND family multidrug efflux system	qacEΔ1	Pseudomonadaceae
105-APL	APL	T13	April 8/2013	contig_27_26649_length_234_multi_2_in_0_out_0	integrall	gnl|GU390402|idbc8913	348	Quaternary ammonium compounds	Non-RND family multidrug efflux system	qacEΔ1	Pseudomonadaceae
105-APL	APL	T13	April 8/2013	contig_27_26649_length_234_multi_2_in_0_out_0	integrall	gnl|GU390400|idbc8922	348	Quaternary ammonium compounds	Non-RND family multidrug efflux system	qacEΔ1	Pseudomonadaceae
105-APL	APL	T13	April 8/2013	contig_27_26649_length_234_multi_2_in_0_out_0	integrall	gnl|GU390399|idbc8930	348	Quaternary ammonium compounds	Non-RND family multidrug efflux system	qacEΔ1	Pseudomonadaceae
105-APL	APL	T13	April 8/2013	contig_27_26649_length_234_multi_2_in_0_out_0	integrall	gnl|GQ422828|idbc7687	348	Quaternary ammonium compounds	Non-RND family multidrug efflux system	qacEΔ1	Pseudomonadaceae
105-APL	APL	T13	April 8/2013	contig_27_26649_length_234_multi_2_in_0_out_0	integrall	gnl|GQ396666|idbc7695	348	Quaternary ammonium compounds	Non-RND family multidrug efflux system	qacEΔ1	Pseudomonadaceae
105-APL	APL	T13	April 8/2013	contig_27_26649_length_234_multi_2_in_0_out_0	integrall	gnl|FN821089|idbc8191	348	Quaternary ammonium compounds	Non-RND family multidrug efflux system	qacEΔ1	Pseudomonadaceae
105-APL	APL	T13	April 8/2013	contig_27_26649_length_234_multi_2_in_0_out_0	integrall	gnl|FM994936|idbc6650	348	Quaternary ammonium compounds	Non-RND family multidrug efflux system	qacEΔ1	Pseudomonadaceae
105-APL	APL	T13	April 8/2013	contig_27_26649_length_234_multi_2_in_0_out_0	integrall	gnl|EU886980|idbc4393	348	Quaternary ammonium compounds	Non-RND family multidrug efflux system	qacEΔ1	Pseudomonadaceae
105-APL	APL	T13	April 8/2013	contig_27_26649_length_234_multi_2_in_0_out_0	integrall	gnl|EU886977|idbc4397	348	Quaternary ammonium compounds	Non-RND family multidrug efflux system	qacEΔ1	Pseudomonadaceae
105-APL	APL	T13	April 8/2013	contig_27_26649_length_234_multi_2_in_0_out_0	integrall	gnl|EU118149|idbc4785	348	Quaternary ammonium compounds	Non-RND family multidrug efflux system	qacEΔ1	Pseudomonadaceae
105-APL	APL	T13	April 8/2013	contig_27_26649_length_234_multi_2_in_0_out_0	integrall	gnl|EU118148|idbc4780	348	Quaternary ammonium compounds	Non-RND family multidrug efflux system	qacEΔ1	Pseudomonadaceae
105-APL	APL	T13	April 8/2013	contig_27_26649_length_234_multi_2_in_0_out_0	integrall	gnl|EU117233|idbc1259	348	Quaternary ammonium compounds	Non-RND family multidrug efflux system	qacEΔ1	Pseudomonadaceae
105-APL	APL	T13	April 8/2013	contig_27_26649_length_234_multi_2_in_0_out_0	integrall	gnl|EF368053|idbc1916	348	Quaternary ammonium compounds	Non-RND family multidrug efflux system	qacEΔ1	Pseudomonadaceae
105-APL	APL	T13	April 8/2013	contig_27_26649_length_234_multi_2_in_0_out_0	integrall	gnl|EF184215|idbc1562	348	Quaternary ammonium compounds	Non-RND family multidrug efflux system	qacEΔ1	Pseudomonadaceae
105-APL	APL	T13	April 8/2013	contig_27_26649_length_234_multi_2_in_0_out_0	integrall	gnl|EF138817|idbc1239	348	Quaternary ammonium compounds	Non-RND family multidrug efflux system	qacEΔ1	Pseudomonadaceae
105-APL	APL	T13	April 8/2013	contig_27_26649_length_234_multi_2_in_0_out_0	integrall	gnl|DQ914960|idbc419	348	Quaternary ammonium compounds	Non-RND family multidrug efflux system	qacEΔ1	Pseudomonadaceae
105-APL	APL	T13	April 8/2013	contig_27_26649_length_234_multi_2_in_0_out_0	integrall	gnl|DQ315788|idbc2434	348	Quaternary ammonium compounds	Non-RND family multidrug efflux system	qacEΔ1	Pseudomonadaceae
105-APL	APL	T13	April 8/2013	contig_27_26649_length_234_multi_2_in_0_out_0	integrall	gnl|DQ315788|idbc2429	348	Quaternary ammonium compounds	Non-RND family multidrug efflux system	qacEΔ1	Pseudomonadaceae
105-APL	APL	T13	April 8/2013	contig_123_618_length_245_multi_1_in_1_out_1	integrall	gnl|AF347074|idbc3016	425	Quaternary ammonium compounds	Non-RND family multidrug efflux system	qacEΔ1	Pseudomonadaceae
105-APL	APL	T13	April 8/2013	contig_123_785_length_245_multi_1_in_1_out_1	integrall	gnl|AF347074|idbc3016	425	Quaternary ammonium compounds	Non-RND family multidrug efflux system	qacEΔ1	Pseudomonadaceae
105-APL	APL	T13	April 8/2013	contig_37_39154_length_643_multi_1_in_0_out_0	integrall	gnl|AF347074|idbc3016	425	Quaternary ammonium compounds	Non-RND family multidrug efflux system	qacEΔ1	Pseudomonadaceae
105-APL	APL	T13	April 8/2013	contig_37_39154_length_643_multi_1_in_0_out_0	integrall	gnl|EF184217|idbc1768	348	Quaternary ammonium compounds	Non-RND family multidrug efflux system	qacEΔ1	Pseudomonadaceae
105-APL	APL	T13	April 8/2013	contig_37_39154_length_643_multi_1_in_0_out_0	integrall	gnl|FM994936|idbc6650	348	Quaternary ammonium compounds	Non-RND family multidrug efflux system	qacEΔ1	Pseudomonadaceae
105-APL	APL	T13	April 8/2013	contig_37_39154_length_643_multi_1_in_0_out_0	integrall	gnl|XXU37105|idbc2259	348	Quaternary ammonium compounds	Non-RND family multidrug efflux system	qacEΔ1	Pseudomonadaceae
105-APL	APL	T13	April 8/2013	contig_37_39154_length_643_multi_1_in_0_out_0	integrall	gnl|PAU49101|idbc1664	348	Quaternary ammonium compounds	Non-RND family multidrug efflux system	qacEΔ1	Pseudomonadaceae
105-APL	APL	T13	April 8/2013	contig_37_39154_length_643_multi_1_in_0_out_0	integrall	gnl|NC_007100|idbc382	348	Quaternary ammonium compounds	Non-RND family multidrug efflux system	qacEΔ1	Pseudomonadaceae
105-APL	APL	T13	April 8/2013	contig_37_39154_length_643_multi_1_in_0_out_0	integrall	gnl|JQ764729|idbc9388	348	Quaternary ammonium compounds	Non-RND family multidrug efflux system	qacEΔ1	Pseudomonadaceae
105-APL	APL	T13	April 8/2013	contig_37_39154_length_643_multi_1_in_0_out_0	integrall	gnl|JF414727|idbc9206	348	Quaternary ammonium compounds	Non-RND family multidrug efflux system	qacEΔ1	Pseudomonadaceae
105-APL	APL	T13	April 8/2013	contig_37_39154_length_643_multi_1_in_0_out_0	integrall	gnl|JF414726|idbc9199	348	Quaternary ammonium compounds	Non-RND family multidrug efflux system	qacEΔ1	Pseudomonadaceae
105-APL	APL	T13	April 8/2013	contig_37_39154_length_643_multi_1_in_0_out_0	integrall	gnl|HM138673|idbc8607	348	Quaternary ammonium compounds	Non-RND family multidrug efflux system	qacEΔ1	Pseudomonadaceae
105-APL	APL	T13	April 8/2013	contig_37_39154_length_643_multi_1_in_0_out_0	integrall	gnl|GU390404|idbc8904	348	Quaternary ammonium compounds	Non-RND family multidrug efflux system	qacEΔ1	Pseudomonadaceae
105-APL	APL	T13	April 8/2013	contig_37_39154_length_643_multi_1_in_0_out_0	integrall	gnl|GU390403|idbc8908	348	Quaternary ammonium compounds	Non-RND family multidrug efflux system	qacEΔ1	Pseudomonadaceae
105-APL	APL	T13	April 8/2013	contig_37_39154_length_643_multi_1_in_0_out_0	integrall	gnl|GU390402|idbc8913	348	Quaternary ammonium compounds	Non-RND family multidrug efflux system	qacEΔ1	Pseudomonadaceae
105-APL	APL	T13	April 8/2013	contig_37_39154_length_643_multi_1_in_0_out_0	integrall	gnl|GU390400|idbc8922	348	Quaternary ammonium compounds	Non-RND family multidrug efflux system	qacEΔ1	Pseudomonadaceae
105-APL	APL	T13	April 8/2013	contig_37_39154_length_643_multi_1_in_0_out_0	integrall	gnl|GU390399|idbc8930	348	Quaternary ammonium compounds	Non-RND family multidrug efflux system	qacEΔ1	Pseudomonadaceae
105-APL	APL	T13	April 8/2013	contig_37_39154_length_643_multi_1_in_0_out_0	integrall	gnl|GQ856542|idbc7858	348	Quaternary ammonium compounds	Non-RND family multidrug efflux system	qacEΔ1	Pseudomonadaceae
105-APL	APL	T13	April 8/2013	contig_37_39154_length_643_multi_1_in_0_out_0	integrall	gnl|GQ856541|idbc7863	348	Quaternary ammonium compounds	Non-RND family multidrug efflux system	qacEΔ1	Pseudomonadaceae
105-APL	APL	T13	April 8/2013	contig_37_39154_length_643_multi_1_in_0_out_0	integrall	gnl|GQ856540|idbc7854	348	Quaternary ammonium compounds	Non-RND family multidrug efflux system	qacEΔ1	Pseudomonadaceae
105-APL	APL	T13	April 8/2013	contig_37_39154_length_643_multi_1_in_0_out_0	integrall	gnl|GQ856539|idbc7846	348	Quaternary ammonium compounds	Non-RND family multidrug efflux system	qacEΔ1	Pseudomonadaceae
105-APL	APL	T13	April 8/2013	contig_37_39154_length_643_multi_1_in_0_out_0	integrall	gnl|GQ856538|idbc7839	348	Quaternary ammonium compounds	Non-RND family multidrug efflux system	qacEΔ1	Pseudomonadaceae
105-APL	APL	T13	April 8/2013	contig_37_39154_length_643_multi_1_in_0_out_0	integrall	gnl|GQ422828|idbc7687	348	Quaternary ammonium compounds	Non-RND family multidrug efflux system	qacEΔ1	Pseudomonadaceae
105-APL	APL	T13	April 8/2013	contig_37_39154_length_643_multi_1_in_0_out_0	integrall	gnl|GQ396666|idbc7695	348	Quaternary ammonium compounds	Non-RND family multidrug efflux system	qacEΔ1	Pseudomonadaceae
105-APL	APL	T13	April 8/2013	contig_37_39154_length_643_multi_1_in_0_out_0	integrall	gnl|FN821089|idbc8191	348	Quaternary ammonium compounds	Non-RND family multidrug efflux system	qacEΔ1	Pseudomonadaceae
105-APL	APL	T13	April 8/2013	contig_37_39154_length_643_multi_1_in_0_out_0	integrall	gnl|EU886980|idbc4393	348	Quaternary ammonium compounds	Non-RND family multidrug efflux system	qacEΔ1	Pseudomonadaceae
105-APL	APL	T13	April 8/2013	contig_37_39154_length_643_multi_1_in_0_out_0	integrall	gnl|EU886977|idbc4397	348	Quaternary ammonium compounds	Non-RND family multidrug efflux system	qacEΔ1	Pseudomonadaceae
105-APL	APL	T13	April 8/2013	contig_37_39154_length_643_multi_1_in_0_out_0	integrall	gnl|EU118149|idbc4785	348	Quaternary ammonium compounds	Non-RND family multidrug efflux system	qacEΔ1	Pseudomonadaceae
105-APL	APL	T13	April 8/2013	contig_37_39154_length_643_multi_1_in_0_out_0	integrall	gnl|EU118148|idbc4780	348	Quaternary ammonium compounds	Non-RND family multidrug efflux system	qacEΔ1	Pseudomonadaceae
105-APL	APL	T13	April 8/2013	contig_37_39154_length_643_multi_1_in_0_out_0	integrall	gnl|EU117233|idbc1259	348	Quaternary ammonium compounds	Non-RND family multidrug efflux system	qacEΔ1	Pseudomonadaceae
105-APL	APL	T13	April 8/2013	contig_37_39154_length_643_multi_1_in_0_out_0	integrall	gnl|EF368053|idbc1916	348	Quaternary ammonium compounds	Non-RND family multidrug efflux system	qacEΔ1	Pseudomonadaceae
105-APL	APL	T13	April 8/2013	contig_37_39154_length_643_multi_1_in_0_out_0	integrall	gnl|EF184216|idbc1776	348	Quaternary ammonium compounds	Non-RND family multidrug efflux system	qacEΔ1	Pseudomonadaceae
105-APL	APL	T13	April 8/2013	contig_37_39154_length_643_multi_1_in_0_out_0	integrall	gnl|EF184215|idbc1562	348	Quaternary ammonium compounds	Non-RND family multidrug efflux system	qacEΔ1	Pseudomonadaceae
105-APL	APL	T13	April 8/2013	contig_37_39154_length_643_multi_1_in_0_out_0	integrall	gnl|EF138817|idbc1239	348	Quaternary ammonium compounds	Non-RND family multidrug efflux system	qacEΔ1	Pseudomonadaceae
105-APL	APL	T13	April 8/2013	contig_37_39154_length_643_multi_1_in_0_out_0	integrall	gnl|DQ914960|idbc419	348	Quaternary ammonium compounds	Non-RND family multidrug efflux system	qacEΔ1	Pseudomonadaceae
105-APL	APL	T13	April 8/2013	contig_37_39154_length_643_multi_1_in_0_out_0	integrall	gnl|DQ315788|idbc2434	348	Quaternary ammonium compounds	Non-RND family multidrug efflux system	qacEΔ1	Pseudomonadaceae
105-APL	APL	T13	April 8/2013	contig_37_39154_length_643_multi_1_in_0_out_0	integrall	gnl|DQ315788|idbc2429	348	Quaternary ammonium compounds	Non-RND family multidrug efflux system	qacEΔ1	Pseudomonadaceae
105-APL	APL	T13	April 8/2013	contig_37_39154_length_643_multi_1_in_0_out_0	integrall	gnl|AY758206|idbc2613	348	Quaternary ammonium compounds	Non-RND family multidrug efflux system	qacEΔ1	Pseudomonadaceae
105-APL	APL	T13	April 8/2013	contig_37_39154_length_643_multi_1_in_0_out_0	integrall	gnl|AY444814|idbc3523	348	Quaternary ammonium compounds	Non-RND family multidrug efflux system	qacEΔ1	Pseudomonadaceae
105-APL	APL	T13	April 8/2013	contig_37_39154_length_643_multi_1_in_0_out_0	integrall	gnl|AY257539|idbc3934	348	Quaternary ammonium compounds	Non-RND family multidrug efflux system	qacEΔ1	Pseudomonadaceae
105-APL	APL	T13	April 8/2013	contig_37_39154_length_643_multi_1_in_0_out_0	integrall	gnl|AJ969237|idbc2349	348	Quaternary ammonium compounds	Non-RND family multidrug efflux system	qacEΔ1	Pseudomonadaceae
105-APL	APL	T13	April 8/2013	contig_37_39154_length_643_multi_1_in_0_out_0	integrall	gnl|AJ969236|idbc2038	348	Quaternary ammonium compounds	Non-RND family multidrug efflux system	qacEΔ1	Pseudomonadaceae
105-APL	APL	T13	April 8/2013	contig_37_39154_length_643_multi_1_in_0_out_0	integrall	gnl|AJ969235|idbc2044	348	Quaternary ammonium compounds	Non-RND family multidrug efflux system	qacEΔ1	Pseudomonadaceae
105-APL	APL	T13	April 8/2013	contig_37_39154_length_643_multi_1_in_0_out_0	integrall	gnl|AJ969234|idbc2049	348	Quaternary ammonium compounds	Non-RND family multidrug efflux system	qacEΔ1	Pseudomonadaceae
105-APL	APL	T13	April 8/2013	contig_37_39154_length_643_multi_1_in_0_out_0	integrall	gnl|AJ969233|idbc2355	348	Quaternary ammonium compounds	Non-RND family multidrug efflux system	qacEΔ1	Pseudomonadaceae
105-APL	APL	T13	April 8/2013	contig_37_39154_length_643_multi_1_in_0_out_0	integrall	gnl|AJ867812|idbc2032	348	Quaternary ammonium compounds	Non-RND family multidrug efflux system	qacEΔ1	Pseudomonadaceae
105-APL	APL	T13	April 8/2013	contig_37_39154_length_643_multi_1_in_0_out_0	integrall	gnl|AJ867811|idbc6545	348	Quaternary ammonium compounds	Non-RND family multidrug efflux system	qacEΔ1	Pseudomonadaceae
105-APL	APL	T13	April 8/2013	contig_37_39154_length_643_multi_1_in_0_out_0	integrall	gnl|AJ786649|idbc2333	348	Quaternary ammonium compounds	Non-RND family multidrug efflux system	qacEΔ1	Pseudomonadaceae
105-APL	APL	T13	April 8/2013	contig_37_39154_length_643_multi_1_in_0_out_0	integrall	gnl|AJ634050|idbc2339	348	Quaternary ammonium compounds	Non-RND family multidrug efflux system	qacEΔ1	Pseudomonadaceae
105-APL	APL	T13	April 8/2013	contig_37_39154_length_643_multi_1_in_0_out_0	integrall	gnl|AJ628983|idbc3228	348	Quaternary ammonium compounds	Non-RND family multidrug efflux system	qacEΔ1	Pseudomonadaceae
105-APL	APL	T13	April 8/2013	contig_37_39154_length_643_multi_1_in_0_out_0	integrall	gnl|AJ628135|idbc2952	348	Quaternary ammonium compounds	Non-RND family multidrug efflux system	qacEΔ1	Pseudomonadaceae
105-APL	APL	T13	April 8/2013	contig_37_39154_length_643_multi_1_in_0_out_0	integrall	gnl|AJ620678|idbc4524	348	Quaternary ammonium compounds	Non-RND family multidrug efflux system	qacEΔ1	Pseudomonadaceae
105-APL	APL	T13	April 8/2013	contig_37_39154_length_643_multi_1_in_0_out_0	integrall	gnl|AJ586617|idbc3891	348	Quaternary ammonium compounds	Non-RND family multidrug efflux system	qacEΔ1	Pseudomonadaceae
105-APL	APL	T13	April 8/2013	contig_37_39154_length_643_multi_1_in_0_out_0	integrall	gnl|AJ584652|idbc4370	348	Quaternary ammonium compounds	Non-RND family multidrug efflux system	qacEΔ1	Pseudomonadaceae
034-UPL	UPL	T3	Jul 16/2012	contig_27_51461_length_220_multi_2_in_0_out_0	integrall	gnl|EU434609|idbc4804	363	Quaternary ammonium compounds	Non-RND family multidrug efflux system	qacH	Rhodobacteraceae
034-UPL	UPL	T3	Jul 16/2012	contig_27_51461_length_220_multi_2_in_0_out_0	integrall	gnl|FJ172406|idbc6767	333	Quaternary ammonium compounds	Non-RND family multidrug efflux system	qacH	uncultured
034-UPL	UPL	T3	Jul 16/2012	contig_27_51461_length_220_multi_2_in_0_out_0	integrall	gnl|FJ172378|idbc6814	333	Quaternary ammonium compounds	Non-RND family multidrug efflux system	qacH	uncultured
034-UPL	UPL	T3	Jul 16/2012	contig_27_51461_length_220_multi_2_in_0_out_0	integrall	gnl|FJ172412|idbc6758	333	Quaternary ammonium compounds	Non-RND family multidrug efflux system	qacH	uncultured
034-UPL	UPL	T3	Jul 16/2012	contig_27_51461_length_220_multi_2_in_0_out_0	integrall	gnl|FJ172373|idbc6805	333	Quaternary ammonium compounds	Non-RND family multidrug efflux system	qacH	uncultured
034-UPL	UPL	T3	Jul 16/2012	contig_27_51461_length_220_multi_2_in_0_out_0	integrall	gnl|AY139595|idbc3595	333	Quaternary ammonium compounds	Non-RND family multidrug efflux system	qacH	uncultured
034-UPL	UPL	T3	Jul 16/2012	contig_27_51461_length_220_multi_2_in_0_out_0	integrall	gnl|FJ820123|idbc7370	333	Quaternary ammonium compounds	Non-RND family multidrug efflux system	qacF	uncultured
034-UPL	UPL	T3	Jul 16/2012	contig_27_51461_length_220_multi_2_in_0_out_0	integrall	gnl|GU060319|idbc8777	333	Quaternary ammonium compounds	Non-RND family multidrug efflux system	qacH	uncultured
034-UPL	UPL	T3	Jul 16/2012	contig_27_51461_length_220_multi_2_in_0_out_0	integrall	gnl|FJ820129|idbc7359	333	Quaternary ammonium compounds	Non-RND family multidrug efflux system	qacF	uncultured
034-UPL	UPL	T3	Jul 16/2012	contig_27_51461_length_220_multi_2_in_0_out_0	integrall	gnl|FJ172420|idbc6747	333	Quaternary ammonium compounds	Non-RND family multidrug efflux system	qacF	uncultured
034-UPL	UPL	T3	Jul 16/2012	contig_27_51461_length_220_multi_2_in_0_out_0	integrall	gnl|FJ172402|idbc6772	333	Quaternary ammonium compounds	Non-RND family multidrug efflux system	qacH	uncultured
034-UPL	UPL	T3	Jul 16/2012	contig_27_51461_length_220_multi_2_in_0_out_0	integrall	gnl|FJ172381|idbc6818	333	Quaternary ammonium compounds	Non-RND family multidrug efflux system	qacH	uncultured
034-UPL	UPL	T3	Jul 16/2012	contig_27_51461_length_220_multi_2_in_0_out_0	integrall	gnl|FJ820150|idbc7328	297	Quaternary ammonium compounds	Non-RND family multidrug efflux system	qacH	uncultured
034-UPL	UPL	T3	Jul 16/2012	contig_27_51461_length_220_multi_2_in_0_out_0	integrall	gnl|FJ820149|idbc7329	297	Quaternary ammonium compounds	Non-RND family multidrug efflux system	qacH	uncultured
034-UPL	UPL	T3	Jul 16/2012	contig_27_51461_length_220_multi_2_in_0_out_0	integrall	gnl|FJ820119|idbc7376	297	Quaternary ammonium compounds	Non-RND family multidrug efflux system	qacH	uncultured
034-UPL	UPL	T3	Jul 16/2012	contig_27_51461_length_220_multi_2_in_0_out_0	integrall	gnl|FJ172391|idbc6787	249	Quaternary ammonium compounds	Non-RND family multidrug efflux system	qacH	uncultured
034-UPL	UPL	T3	Jul 16/2012	contig_27_51461_length_220_multi_2_in_0_out_0	integrall	gnl|FJ172390|idbc6788	249	Quaternary ammonium compounds	Non-RND family multidrug efflux system	qacH	uncultured
105-APL	APL	T13	April 8/2013	contig_37_39154_length_643_multi_1_in_0_out_0	integrall	gnl|AJ515707|idbc3275	348	Quaternary ammonium compounds	Non-RND family multidrug efflux system	qacEΔ1	Pseudomonadaceae
105-APL	APL	T13	April 8/2013	contig_37_39154_length_643_multi_1_in_0_out_0	integrall	gnl|AJ223604|idbc3352	348	Quaternary ammonium compounds	Non-RND family multidrug efflux system	qacEΔ1	Pseudomonadaceae
105-APL	APL	T13	April 8/2013	contig_37_39154_length_643_multi_1_in_0_out_0	integrall	gnl|AF313471|idbc3468	348	Quaternary ammonium compounds	Non-RND family multidrug efflux system	qacEΔ1	Pseudomonadaceae
105-APL	APL	T13	April 8/2013	contig_37_39154_length_643_multi_1_in_0_out_0	integrall	gnl|AF263520|idbc3057	348	Quaternary ammonium compounds	Non-RND family multidrug efflux system	qacEΔ1	Pseudomonadaceae
105-APL	APL	T13	April 8/2013	contig_37_39154_length_643_multi_1_in_0_out_0	integrall	gnl|AF263519|idbc3050	348	Quaternary ammonium compounds	Non-RND family multidrug efflux system	qacEΔ1	Pseudomonadaceae
105-APL	APL	T13	April 8/2013	contig_37_39154_length_643_multi_1_in_0_out_0	integrall	gnl|AF191564|idbc3099	348	Quaternary ammonium compounds	Non-RND family multidrug efflux system	qacEΔ1	Pseudomonadaceae
105-APL	APL	T13	April 8/2013	contig_37_39154_length_643_multi_1_in_0_out_0	integrall	gnl|AF133699|idbc2817	348	Quaternary ammonium compounds	Non-RND family multidrug efflux system	qacEΔ1	Pseudomonadaceae
105-APL	APL	T13	April 8/2013	contig_37_39154_length_643_multi_1_in_0_out_0	integrall	gnl|AB709942|idbc9443	348	Quaternary ammonium compounds	Non-RND family multidrug efflux system	qacEΔ1	Pseudomonadaceae
105-APL	APL	T13	April 8/2013	contig_37_39154_length_643_multi_1_in_0_out_0	integrall	gnl|AB462903|idbc7050	348	Quaternary ammonium compounds	Non-RND family multidrug efflux system	qacEΔ1	Pseudomonadaceae
105-APL	APL	T13	April 8/2013	contig_37_39154_length_643_multi_1_in_0_out_0	integrall	gnl|AB104852|idbc4100	348	Quaternary ammonium compounds	Non-RND family multidrug efflux system	qacEΔ1	Pseudomonadaceae
105-APL	APL	T13	April 8/2013	contig_37_39154_length_643_multi_1_in_0_out_0	integrall	gnl|JN596991|idbc9034	345	Quaternary ammonium compounds	Non-RND family multidrug efflux system	qacEΔ1	Pseudomonadaceae
105-APL	APL	T13	April 8/2013	contig_37_39154_length_643_multi_1_in_0_out_0	integrall	gnl|JN624388|idbc9028	331	Quaternary ammonium compounds	Non-RND family multidrug efflux system	qacEΔ1	Pseudomonadaceae
105-APL	APL	T13	April 8/2013	contig_37_39154_length_643_multi_1_in_0_out_0	integrall	gnl|FJ172674|idbc6529	76	Quaternary ammonium compounds	Non-RND family multidrug efflux system	qacEΔ1	Pseudomonadaceae
105-APL	APL	T13	April 8/2013	contig_37_39154_length_643_multi_1_in_0_out_0	integrall	gnl|FJ715944|idbc7390	68	Quaternary ammonium compounds	Non-RND family multidrug efflux system	qacEΔ1	Pseudomonadaceae
105-APL	APL	T13	April 8/2013	contig_37_39154_length_643_multi_1_in_0_out_0	integrall	gnl|AY294333|idbc3928	105	Quaternary ammonium compounds	Non-RND family multidrug efflux system	qacEΔ1	Pseudomonadaceae
105-APL	APL	T13	April 8/2013	contig_37_39154_length_643_multi_1_in_0_out_0	integrall	gnl|AM988778|idbc4610	62	Quaternary ammonium compounds	Non-RND family multidrug efflux system	qacEΔ1	Pseudomonadaceae
105-APL	APL	T13	April 8/2013	contig_37_39154_length_643_multi_1_in_0_out_0	integrall	gnl|FJ752628|idbc6833	66	Quaternary ammonium compounds	Non-RND family multidrug efflux system	qacEΔ1	Pseudomonadaceae
105-APL	APL	T13	April 8/2013	contig_37_39154_length_643_multi_1_in_0_out_0	integrall	gnl|DQ315789|idbc2425	174	Quaternary ammonium compounds	Non-RND family multidrug efflux system	qacEΔ1	Pseudomonadaceae
105-APL	APL	T13	April 8/2013	contig_37_39154_length_643_multi_1_in_0_out_0	integrall	gnl|FJ532358|idbc6578	79	Quaternary ammonium compounds	Non-RND family multidrug efflux system	qacEΔ1	Pseudomonadaceae
105-APL	APL	T13	April 8/2013	contig_37_39154_length_643_multi_1_in_0_out_0	integrall	gnl|PAU59183|idbc3882	73	Quaternary ammonium compounds	Non-RND family multidrug efflux system	qacEΔ1	Pseudomonadaceae
105-APL	APL	T13	April 8/2013	contig_37_39154_length_643_multi_1_in_0_out_0	integrall	gnl|AF043381|idbc3836	73	Quaternary ammonium compounds	Non-RND family multidrug efflux system	qacEΔ1	Pseudomonadaceae
105-APL	APL	T13	April 8/2013	contig_37_39154_length_643_multi_1_in_0_out_0	integrall	gnl|FJ624864|idbc6732	71	Quaternary ammonium compounds	Non-RND family multidrug efflux system	qacEΔ1	Pseudomonadaceae
105-APL	APL	T13	April 8/2013	contig_37_39154_length_643_multi_1_in_0_out_0	integrall	gnl|AY685199|idbc3175	71	Quaternary ammonium compounds	Non-RND family multidrug efflux system	qacEΔ1	Pseudomonadaceae
105-APL	APL	T13	April 8/2013	contig_37_39154_length_643_multi_1_in_0_out_0	integrall	gnl|AF418284|idbc1463	71	Quaternary ammonium compounds	Non-RND family multidrug efflux system	qacEΔ1	Pseudomonadaceae
105-APL	APL	T13	April 8/2013	contig_37_39154_length_643_multi_1_in_0_out_0	integrall	gnl|AF327064|idbc3040	71	Quaternary ammonium compounds	Non-RND family multidrug efflux system	qacEΔ1	Pseudomonadaceae
105-APL	APL	T13	April 8/2013	contig_37_39154_length_643_multi_1_in_0_out_0	integrall	gnl|EF207719|idbc1945	70	Quaternary ammonium compounds	Non-RND family multidrug efflux system	qacEΔ1	Pseudomonadaceae
105-APL	APL	T13	April 8/2013	contig_37_39154_length_643_multi_1_in_0_out_0	integrall	gnl|FJ548856|idbc6707	68	Quaternary ammonium compounds	Non-RND family multidrug efflux system	qacEΔ1	Pseudomonadaceae
105-APL	APL	T13	April 8/2013	contig_37_39154_length_643_multi_1_in_0_out_0	integrall	gnl|DQ393784|idbc4574	68	Quaternary ammonium compounds	Non-RND family multidrug efflux system	qacEΔ1	Pseudomonadaceae
105-APL	APL	T13	April 8/2013	contig_37_39154_length_643_multi_1_in_0_out_0	integrall	gnl|DQ393783|idbc4742	68	Quaternary ammonium compounds	Non-RND family multidrug efflux system	qacEΔ1	Pseudomonadaceae
105-APL	APL	T13	April 8/2013	contig_37_39154_length_643_multi_1_in_0_out_0	integrall	gnl|DQ393782|idbc4738	68	Quaternary ammonium compounds	Non-RND family multidrug efflux system	qacEΔ1	Pseudomonadaceae
105-APL	APL	T13	April 8/2013	contig_37_39154_length_643_multi_1_in_0_out_0	integrall	gnl|DQ393781|idbc4733	68	Quaternary ammonium compounds	Non-RND family multidrug efflux system	qacEΔ1	Pseudomonadaceae
105-APL	APL	T13	April 8/2013	contig_37_39154_length_643_multi_1_in_0_out_0	integrall	gnl|FJ752629|idbc6830	65	Quaternary ammonium compounds	Non-RND family multidrug efflux system	qacEΔ1	Pseudomonadaceae
105-APL	APL	T13	April 8/2013	contig_37_39154_length_643_multi_1_in_0_out_0	integrall	gnl|FJ594416|idbc6658	65	Quaternary ammonium compounds	Non-RND family multidrug efflux system	qacEΔ1	Pseudomonadaceae
105-APL	APL	T13	April 8/2013	contig_37_39154_length_643_multi_1_in_0_out_0	integrall	gnl|FJ715942|idbc8734	62	Quaternary ammonium compounds	Non-RND family multidrug efflux system	qacEΔ1	Pseudomonadaceae
105-APL	APL	T13	April 8/2013	contig_37_39154_length_643_multi_1_in_0_out_0	integrall	gnl|GU590933|idbc8394	61	Quaternary ammonium compounds	Non-RND family multidrug efflux system	qacEΔ1	Pseudomonadaceae
105-APL	APL	T13	April 8/2013	contig_37_39154_length_643_multi_1_in_0_out_0	integrall	gnl|FJ172675|idbc6533	60	Quaternary ammonium compounds	Non-RND family multidrug efflux system	qacEΔ1	Pseudomonadaceae
105-APL	APL	T13	April 8/2013	contig_37_39154_length_643_multi_1_in_0_out_0	integrall	gnl|FN397623|idbc7313	58	Quaternary ammonium compounds	Non-RND family multidrug efflux system	qacEΔ1	Pseudomonadaceae
105-APL	APL	T13	April 8/2013	contig_37_39154_length_643_multi_1_in_0_out_0	integrall	gnl|AJ784805|idbc3425	58	Quaternary ammonium compounds	Non-RND family multidrug efflux system	qacEΔ1	Pseudomonadaceae
105-APL	APL	T13	April 8/2013	contig_37_39154_length_643_multi_1_in_0_out_0	integrall	gnl|AJ784804|idbc3430	58	Quaternary ammonium compounds	Non-RND family multidrug efflux system	qacEΔ1	Pseudomonadaceae
105-APL	APL	T13	April 8/2013	contig_37_39154_length_643_multi_1_in_0_out_0	integrall	gnl|AJ784256|idbc4544	58	Quaternary ammonium compounds	Non-RND family multidrug efflux system	qacEΔ1	Pseudomonadaceae
105-APL	APL	T13	April 8/2013	contig_37_39154_length_643_multi_1_in_0_out_0	integrall	gnl|AJ585042|idbc4514	58	Quaternary ammonium compounds	Non-RND family multidrug efflux system	qacEΔ1	Pseudomonadaceae
105-APL	APL	T13	April 8/2013	contig_37_39154_length_643_multi_1_in_0_out_0	integrall	gnl|JX494726|idbc9500	57	Quaternary ammonium compounds	Non-RND family multidrug efflux system	qacEΔ1	Pseudomonadaceae
105-APL	APL	T13	April 8/2013	contig_27_26649_length_234_multi_2_in_0_out_0	integrall	gnl|JX486126|idbc9560	348	Quaternary ammonium compounds	Non-RND family multidrug efflux system	qacEΔ1	uncultured
105-APL	APL	T13	April 8/2013	contig_27_26649_length_234_multi_2_in_0_out_0	integrall	gnl|JX486125|idbc9553	348	Quaternary ammonium compounds	Non-RND family multidrug efflux system	qacEΔ1	uncultured
105-APL	APL	T13	April 8/2013	contig_27_26649_length_234_multi_2_in_0_out_0	integrall	gnl|JN849689|idbc9222	348	Quaternary ammonium compounds	Non-RND family multidrug efflux system	qacEΔ1	uncultured
105-APL	APL	T13	April 8/2013	contig_27_26649_length_234_multi_2_in_0_out_0	integrall	gnl|JN106164|idbc9044	348	Quaternary ammonium compounds	Non-RND family multidrug efflux system	qacEΔ1	uncultured
105-APL	APL	T13	April 8/2013	contig_27_26649_length_234_multi_2_in_0_out_0	integrall	gnl|DQ839391|idbc1848	348	Quaternary ammonium compounds	Non-RND family multidrug efflux system	qacEΔ1	uncultured
105-APL	APL	T13	April 8/2013	contig_37_39154_length_643_multi_1_in_0_out_0	integrall	gnl|JX486126|idbc9560	348	Quaternary ammonium compounds	Non-RND family multidrug efflux system	qacEΔ1	uncultured
105-APL	APL	T13	April 8/2013	contig_37_39154_length_643_multi_1_in_0_out_0	integrall	gnl|JX486125|idbc9553	348	Quaternary ammonium compounds	Non-RND family multidrug efflux system	qacEΔ1	uncultured
105-APL	APL	T13	April 8/2013	contig_37_39154_length_643_multi_1_in_0_out_0	integrall	gnl|JN849689|idbc9222	348	Quaternary ammonium compounds	Non-RND family multidrug efflux system	qacEΔ1	uncultured
105-APL	APL	T13	April 8/2013	contig_37_39154_length_643_multi_1_in_0_out_0	integrall	gnl|JN106164|idbc9044	348	Quaternary ammonium compounds	Non-RND family multidrug efflux system	qacEΔ1	uncultured
105-APL	APL	T13	April 8/2013	contig_37_39154_length_643_multi_1_in_0_out_0	integrall	gnl|DQ839391|idbc1848	348	Quaternary ammonium compounds	Non-RND family multidrug efflux system	qacEΔ1	uncultured
105-APL	APL	T13	April 8/2013	contig_37_39154_length_643_multi_1_in_0_out_0	integrall	gnl|AJ564903|idbc3270	348	Quaternary ammonium compounds	Non-RND family multidrug efflux system	qacEΔ1	uncultured
105-APL	APL	T13	April 8/2013	contig_37_39154_length_643_multi_1_in_0_out_0	integrall	gnl|GU060319|idbc8780	298	Quaternary ammonium compounds	Non-RND family multidrug efflux system	qacEΔ1	uncultured
105-APL	APL	T13	April 8/2013	contig_37_39154_length_643_multi_1_in_0_out_0	integrall	gnl|GU060315|idbc8771	298	Quaternary ammonium compounds	Non-RND family multidrug efflux system	qacEΔ1	uncultured
105-APL	APL	T13	April 8/2013	contig_37_39154_length_643_multi_1_in_0_out_0	integrall	gnl|GU060316|idbc8773	299	Quaternary ammonium compounds	Non-RND family multidrug efflux system	qacEΔ1	uncultured
105-APL	APL	T13	April 8/2013	contig_37_39154_length_643_multi_1_in_0_out_0	integrall	gnl|GU060317|idbc8774	298	Quaternary ammonium compounds	Non-RND family multidrug efflux system	qacEΔ1	uncultured
105-APL	APL	T13	April 8/2013	contig_37_39154_length_643_multi_1_in_0_out_0	integrall	gnl|GU060323|idbc8790	297	Quaternary ammonium compounds	Non-RND family multidrug efflux system	qacEΔ1	uncultured
105-APL	APL	T13	April 8/2013	contig_37_39154_length_643_multi_1_in_0_out_0	integrall	gnl|GU060321|idbc8786	291	Quaternary ammonium compounds	Non-RND family multidrug efflux system	qacEΔ1	uncultured
105-APL	APL	T13	April 8/2013	contig_37_39154_length_643_multi_1_in_0_out_0	integrall	gnl|GU060320|idbc8782	285	Quaternary ammonium compounds	Non-RND family multidrug efflux system	qacEΔ1	uncultured
105-APL	APL	T13	April 8/2013	contig_37_39154_length_643_multi_1_in_0_out_0	integrall	gnl|GU060318|idbc8776	274	Quaternary ammonium compounds	Non-RND family multidrug efflux system	qacEΔ1	uncultured
105-APL	APL	T13	April 8/2013	contig_37_39154_length_643_multi_1_in_0_out_0	integrall	gnl|GU060314|idbc8769	257	Quaternary ammonium compounds	Non-RND family multidrug efflux system	qacEΔ1	uncultured
105-APL	APL	T13	April 8/2013	contig_37_39154_length_643_multi_1_in_0_out_0	integrall	gnl|AY852272|idbc2855	249	Quaternary ammonium compounds	Non-RND family multidrug efflux system	qacEΔ1	uncultured
034-UPL	UPL	T3	Jul 16/2012	contig_27_51461_length_220_multi_2_in_0_out_0	integrall	gnl|DQ149925|idbc4319	333	Quaternary ammonium compounds	Non-RND family multidrug efflux system	qacH	Vibrionaceae
105-APL	APL	T13	April 8/2013	contig_37_39154_length_643_multi_1_in_0_out_0	integrall	gnl|GU060322|idbc8788	246	Quaternary ammonium compounds	Non-RND family multidrug efflux system	qacEΔ1	uncultured
105-APL	APL	T13	April 8/2013	contig_27_26649_length_234_multi_2_in_0_out_0	integrall	gnl|DQ310703|idbc2440	348	Quaternary ammonium compounds	Non-RND family multidrug efflux system	qacEΔ1	Vibrionaceae
105-APL	APL	T13	April 8/2013	contig_27_26649_length_234_multi_2_in_0_out_0	integrall	gnl|DQ227350|idbc4313	348	Quaternary ammonium compounds	Non-RND family multidrug efflux system	qacEΔ1	Vibrionaceae
105-APL	APL	T13	April 8/2013	contig_37_39154_length_643_multi_1_in_0_out_0	integrall	gnl|DQ310703|idbc2440	348	Quaternary ammonium compounds	Non-RND family multidrug efflux system	qacEΔ1	Vibrionaceae
105-APL	APL	T13	April 8/2013	contig_37_39154_length_643_multi_1_in_0_out_0	integrall	gnl|DQ227350|idbc4313	348	Quaternary ammonium compounds	Non-RND family multidrug efflux system	qacEΔ1	Vibrionaceae
105-APL	APL	T13	April 8/2013	contig_37_39154_length_643_multi_1_in_0_out_0	integrall	gnl|GQ214171|idbc7398	237	Quaternary ammonium compounds	Non-RND family multidrug efflux system	qacEΔ1	Vibrionaceae
105-APL	APL	T13	April 8/2013	contig_37_39154_length_643_multi_1_in_0_out_0	integrall	gnl|GQ214170|idbc7400	237	Quaternary ammonium compounds	Non-RND family multidrug efflux system	qacEΔ1	Vibrionaceae
105-APL	APL	T13	April 8/2013	contig_37_39154_length_643_multi_1_in_0_out_0	integrall	gnl|GQ214169|idbc7402	237	Quaternary ammonium compounds	Non-RND family multidrug efflux system	qacEΔ1	Vibrionaceae
034-UPL	UPL	T3	Jul 16/2012	contig_27_51461_length_220_multi_2_in_0_out_0	integrall	gnl|EU434603|idbc4800	335	Quaternary ammonium compounds	Non-RND family multidrug efflux system	qacH	Xanthomonadaceae
105-APL	APL	T13	April 8/2013	contig_37_39154_length_643_multi_1_in_0_out_0	integrall	gnl|AF406792|idbc2183	89	Quaternary ammonium compounds	Non-RND family multidrug efflux system	qacEΔ1	Xanthomonadaceae
105-APL	APL	T13	April 8/2013	contig_37_39154_length_643_multi_1_in_0_out_0	integrall	gnl|CP000603|idbc4910	348	Quaternary ammonium compounds	Non-RND family multidrug efflux system	qacEΔ1	Yersiniaceae

## Sheet: #Contigs
Sample	Site	Time point	Date	Total number of contigs	CARD matching contigs	Integrall matching contigs
009-PDS	PDS	T1	Apr 16/2012	71545	132	11
010-PUP	PUP	T1	Apr 16/2012	7094	30	19
011-AUP	AUP	T1	Apr 23/2012	10411	73	56
012-APL	APL	T1	Apr 23/2012	25165	98	8
013-ADS	ADS	T1	Apr 23/2012	35963	187	24
015-AUP	AUP	T2	May 7/2012	6865	51	24
016-APL	APL	T2	May 7/2012	44770	89	35
017-ADS	ADS	T2	May 7/2012	60012	244	26
018-PUP	PUP	T2	May 14/2012	7766	31	13
019-PDS	PDS	T2	May 14/2012	141168	170	17
020-UPL	UPL	T1	May 28/2012	35778	244	27
021-UDS	UDS	T1	May 28/2012	44290	297	79
023-AUP	AUP	T3	Jun 4/2012	18860	55	75
024-APL	APL	T3	Jun 4/2012	59064	175	5
025-ADS	ADS	T3	Jun 4/2012	79925	250	13
026-PUP	PUP	T3	Jun 11/2012	19072	61	43
027-PDS	PDS	T3	Jun 11/2012	90116	120	11
028-UPL	UPL	T2	Jun 18/2012	18259	41	82
029-UDS	UDS	T2	Jun 18/2012	17254	77	32
031-AUP	AUP	T4	Jul 9/2012	8151	73	13
032-APL	APL	T4	Jul 9/2012	38972	118	1
033-ADS	ADS	T4	Jul 9/2012	57716	179	6
034-UPL	UPL	T3	Jul 16/2012	34330	178	104
035-UDS	UDS	T3	Jul 16/2012	13025	66	19
036-PUP	PUP	T4	Jul 23/2012	13617	43	30
037-PDS	PDS	T4	Jul 23/2012	50823	64	10
039-AUP	AUP	T5	Aug 13/2012	36771	158	83
040-APL	APL	T5	Aug 13/2012	81417	207	15
041-ADS	ADS	T5	Aug 13/2012	125124	380	16
042-PUP	UPL	T4	Aug 20/2012	9778	18	42
043-PDS	UDS	T4	Aug 20/2012	65104	96	14
044-UPL	PUP	T5	Aug 27/2012	28185	151	27
045-UDS	PDS	T5	Aug 27/2012	51544	221	43
047-AUP	AUP	T6	Sept 10/2012	116285	262	142
048-APL	APL	T6	Sept 10/2012	91927	245	16
049-ADS	ADS	T6	Sept 10/2012	125541	296	39
050-PUP	UPL	T5	Sept 17/2012	31598	87	69
051-PDS	UDS	T5	Sept 17/2012	115745	128	22
052-UPL	PUP	T6	Sept 24/2012	42903	167	67
053-UDS	PDS	T6	Sept 24/2012	16854	87	24
055-AUP	AUP	T7	Oct 1/2012	56707	198	71
056-APL	APL	T7	Oct 1/2012	102343	283	7
057-ADS	ADS	T7	Oct 1/2012	130064	356	13
058-PUP	UPL	T6	Oct 16/2012	50668	105	53
059-PDS	UDS	T6	Oct 16/2012	58504	94	62
060-UPL	PUP	T7	Oct 22/2012	8268	30	13
061-UDS	PDS	T7	Oct 22/2012	19224	98	36
063-AUP	AUP	T8	Nov 5/2012	30623	152	36
064-APL	APL	T8	Nov 5/2012	64745	215	34
065-ADS	ADS	T8	Nov 5/2012	66526	205	535
066-PUP	UPL	T7	Nov 20/2012	25517	102	44
067-PDS	UDS	T7	Nov 20/2012	161745	220	32
068-UPL	PUP	T8	Nov 26/2012	19715	64	58
069-UDS	PDS	T8	Nov 26/2012	25516	86	68
071-AUP	AUP	T9	Dec 3/2012	28545	144	62
072-APL	APL	T9	Dec 3/2012	43956	290	110
073-ADS	ADS	T9	Dec 3/2012	31581	113	39
074-PUP	UPL	T8	Dec 10/2012	19731	103	40
075-PDS	UDS	T8	Dec 10/2012	109612	181	17
076-UPL	PUP	T9	Dec 17/2012	16672	91	40
077-UDS	PDS	T9	Dec 17/2012	19252	71	68
079-AUP	AUP	T10	Jan 7/2013	14501	68	38
080-APL	APL	T10	Jan 7/2013	31061	215	107
081-ADS	ADS	T10	Jan 7/2013	31965	291	387
082-PUP	UPL	T9	Jan 14/2013	246	0	0
083-PDS	UDS	T9	Jan 14/2013	143459	174	37
084-UPL	PUP	T10	Jan 21/2013	8213	55	35
085-UDS	PDS	T10	Jan 21/2013	31615	95	52
087-AUP	AUP	T11	Feb 4/2013	18364	58	39
088-APL	APL	T11	Feb 4/2013	28657	172	22
089-ADS	ADS	T11	Feb 4/2013	39514	200	42
090-PUP	UPL	T10	Feb 19/2013	21419	111	41
091-PDS	UDS	T10	Feb 19/2013	116867	161	34
092-UPL	PUP	T11	Feb 25/2013	18515	67	24
093-UDS	PDS	T11	Feb 25/2013	10406	58	34
096-AUP	AUP	T12	March 4/2013	13916	62	45
097-APL	APL	T12	March 4/2013	23557	167	29
098-ADS	ADS	T12	March 4/2013	14688	92	16
099-PUP	UPL	T11	March 19/2013	9165	58	21
100-PDS	UDS	T11	March 19/2013	107589	158	12
101-UPL	PUP	T12	March 25/2013	60034	170	74
102-UDS	PDS	T12	March 25/2013	7353	21	24
104-AUP	AUP	T13	April 8/2013	12970	50	27
105-APL	APL	T13	April 8/2013	26477	330	2613
106-ADS	ADS	T13	April 8/2013	24020	137	31
107-PUP	UPL	T12	April 16/2013	11030	46	29
108-PDS	UDS	T12	April 16/2013	64911	103	7
109-UPL	PUP	T13	April 22/2013	14431	37	17
110-UDS	PDS	T13	April 22/2013	7242	38	11
			TOTAL	3950486	12044	6688
