# Supplementary material for: Human Activity Determines the Presence of Integron-Associated and Antibiotic Resistance Genes in Southwestern British Columbia
Source: Front Microbiol. 2018 May 1;9:852. doi: 10.3389/fmicb.2018.00852 (PMC5938356; doi:10.3389/fmicb.2018.00852)
Supplement: SPREADSHEET FILE S3 — Microbial community analysis. [file Table_3.XLSX]

## Sheet: Community_indices
	Watershed locations and time points
Indices	AUP-T1	Lower	Upper	AUP-T2	Lower	Upper	AUP-T3	Lower	Upper	AUP-T4	Lower	Upper	AUP-T5	Lower	Upper	AUP-T6	Lower	Upper	AUP-T7	Lower	Upper	AUP-T8	Lower	Upper	AUP-T9	Lower	Upper	AUP-T10	Lower	Upper	AUP-T11	Lower	Upper	AUP-T12	Lower	Upper	AUP-T13	Lower	Upper
Taxa_S	4244	4195	4292	4582	4532	4631	4579	4530	4628	4538	4490	4586	4833	4783	4882	4083	4035	4130	4666	4615	4716	4617	4568	4666	4698	4648	4747	4845	4793	4896	4793	4743	4842	4700	4650	4749	4586	4536	4635
Individuals	46331	46331	46331	41911	41911	41911	39842	39842	39842	37312	37312	37312	38556	38556	38556	38971	38971	38971	40138	40138	40138	37719	37719	37719	35287	35287	35287	36802	36802	36802	36486	36486	36486	38396	38396	38396	36075	36075	36075
Dominance_D	0.03934	0.03846	0.04022	0.03112	0.03016	0.03208	0.02076	0.0201	0.02143	0.01506	0.01445	0.01567	0.006587	0.006314	0.00686	0.01082	0.01046	0.01117	0.009925	0.009513	0.01034	0.01399	0.01347	0.01452	0.006869	0.006587	0.007152	0.007572	0.007219	0.007925	0.006524	0.006244	0.006804	0.01342	0.01284	0.01399	0.01569	0.01504	0.01633
Simpson_1-D	0.9607	0.9598	0.9615	0.9689	0.9679	0.9698	0.9792	0.9786	0.9799	0.9849	0.9843	0.9855	0.9934	0.9931	0.9937	0.9892	0.9888	0.9895	0.9901	0.9897	0.9905	0.986	0.9855	0.9865	0.9931	0.9928	0.9934	0.9924	0.9921	0.9928	0.9935	0.9932	0.9938	0.9866	0.986	0.9872	0.9843	0.9837	0.985
Shannon_H	5.583	5.556	5.61	6.187	6.159	6.215	6.396	6.37	6.423	6.732	6.708	6.756	7.073	7.053	7.094	6.417	6.393	6.44	6.845	6.823	6.867	6.693	6.669	6.718	7.028	7.007	7.05	7.097	7.076	7.119	7.107	7.086	7.129	6.813	6.789	6.837	6.733	6.708	6.759
Evenness_e^H/S	0.06264	0.06085	0.06444	0.1062	0.1032	0.1091	0.131	0.1275	0.1344	0.1848	0.1803	0.1893	0.2442	0.2391	0.2492	0.1499	0.1464	0.1533	0.2014	0.1969	0.2058	0.1748	0.1704	0.1792	0.2401	0.235	0.2452	0.2494	0.2443	0.2546	0.2547	0.2494	0.26	0.1935	0.1889	0.1982	0.1832	0.1786	0.1878
Brillouin	5.445	5.419	5.472	6.023	5.996	6.05	6.223	6.197	6.248	6.547	6.524	6.57	6.882	6.861	6.902	6.259	6.237	6.282	6.669	6.647	6.69	6.508	6.484	6.532	6.828	6.807	6.848	6.898	6.877	6.918	6.907	6.887	6.928	6.627	6.604	6.65	6.542	6.517	6.566
Menhinick	19.72	-28.78	68.22	22.38	-27.12	71.88	22.94	-26.06	71.94	23.49	-24.51	71.49	24.61	-24.89	74.11	20.68	-26.82	68.18	23.29	-27.21	73.79	23.77	-25.23	72.77	25.01	-24.49	74.51	25.26	-26.24	76.76	25.09	-24.41	74.59	23.99	-25.51	73.49	24.15	-25.35	73.65
Margalef	394.9	346.4	443.4	430.4	380.9	479.9	432.2	383.2	481.2	431	383	479	457.6	408.1	507.1	386.2	338.7	433.7	440.1	389.6	490.6	438	389	487	448.6	399.1	498.1	460.7	409.2	512.2	456.2	406.7	505.7	445.2	395.7	494.7	436.9	387.4	486.4
Equitability_J	0.6684	0.6652	0.6715	0.7339	0.7308	0.737	0.7588	0.7559	0.7618	0.7995	0.7968	0.8022	0.8338	0.8315	0.8361	0.7717	0.7691	0.7743	0.8103	0.8079	0.8127	0.7933	0.7905	0.7961	0.8313	0.8289	0.8336	0.8364	0.834	0.8387	0.8386	0.8363	0.841	0.8058	0.8031	0.8084	0.7987	0.7958	0.8015
Fisher_alpha	1137.4	1119.7	1154.9	1310.7	1291	1330.2	1335.6	1315.7	1355.5	1353.8	1333.8	1374	1459.6	1438.4	1480.6	1149.2	1130.7	1167.5	1367.1	1346.3	1387.6	1381	1360.4	1401.6	1455	1433	1476.6	1493.4	1470.7	1515.8	1476	1454.2	1497.5	1405.8	1384.8	1426.5	1393.1	1371.7	1414.2
Berger-Parker	0.1308	0.1277	0.1339	0.1372	0.1339	0.1406	0.09944	0.09644	0.1024	0.09967	0.09663	0.1027	0.0485	0.04635	0.05065	0.05997	0.05757	0.06237	0.07517	0.07256	0.07777	0.08126	0.07846	0.08406	0.04523	0.0434	0.04706	0.06576	0.06323	0.06828	0.04742	0.04521	0.04962	0.09402	0.09109	0.09695	0.09965	0.09658	0.1027
Chao-1	6009	5849	6168	6578	6409	6746	6528	6364	6692	6334	6173	6495	6574	6408	6740	5818	5659	5977	6560	6388	6733	6381	6215	6547	6597	6430	6763	6836	6664	7007	6479	6318	6640	6617	6449	6784	6494	6327	6661
Indices	APL-T1	Lower	Upper	APL-T2	Lower	Upper	APL-T3	Lower	Upper	APL-T4	Lower	Upper	APL-T5	Lower	Upper	APL-T6	Lower	Upper	APL-T7	Lower	Upper	APL-T8	Lower	Upper	APL-T9	Lower	Upper	APL-T10	Lower	Upper	APL-T11	Lower	Upper	APL-T12	Lower	Upper	APL-T13	Lower	Upper
Taxa_S	4545	4495	4594	4314	4265	4362	4242	4194	4290	4186	4139	4233	3907	3863	3951	3595	3552	3638	3744	3699	3789	4381	4332	4430	4969	4916	5021	5102	5051	5153	4653	4603	4703	5127	5077	5177	5055	5004	5105
Individuals	40538	40538	40538	32275	32275	32275	39488	39488	39488	40490	40490	40490	36174	36174	36174	41357	41357	41357	40876	40876	40876	27608	27608	27608	35522	35522	35522	41786	41786	41786	34378	34378	34378	37850	37850	37850	36358	36358	36358
Dominance_D	0.01706	0.01648	0.01765	0.006584	0.006329	0.006839	0.02506	0.02422	0.0259	0.009641	0.009329	0.009952	0.006232	0.006017	0.006448	0.0127	0.01235	0.01306	0.01506	0.01459	0.01553	0.004447	0.004238	0.004656	0.00636	0.006101	0.006619	0.006427	0.006147	0.006707	0.004154	0.003992	0.004315	0.005515	0.005267	0.005763	0.002648	0.002535	0.00276
Simpson_1-D	0.9829	0.9824	0.9835	0.9934	0.9932	0.9937	0.9749	0.9741	0.9758	0.9904	0.99	0.9907	0.9938	0.9936	0.994	0.9873	0.9869	0.9877	0.9849	0.9845	0.9854	0.9956	0.9953	0.9958	0.9936	0.9934	0.9939	0.9936	0.9933	0.9939	0.9958	0.9957	0.996	0.9945	0.9942	0.9947	0.9974	0.9972	0.9975
Shannon_H	6.425	6.4	6.449	6.875	6.852	6.898	6.107	6.081	6.133	6.534	6.513	6.556	6.713	6.692	6.734	6.158	6.136	6.181	6.163	6.14	6.186	7.108	7.086	7.13	7.067	7.046	7.089	7.066	7.046	7.086	7.072	7.051	7.093	7.233	7.213	7.253	7.386	7.368	7.404
Evenness_e^H/S	0.1357	0.1324	0.1391	0.2244	0.2194	0.2295	0.1059	0.103	0.1087	0.1644	0.1608	0.168	0.2107	0.2063	0.2151	0.1315	0.1284	0.1345	0.1269	0.1239	0.1299	0.2789	0.2728	0.2849	0.236	0.2311	0.2409	0.2297	0.2251	0.2342	0.2533	0.2483	0.2583	0.2699	0.2648	0.2751	0.3192	0.3138	0.3246
Brillouin	6.257	6.233	6.28	6.676	6.654	6.698	5.947	5.922	5.973	6.377	6.356	6.398	6.548	6.528	6.568	6.025	6.003	6.046	6.024	6.002	6.046	6.877	6.856	6.898	6.859	6.839	6.88	6.88	6.861	6.899	6.87	6.85	6.89	7.026	7.008	7.045	7.175	7.158	7.192
Menhinick	22.57	-26.93	72.07	24.01	-24.49	72.51	21.35	-26.65	69.35	20.8	-26.2	67.8	20.54	-23.46	64.54	17.68	-25.32	60.68	18.52	-26.48	63.52	26.37	-22.63	75.37	26.36	-26.14	78.86	24.96	-26.04	75.96	25.1	-24.9	75.1	26.35	-23.65	76.35	26.51	-23.99	77.01
Margalef	428.3	378.8	477.8	415.4	366.9	463.9	400.7	352.7	448.7	394.5	347.5	441.5	372.1	328.1	416.1	338.1	295.1	381.1	352.5	307.5	397.5	428.3	379.3	477.3	474.1	421.6	526.6	479.4	428.4	530.4	445.4	395.4	495.4	486.3	436.3	536.3	481.3	430.8	531.8
Equitability_J	0.7629	0.7601	0.7656	0.8215	0.819	0.824	0.7312	0.7282	0.7341	0.7835	0.7811	0.7859	0.8117	0.8094	0.814	0.7522	0.7496	0.7548	0.7491	0.7465	0.7517	0.8477	0.8452	0.8502	0.8304	0.828	0.8327	0.8277	0.8255	0.8299	0.8374	0.8352	0.8396	0.8467	0.8446	0.8488	0.8661	0.8642	0.868
Fisher_alpha	1312.9	1292.9	1332.6	1338.3	1316.7	1359.6	1205.4	1186.57	1224.2	1172.4	1154.3	1190.5	1112.5	1095.2	1129.8	945.9	931.5	960.4	1003.4	987.1	1019.7	1466.8	1442.8	1490.9	1571.9	1547.9	1595.6	1524.5	1503.1	1545.9	1451.2	1429	1473.5	1599.5	1577.3	1621.9	1594.9	1571.9	1617.5
Berger-Parker	0.09524	0.09238	0.09811	0.03944	0.0373	0.04158	0.127	0.1236	0.1304	0.05122	0.04914	0.05331	0.03743	0.03559	0.03927	0.06079	0.05851	0.06306	0.07481	0.07222	0.0774	0.03763	0.03535	0.03992	0.04805	0.04584	0.05026	0.0599	0.05765	0.06215	0.03502	0.03304	0.037	0.0498	0.04761	0.05199	0.02596	0.0243	0.02763
Chao-1	6502	6337	6668	5967	5809	6126	5829	5672	5986	5889	5730	6048	5343	5198	5488	4853	4708	4998	5185	5034	5335	6258	6091	6425	7149	6977	7321	6881	6714	7047	6418	6254	6582	6863	6696	7030	6922	6754	7089
Indices	ADS-T1	Lower	Upper	ADS-T2	Lower	Upper	ADS-T3	Lower	Upper	ADS-T4	Lower	Upper	ADS-T5	Lower	Upper	ADS-T6	Lower	Upper	ADS-T7	Lower	Upper	ADS-T8	Lower	Upper	ADS-T9	Lower	Upper	ADS-T10	Lower	Upper	ADS-T11	Lower	Upper	ADS-T12	Lower	Upper	ADS-T13	Lower	Upper
Taxa_S	4573	4522	4623	4513	4463	4562	4099	4052	4146	3914	3868	3960	3657	3613	3701	3781	3736	3826	3674	3631	3717	4549	4499	4599	1289	1258	1319	4903	4852	4953	4420	4371	4469	4995	4941	5048	5011	4960	5061
Individuals	40680	40680	40680	42506	42506	42506	43757	43757	43757	32077	32077	32077	44219	44219	44219	43203	43203	43203	34205	34205	34205	39544	39544	39544	2540	2540	2540	35144	35144	35144	40555	40555	40555	32781	32781	32781	34381	34381	34381
Dominance_D	0.02082	0.02014	0.02151	0.01893	0.01835	0.0195	0.01609	0.01561	0.01657	0.009186	0.008794	0.009578	0.01669	0.01616	0.01723	0.01255	0.01214	0.01296	0.008997	0.008656	0.009338	0.03584	0.03454	0.03714	0.006442	0.005521	0.007364	0.003134	0.002995	0.003273	0.009955	0.009623	0.01029	0.0134	0.01273	0.01408	0.004493	0.004293	0.004694
Simpson_1-D	0.9792	0.9785	0.9799	0.9811	0.9805	0.9816	0.9839	0.9834	0.9844	0.9908	0.9904	0.9912	0.9833	0.9828	0.9838	0.9875	0.987	0.9879	0.991	0.9907	0.9913	0.9642	0.9629	0.9655	0.9936	0.9926	0.9945	0.9969	0.9967	0.997	0.99	0.9897	0.9904	0.9866	0.9859	0.9873	0.9955	0.9953	0.9957
Shannon_H	6.284	6.258	6.31	6.242	6.217	6.266	6.147	6.123	6.17	6.643	6.619	6.666	6.123	6.101	6.145	6.265	6.243	6.287	6.557	6.534	6.579	6.138	6.109	6.166	6.43	6.365	6.495	7.296	7.277	7.314	6.534	6.512	6.556	6.981	6.955	7.007	7.27	7.25	7.291
Evenness_e^H/S	0.1172	0.1142	0.1202	0.1138	0.111	0.1167	0.114	0.1112	0.1167	0.196	0.1913	0.2006	0.1247	0.1218	0.1276	0.1391	0.1359	0.1423	0.1916	0.1873	0.1959	0.1018	0.09894	0.1046	0.4813	0.4573	0.5053	0.3006	0.2952	0.306	0.1557	0.1523	0.1592	0.2154	0.2101	0.2207	0.2868	0.2811	0.2924
Brillouin	6.117	6.092	6.142	6.083	6.059	6.107	6.005	5.982	6.028	6.461	6.439	6.483	5.995	5.973	6.016	6.13	6.109	6.152	6.393	6.371	6.414	5.968	5.941	5.995	5.856	5.801	5.912	7.086	7.068	7.103	6.371	6.35	6.392	6.758	6.733	6.782	7.052	7.032	7.071
Menhinick	22.67	-27.83	73.17	21.89	-27.61	71.39	19.6	-27.4	66.6	21.85	-24.15	67.85	17.39	-26.61	61.39	18.19	-26.81	63.19	19.87	-23.13	62.87	22.88	-27.12	72.88	25.58	-4.924	56.08	26.15	-24.35	76.65	21.95	-27.05	70.95	27.59	-25.91	81.09	27.02	-23.48	77.52
Margalef	430.8	380.3	481.3	423.4	373.9	472.9	383.5	336.5	430.5	377.1	331.1	423.1	341.8	297.8	385.8	354.1	309.1	399.1	351.8	308.8	394.8	429.7	379.7	479.7	164.3	133.8	194.8	468.3	417.8	518.8	416.5	367.5	465.5	480.3	426.8	533.8	479.6	429.1	530.1
Equitability_J	0.7456	0.7428	0.7485	0.7418	0.739	0.7445	0.7389	0.7363	0.7415	0.803	0.8003	0.8057	0.7463	0.7437	0.7489	0.7605	0.758	0.7631	0.7987	0.7962	0.8012	0.7287	0.7256	0.7318	0.8979	0.8907	0.9051	0.8586	0.8566	0.8606	0.7785	0.776	0.7809	0.8197	0.8169	0.8225	0.8534	0.8512	0.8556
Fisher_alpha	1322.3	1301.9	1342.4	1276.7	1257.2	1295.8	1107.3	1090.1	1124.6	1169.2	1149.9	1188.6	946	931.5	960.4	997.2	982.1	1012	1043.9	1027.1	1060.8	1327.3	1307	1347.7	1046.5	988.9	1105.3	1549.2	1526.2	1571.9	1262.9	1243.6	1282.3	1641.4	1615.6	1666.8	1614	1590.4	1637.4
Berger-Parker	0.1084	0.1053	0.1114	0.09152	0.08878	0.09426	0.08677	0.08412	0.08943	0.06463	0.06191	0.06734	0.09367	0.09096	0.09638	0.07564	0.07313	0.07815	0.05511	0.05268	0.05754	0.1764	0.1726	0.1802	0.04567	0.03799	0.05335	0.0303	0.0285	0.03211	0.06132	0.05893	0.06372	0.1034	0.1001	0.1068	0.03688	0.03486	0.0389
Chao-1	6330	6168	6491	6241	6081	6401	5659	5502	5816	5525	5370	5679	5037	4892	5183	5279	5129	5429	5149	5005	5294	6303	6138	6469	3416	3260	3571	6730	6561	6899	6181	6018	6344	6973	6796	7150	6744	6581	6908
Indices	UPL-T1	Lower	Upper	UPL-T2	Lower	Upper	UPL-T3	Lower	Upper	UPL-T4	Lower	Upper	UPL-T5	Lower	Upper	UPL-T6	Lower	Upper	UPL-T7	Lower	Upper	UPL-T8	Lower	Upper	UPL-T9	Lower	Upper	UPL-T10	Lower	Upper	UPL-T11	Lower	Upper	UPL-T12	Lower	Upper
Taxa_S	4576	4525	4626	4414	4367	4461	4161	4114	4207	4760	4710	4809	4550	4501	4599	4302	4253	4351	4544	4495	4593	4605	4556	4654	4735	4683	4786	4656	4606	4705	4711	4660	4761	4623	4574	4672
Individuals	48574	48574	48574	27634	27634	27634	39361	39361	39361	40366	40366	40366	33838	33838	33838	35613	35613	35613	39288	39288	39288	31144	31144	31144	37127	37127	37127	35357	35357	35357	38254	38254	38254	37684	37684	37684
Dominance_D	0.01798	0.01746	0.0185	0.003928	0.003652	0.004204	0.01408	0.01355	0.0146	0.009503	0.009094	0.009911	0.004784	0.004563	0.005005	0.03204	0.03107	0.033	0.02768	0.02662	0.02873	0.003963	0.003725	0.004201	0.004396	0.004204	0.004587	0.008278	0.007886	0.00867	0.01611	0.0155	0.01671	0.01461	0.01403	0.0152
Simpson_1-D	0.982	0.9815	0.9825	0.9961	0.9958	0.9963	0.9859	0.9854	0.9865	0.9905	0.9901	0.9909	0.9952	0.995	0.9954	0.968	0.967	0.9689	0.9723	0.9713	0.9734	0.996	0.9958	0.9963	0.9956	0.9954	0.9958	0.9917	0.9913	0.9921	0.9839	0.9833	0.9845	0.9854	0.9848	0.986
Shannon_H	6.228	6.205	6.251	7.37	7.35	7.391	6.543	6.52	6.566	6.916	6.894	6.938	7.163	7.142	7.184	6.02	5.99	6.05	6.436	6.409	6.462	7.346	7.326	7.365	7.175	7.156	7.194	7.014	6.991	7.036	6.715	6.69	6.74	6.672	6.648	6.697
Evenness_e^H/S	0.1107	0.1081	0.1133	0.3597	0.3528	0.3666	0.1669	0.163	0.1708	0.2119	0.2073	0.2165	0.2837	0.278	0.2894	0.0957	0.09282	0.09858	0.1373	0.1337	0.1409	0.3364	0.3301	0.3428	0.2759	0.2707	0.2812	0.2388	0.2335	0.244	0.175	0.1707	0.1794	0.1709	0.1667	0.1751
Brillouin	6.085	6.063	6.107	7.131	7.111	7.15	6.381	6.358	6.403	6.735	6.714	6.756	6.959	6.939	6.978	5.843	5.814	5.873	6.261	6.235	6.286	7.122	7.103	7.14	6.981	6.963	7	6.814	6.793	6.836	6.529	6.505	6.553	6.488	6.464	6.511
Menhinick	20.76	-29.74	71.26	26.55	-20.45	73.55	20.97	-25.53	67.47	23.69	-25.81	73.19	24.73	-24.27	73.73	22.8	-26.2	71.8	22.92	-26.08	71.92	26.09	-22.91	75.09	24.57	-26.93	76.07	24.76	-24.74	74.26	24.09	-26.41	74.59	23.81	-25.19	72.81
Margalef	424	373.5	474.5	431.5	384.5	478.5	393.2	346.7	439.7	448.7	399.2	498.2	436.2	387.2	485.2	410.4	361.4	459.4	429.4	380.4	478.4	445	396	494	449.9	398.4	501.4	444.5	395	494	446.4	395.9	496.9	438.6	389.6	487.6
Equitability_J	0.7389	0.7363	0.7415	0.8782	0.876	0.8804	0.7852	0.7825	0.7878	0.8167	0.8143	0.8191	0.8504	0.8482	0.8527	0.7195	0.7161	0.723	0.7642	0.7613	0.7672	0.8708	0.8687	0.873	0.8479	0.8458	0.8499	0.8304	0.828	0.8329	0.7939	0.7912	0.7967	0.7907	0.7879	0.7934
Fisher_alpha	1238.7	1220	1257.1	1482.4	1459.3	1505.6	1175.2	1156.9	1193.1	1402.5	1382	1422.8	1415	1393.4	1436.9	1279.9	1259.5	1300.4	1328.6	1308.7	1348.7	1492.8	1469.9	1515.9	1440.3	1418	1462.3	1435.3	1413.5	1456.8	1412.5	1391.1	1433.7	1384	1363.4	1404.7
Berger-Parker	0.09445	0.09184	0.09707	0.05207	0.04941	0.05473	0.0816	0.07886	0.08435	0.07697	0.07437	0.07957	0.04084	0.03873	0.04295	0.1248	0.1213	0.1284	0.1514	0.1479	0.155	0.04855	0.04616	0.05094	0.03779	0.03585	0.03973	0.06912	0.06649	0.07175	0.08271	0.08029	0.08513	0.09601	0.09305	0.09897
Chao-1	6708	6536	6879	6055	5897	6213	5670	5518	5823	6650	6482	6817	6349	6187	6511	6125	5959	6290	6416	6252	6579	6419	6254	6583	6871	6698	7043	6541	6376	6706	6537	6372	6702	6445	6281	6610
Indices	UDS-T1	Lower	Upper	UDS-T2	Lower	Upper	UDS-T3	Lower	Upper	UDS-T4	Lower	Upper	UDS-T5	Lower	Upper	UDS-T6	Lower	Upper	UDS-T7	Lower	Upper	UDS-T8	Lower	Upper	UDS-T9	Lower	Upper	UDS-T9	Lower	Upper	UDS-T11	Lower	Upper	UDS-T12	Lower	Upper
Taxa_S	4929	4877	4981	4599	4548	4649	4624	4574	4674	4263	4215	4311	4719	4668	4770	4512	4462	4561	4906	4856	4956	4899	4848	4950	5029	4979	5078	4859	4809	4909	4768	4717	4818	2030	1991	2069
Individuals	37843	37843	37843	40248	40248	40248	36157	36157	36157	26476	26476	26476	39783	39783	39783	38332	38332	38332	29769	29769	29769	36444	36444	36444	38334	38334	38334	32653	32653	32653	36715	36715	36715	7014	7014	7014
Dominance_D	0.006497	0.00622	0.006775	0.061	0.05906	0.06294	0.01189	0.01146	0.01232	0.00451	0.004274	0.004746	0.01929	0.01862	0.01996	0.02581	0.02507	0.02654	0.003289	0.003054	0.003524	0.01016	0.009681	0.01064	0.008132	0.007799	0.008465	0.003112	0.002916	0.003309	0.02779	0.02664	0.02895	0.04355	0.04028	0.04682
Simpson_1-D	0.9935	0.9932	0.9938	0.939	0.9371	0.9409	0.9881	0.9877	0.9885	0.9955	0.9953	0.9957	0.9807	0.98	0.9814	0.9742	0.9735	0.9749	0.9967	0.9965	0.9969	0.9898	0.9894	0.9903	0.9919	0.9915	0.9922	0.9969	0.9967	0.9971	0.9722	0.9711	0.9734	0.9564	0.9532	0.9597
Shannon_H	7.068	7.047	7.089	5.871	5.84	5.902	6.695	6.67	6.719	7.164	7.142	7.187	6.465	6.439	6.49	6.144	6.116	6.172	7.537	7.518	7.556	7.021	6.998	7.044	7.051	7.029	7.073	7.444	7.426	7.463	6.604	6.576	6.631	5.656	5.591	5.721
Evenness_e^H/S	0.2382	0.2333	0.2432	0.07709	0.07468	0.07949	0.1748	0.1705	0.179	0.3031	0.2968	0.3095	0.1361	0.1325	0.1396	0.1033	0.1004	0.1062	0.3825	0.3756	0.3893	0.2286	0.2234	0.2338	0.2295	0.2244	0.2345	0.352	0.3459	0.3581	0.1547	0.1505	0.159	0.1409	0.1325	0.1493
Brillouin	6.872	6.852	6.892	5.702	5.672	5.732	6.503	6.479	6.527	6.928	6.907	6.949	6.287	6.262	6.312	5.97	5.944	5.997	7.29	7.272	7.307	6.818	6.796	6.84	6.851	6.829	6.872	7.22	7.202	7.237	6.409	6.383	6.436	5.307	5.246	5.367
Menhinick	25.34	-26.66	77.34	22.92	-27.58	73.42	24.32	-25.68	74.32	26.2	-21.8	74.2	23.66	-27.34	74.66	23.05	-26.45	72.55	28.43	-21.57	78.43	25.66	-25.34	76.66	25.69	-23.81	75.19	26.89	-23.11	76.89	24.88	-25.62	75.38	24.24	-14.76	63.24
Margalef	467.5	415.5	519.5	433.7	383.2	484.2	440.5	390.5	490.5	418.5	370.5	466.5	445.5	394.5	496.5	427.4	377.9	476.9	476.2	426.2	526.2	466.3	415.3	517.3	476.4	426.9	525.9	467.4	417.4	517.4	453.5	403	504	229.1	190.1	268.1
Equitability_J	0.8313	0.829	0.8336	0.6961	0.6926	0.6996	0.7933	0.7905	0.7961	0.8572	0.8548	0.8596	0.7642	0.7613	0.7671	0.7302	0.727	0.7333	0.8869	0.8849	0.8889	0.8263	0.8238	0.8288	0.8273	0.8248	0.8298	0.877	0.8751	0.8789	0.7797	0.7766	0.7828	0.7427	0.735	0.7504
Fisher_alpha	1512.5	1489.9	1535.2	1338.3	1317.7	1358.7	1408.1	1386.6	1429.7	1437	1413.3	1460.9	1393.7	1372.7	1414.9	1328.5	1308	1348.7	1672.1	1647	1697.3	1523.4	1500.9	1546.1	1547.8	1526	1569.3	1579.7	1556.2	1603.3	1461.3	1439.2	1483.1	958.1	932.4	983.8
Berger-Parker	0.0519	0.04965	0.05414	0.2332	0.2289	0.2374	0.07011	0.06744	0.07278	0.04219	0.03977	0.04461	0.1038	0.1008	0.1068	0.1002	0.09718	0.1032	0.04817	0.04572	0.05062	0.0807	0.0779	0.0835	0.06018	0.05777	0.06259	0.04327	0.04102	0.04552	0.1569	0.1532	0.1606	0.1842	0.1751	0.1933
Chao-1	7041	6870	7212	6782	6613	6952	6289	6128	6451	5946	5785	6107	6574	6412	6737	6374	6210	6537	6826	6664	6989	6737	6570	6905	6720	6557	6883	6702	6535	6868	6624	6458	6791	3863	3701	4025
Indices	PUP-T1	Lower	Upper	PUP-T2	Lower	Upper	PUP-T3	Lower	Upper	PUP-T4	Lower	Upper	PUP-T5	Lower	Upper	PUP-T6	Lower	Upper	PUP-T7	Lower	Upper	PUP-T8	Lower	Upper	PUP-T9	Lower	Upper	PUP-T10	Lower	Upper	PUP-T11	Lower	Upper	PUP-T12	Lower	Upper	PUP-T13	Lower	Upper
Taxa_S	4576	4526	4625	4631	4581	4681	4508	4459	4557	4658	4608	4708	4685	4636	4734	4679	4628	4730	4561	4511	4610	4602	4553	4651	4627	4577	4676	2463	2423	2503	4724	4675	4772	4712	4661	4762	4558	4508	4607
Individuals	36524	36524	36524	33535	33535	33535	41413	41413	41413	34635	34635	34635	35761	35761	35761	38435	38435	38435	39209	39209	39209	37274	37274	37274	38437	38437	38437	7973	7973	7973	37117	37117	37117	37853	37853	37853	36002	36002	36002
Dominance_D	0.01715	0.0165	0.0178	0.01022	0.009765	0.01068	0.05576	0.05404	0.05749	0.007872	0.007525	0.008218	0.01082	0.01035	0.01129	0.02809	0.02701	0.02918	0.01385	0.01322	0.01447	0.009569	0.009156	0.009981	0.01702	0.01632	0.01772	0.01391	0.01267	0.01515	0.007908	0.007549	0.008267	0.01403	0.01345	0.01461	0.0118	0.01135	0.01225
Simpson_1-D	0.9828	0.9822	0.9835	0.9898	0.9893	0.9902	0.9442	0.9425	0.946	0.9921	0.9918	0.9925	0.9892	0.9887	0.9897	0.9719	0.9708	0.973	0.9862	0.9855	0.9868	0.9904	0.99	0.9908	0.983	0.9823	0.9837	0.9861	0.9849	0.9873	0.9921	0.9917	0.9925	0.986	0.9854	0.9865	0.9882	0.9878	0.9886
Shannon_H	6.645	6.619	6.671	6.924	6.9	6.949	5.85	5.819	5.88	7.009	6.987	7.032	6.864	6.84	6.888	6.445	6.418	6.472	6.807	6.784	6.83	6.904	6.881	6.927	6.708	6.683	6.733	6.619	6.569	6.668	7.046	7.025	7.068	6.79	6.766	6.814	6.75	6.726	6.774
Evenness_e^H/S	0.1681	0.1637	0.1725	0.2196	0.2143	0.2248	0.07699	0.07461	0.07938	0.2376	0.2324	0.2429	0.2043	0.1995	0.2091	0.1345	0.1309	0.1382	0.1983	0.1937	0.2028	0.2165	0.2116	0.2213	0.1769	0.1725	0.1814	0.304	0.291	0.3171	0.2432	0.238	0.2483	0.1887	0.1841	0.1932	0.1873	0.1828	0.1919
Brillouin	6.456	6.431	6.482	6.719	6.695	6.742	5.687	5.658	5.717	6.806	6.785	6.828	6.667	6.645	6.69	6.263	6.237	6.29	6.63	6.608	6.651	6.716	6.694	6.738	6.524	6.5	6.548	6.226	6.181	6.272	6.852	6.831	6.872	6.602	6.579	6.625	6.56	6.536	6.583
Menhinick	23.94	-25.56	73.44	25.29	-24.71	75.29	22.15	-26.85	71.15	25.03	-24.97	75.03	24.77	-24.23	73.77	23.87	-27.13	74.87	23.03	-26.47	72.53	23.84	-25.16	72.84	23.6	-25.9	73.1	27.58	-12.42	67.58	24.52	-23.98	73.02	24.22	-26.28	74.72	24.02	-25.48	73.52
Margalef	435.5	386	485	444.3	394.3	494.3	423.9	374.9	472.9	445.5	395.5	495.5	446.7	397.7	495.7	443.1	392.1	494.1	431.1	381.6	480.6	437.1	388.1	486.1	438.2	388.7	487.7	274	234	314	448.9	400.4	497.4	446.9	396.4	497.4	434.4	384.9	483.9
Equitability_J	0.7884	0.7855	0.7913	0.8204	0.8177	0.8231	0.6953	0.6918	0.6987	0.8299	0.8274	0.8323	0.8121	0.8095	0.8147	0.7626	0.7596	0.7657	0.8079	0.8054	0.8105	0.8186	0.8161	0.821	0.7948	0.792	0.7976	0.8475	0.842	0.8531	0.8329	0.8305	0.8352	0.8028	0.8001	0.8055	0.8012	0.7985	0.8039
Fisher_alpha	1381.7	1360.5	1402.7	1456.8	1434.4	1479.4	1287.4	1268.1	1306.8	1448.8	1426.7	1471	1441.1	1419.8	1462.6	1396.4	1375	1417.8	1336.6	1316.3	1356.7	1381.3	1360.7	1402.1	1374.6	1353.9	1395.1	1219.2	1184.8	1254.2	1435.7	1414.7	1456.4	1419.1	1397.5	1440.3	1382.2	1360.9	1403.3
Berger-Parker	0.09791	0.09484	0.101	0.06912	0.06639	0.07185	0.219	0.215	0.2231	0.05636	0.05395	0.05877	0.07905	0.07624	0.08186	0.1535	0.1499	0.1571	0.105	0.102	0.1081	0.07177	0.06914	0.0744	0.1103	0.1072	0.1135	0.0898	0.08347	0.09614	0.06563	0.06311	0.06815	0.09532	0.09237	0.09826	0.07419	0.07147	0.07691
Chao-1	6452	6289	6615	6687	6517	6857	6147	5987	6307	6390	6229	6552	6428	6266	6590	6539	6369	6709	6328	6163	6494	6348	6188	6509	6360	6199	6521	4167	4012	4323	6415	6256	6574	6739	6570	6907	6261	6095	6426
Indices	PDS-T1	Lower	Upper	PDS-T2	Lower	Upper	PDS-T3	Lower	Upper	PDS-T4	Lower	Upper	PDS-T5	Lower	Upper	PDS-T6	Lower	Upper	PDS-T7	Lower	Upper	PDS-T8	Lower	Upper	PDS-T9	Lower	Upper	PDS-T10	Lower	Upper	PDS-T11	Lower	Upper	PDS-T12	Lower	Upper	PDS-T13	Lower	Upper
Taxa_S	4032	3986	4078	4012	3964	4059	4268	4221	4315	4227	4179	4274	4155	4107	4202	4244	4195	4293	4559	4510	4608	4032	3985	4079	4058	4011	4104	4103	4056	4150	4218	4171	4265	4040	3994	4085	4183	4135	4230
Individuals	31277	31277	31277	44733	44733	44733	36436	36436	36436	35420	35420	35420	39829	39829	39829	37465	37465	37465	38612	38612	38612	39477	39477	39477	37788	37788	37788	37086	37086	37086	39292	39292	39292	33730	33730	33730	39650	39650	39650
Dominance_D	0.006279	0.005966	0.006592	0.03803	0.03695	0.0391	0.00756	0.007288	0.007833	0.004938	0.004761	0.005116	0.01527	0.01473	0.01581	0.01034	0.009907	0.01078	0.008575	0.008257	0.008894	0.01785	0.01719	0.01852	0.01517	0.01457	0.01576	0.01201	0.0116	0.01241	0.01363	0.01313	0.01412	0.01069	0.01019	0.01119	0.02028	0.01957	0.02099
Simpson_1-D	0.9937	0.9934	0.994	0.962	0.9609	0.963	0.9924	0.9922	0.9927	0.9951	0.9949	0.9952	0.9847	0.9842	0.9853	0.9897	0.9892	0.9901	0.9914	0.9911	0.9917	0.9821	0.9815	0.9828	0.9848	0.9842	0.9854	0.988	0.9876	0.9884	0.9864	0.9859	0.9869	0.9893	0.9888	0.9898	0.9797	0.979	0.9804
Shannon_H	6.883	6.86	6.905	5.64	5.613	5.667	6.704	6.682	6.725	6.879	6.859	6.9	6.327	6.302	6.351	6.65	6.627	6.672	6.813	6.791	6.835	6.251	6.227	6.276	6.412	6.388	6.436	6.439	6.415	6.463	6.489	6.465	6.512	6.677	6.654	6.7	6.27	6.244	6.295
Evenness_e^H/S	0.2419	0.2366	0.2471	0.07015	0.06824	0.07206	0.191	0.1869	0.1952	0.2299	0.2253	0.2345	0.1346	0.1314	0.1379	0.1821	0.178	0.1861	0.1995	0.1951	0.204	0.1286	0.1255	0.1318	0.1502	0.1465	0.1538	0.1526	0.1489	0.1562	0.1559	0.1522	0.1596	0.1965	0.1919	0.2011	0.1263	0.1231	0.1296
Brillouin	6.689	6.668	6.71	5.506	5.48	5.533	6.528	6.506	6.549	6.698	6.679	6.718	6.17	6.146	6.193	6.479	6.457	6.5	6.634	6.613	6.655	6.098	6.075	6.122	6.251	6.227	6.274	6.274	6.25	6.297	6.326	6.303	6.348	6.496	6.474	6.519	6.111	6.086	6.135
Menhinick	22.8	-23.2	68.8	18.97	-28.53	66.47	22.36	-24.64	69.36	22.46	-25.04	69.96	20.82	-26.68	68.32	21.93	-27.07	70.93	23.2	-25.8	72.2	20.29	-26.71	67.29	20.88	-25.62	67.38	21.31	-25.69	68.31	21.28	-25.72	68.28	22	-23.5	67.5	21.01	-26.49	68.51
Margalef	389.4	343.4	435.4	374.6	327.1	422.1	406.3	359.3	453.3	403.4	355.9	450.9	392.2	344.7	439.7	402.9	353.9	451.9	431.6	382.6	480.6	380.9	333.9	427.9	384.9	338.4	431.4	389.9	342.9	436.9	398.6	351.6	445.6	387.4	341.9	432.9	395	347.5	442.5
Equitability_J	0.829	0.8266	0.8315	0.6797	0.6767	0.6828	0.802	0.7995	0.8044	0.8239	0.8217	0.8262	0.7593	0.7566	0.762	0.7961	0.7936	0.7986	0.8087	0.8062	0.8111	0.753	0.7502	0.7557	0.7718	0.7691	0.7745	0.774	0.7713	0.7767	0.7774	0.7747	0.78	0.8041	0.8014	0.8067	0.7519	0.749	0.7548
Fisher_alpha	1231.9	1212.1	1251.9	1067.2	1050	1084.2	1254.2	1235	1273.6	1251.4	1231.6	1271	1167.6	1149.1	1185.8	1230.8	1211.1	1250.7	1344	1323.8	1364.3	1124.1	1106.2	1142.2	1152.9	1134.5	1171	1179.1	1160.4	1197.9	1198.2	1179.8	1216.7	1197.8	1178.8	1216.6	1180.5	1161.9	1198.8
Berger-Parker	0.05822	0.05558	0.06086	0.1612	0.1578	0.1646	0.0474	0.0452	0.04959	0.03523	0.03331	0.03715	0.09174	0.08893	0.09455	0.07845	0.07572	0.08117	0.05729	0.05492	0.05966	0.1069	0.1038	0.11	0.09691	0.09392	0.0999	0.06027	0.05784	0.06269	0.08439	0.08167	0.08712	0.08491	0.08197	0.08784	0.1134	0.1104	0.1165
Chao-1	5576	5420	5732	5645	5487	5803	5763	5607	5920	5913	5758	6067	5596	5444	5748	6051	5890	6212	6481	6317	6645	5543	5384	5701	5597	5443	5751	5622	5463	5781	5899	5745	6053	5501	5353	5649	5825	5673	5978
